# Supplementary material for: Reactivity of human AGO2 monoclonal antibody 11A9 with the SWI/SNF complex: A case study for rigorously defining antibody selectivity
Source: Sci Rep. 2017 Aug 4;7:7278. doi: 10.1038/s41598-017-07539-4 (PMC5544689; doi:10.1038/s41598-017-07539-4)
Supplement: Supplementary file 2 — Supplementary Dataset 1 [file 41598_2017_7539_MOESM2_ESM.xls]

## Sheet: Information
The data shown in the table represents proteinGroups output file of Maxquant
Yellow = significant in AGO2 KO (AGO2 11A9 vs IgG IP-MS)
A1-3 = AGO2 11A9 IP replicates
I1-3 = IgG IP replicates

## Sheet: proteinGroups
Protein IDs	Majority protein IDs	Peptide counts (all)	Peptide counts (razor+unique)	Peptide counts (unique)	Protein names	Gene names	Fasta headers	Proteins	Peptides	Razor + unique peptides	Unique peptides	Peptides AGO2_KO_A1	Peptides AGO2_KO_A2	Peptides AGO2_KO_A3	Peptides AGO2_KO_I1	Peptides AGO2_KO_I2	Peptides AGO2_KO_I3	Peptides WT_A1	Peptides WT_A2	Peptides WT_A3	Peptides WT_I1	Peptides WT_I2	Peptides WT_I3	Razor + unique peptides AGO2_KO_A1	Razor + unique peptides AGO2_KO_A2	Razor + unique peptides AGO2_KO_A3	Razor + unique peptides AGO2_KO_I1	Razor + unique peptides AGO2_KO_I2	Razor + unique peptides AGO2_KO_I3	Razor + unique peptides WT_A1	Razor + unique peptides WT_A2	Razor + unique peptides WT_A3	Razor + unique peptides WT_I1	Razor + unique peptides WT_I2	Razor + unique peptides WT_I3	Unique peptides AGO2_KO_A1	Unique peptides AGO2_KO_A2	Unique peptides AGO2_KO_A3	Unique peptides AGO2_KO_I1	Unique peptides AGO2_KO_I2	Unique peptides AGO2_KO_I3	Unique peptides WT_A1	Unique peptides WT_A2	Unique peptides WT_A3	Unique peptides WT_I1	Unique peptides WT_I2	Unique peptides WT_I3	Sequence coverage [%]	Unique + razor sequence coverage [%]
Q92922;F8WE13;Q9UL12;B4DPI2;Q5SYV2	Q92922	109;16;1;1;1	109;16;1;1;1	88;16;1;1;1	SWI/SNF complex subunit SMARCC1	SMARCC1	>sp|Q92922|SMRC1_HUMAN SWI/SNF complex subunit SMARCC1 OS=Homo sapiens GN=SMARCC1 PE=1 SV=3	5	109	109	88	94	102	99	40	27	29	95	103	101	32	25	26	94	102	99	40	27	29	95	103	101	32	25	26	77	81	79	31	21	22	75	82	80	23	19	21	68.6	68.6
O14497;O14497-2;O14497-3;H0Y488;Q96SM7;H0YEW5;H0YCU6	O14497;O14497-2;O14497-3;H0Y488	82;72;72;56;27;6;5	82;72;72;56;27;6;5	77;67;67;55;26;6;5	AT-rich interactive domain-containing protein 1A	ARID1A	>sp|O14497|ARI1A_HUMAN AT-rich interactive domain-containing protein 1A OS=Homo sapiens GN=ARID1A PE=1 SV=3;>sp|O14497-2|ARI1A_HUMAN Isoform 2 of AT-rich interactive domain-containing protein 1A OS=Homo sapiens GN=ARID1A;>sp|O14497-3|ARI1A_HUMAN Isoform 3	7	82	82	77	71	75	64	2	2	0	79	77	76	6	2	2	71	75	64	2	2	0	79	77	76	6	2	2	66	70	59	2	2	0	74	72	71	4	2	2	41.4	41.4
Q8NFD5-3;Q8NFD5-2;Q8NFD5;H0Y7H8;Q8NFD5-4;H0Y2R3;C9JZD6;H0Y3S9;F5H333	Q8NFD5-3;Q8NFD5-2;Q8NFD5;H0Y7H8;Q8NFD5-4	79;79;79;70;68;19;18;15;3	74;74;74;65;63;15;14;11;3	2;2;2;0;0;0;0;0;0	AT-rich interactive domain-containing protein 1B	ARID1B	>sp|Q8NFD5-3|ARI1B_HUMAN Isoform 3 of AT-rich interactive domain-containing protein 1B OS=Homo sapiens GN=ARID1B;>sp|Q8NFD5-2|ARI1B_HUMAN Isoform 2 of AT-rich interactive domain-containing protein 1B OS=Homo sapiens GN=ARID1B;>sp|Q8NFD5|ARI1B_HUMAN AT-rich	9	79	74	2	73	74	71	0	0	0	74	74	75	2	0	0	68	69	66	0	0	0	69	69	70	0	0	0	2	2	2	0	0	0	2	2	2	0	0	0	40.2	38.4
G3XAA0	G3XAA0	78	1	1		ARID1B	>tr|G3XAA0|G3XAA0_HUMAN AT rich interactive domain 1B (SWI1-like), isoform CRA_a OS=Homo sapiens GN=ARID1B PE=4 SV=1	1	78	1	1	71	72	69	0	0	0	72	72	74	2	0	0	0	0	0	0	0	0	0	0	1	0	0	0	0	0	0	0	0	0	0	0	1	0	0	0	38.7	0.4
Q9HBD4;P51532;P51532-4;P51532-3;P51532-2;P51532-5;F5H0X5;H0YGM3;Q6ZRS2;Q6ZRS2-2;Q6ZRS2-3	Q9HBD4;P51532;P51532-4;P51532-3;P51532-2;P51532-5;F5H0X5	76;76;76;76;76;76;73;11;2;2;2	76;76;76;76;76;76;73;11;2;2;2	50;50;50;50;50;50;50;10;0;0;0	Transcription activator BRG1	SMARCA4	>tr|Q9HBD4|Q9HBD4_HUMAN SMARCA4 isoform 2 OS=Homo sapiens GN=SMARCA4 PE=2 SV=1;>sp|P51532|SMCA4_HUMAN Transcription activator BRG1 OS=Homo sapiens GN=SMARCA4 PE=1 SV=2;>sp|P51532-4|SMCA4_HUMAN Isoform 4 of Transcription activator BRG1 OS=Homo sapiens GN=SM	11	76	76	50	62	71	61	12	9	5	72	72	75	8	9	7	62	71	61	12	9	5	72	72	75	8	9	7	41	47	41	9	7	4	47	48	50	7	7	5	37.5	37.5
Q5JRA6;G8JLC6;Q5JRA6-2;H9KV38;H7BY50;Q5JRA6-4;F8WC03;Q5JRA6-3;H7C0T4	Q5JRA6;G8JLC6;Q5JRA6-2;H9KV38;H7BY50;Q5JRA6-4;F8WC03	76;75;72;71;44;40;39;7;1	76;75;72;71;44;40;39;7;1	76;75;72;71;44;40;39;7;1	Melanoma inhibitory activity protein 3	MIA3	>sp|Q5JRA6|MIA3_HUMAN Melanoma inhibitory activity protein 3 OS=Homo sapiens GN=MIA3 PE=1 SV=1;>tr|G8JLC6|G8JLC6_HUMAN Melanoma inhibitory activity protein 3 OS=Homo sapiens GN=MIA3 PE=4 SV=1;>sp|Q5JRA6-2|MIA3_HUMAN Isoform 2 of Melanoma inhibitory activit	9	76	76	76	68	66	62	7	5	3	72	71	72	7	5	4	68	66	62	7	5	3	72	71	72	7	5	4	68	66	62	7	5	3	72	71	72	7	5	4	40.3	40.3
Q15233;F5GYZ3;C9JYS8;H7C367;C9IZL7;C9J4X2;C9JJ13	Q15233;F5GYZ3;C9JYS8;H7C367	67;59;41;41;27;15;2	64;56;40;38;25;15;2	63;55;39;38;24;14;2	Non-POU domain-containing octamer-binding protein	NONO	>sp|Q15233|NONO_HUMAN Non-POU domain-containing octamer-binding protein OS=Homo sapiens GN=NONO PE=1 SV=4;>tr|F5GYZ3|F5GYZ3_HUMAN Non-POU domain-containing octamer-binding protein OS=Homo sapiens GN=NONO PE=4 SV=1;>tr|C9JYS8|C9JYS8_HUMAN Non-POU domain-con	7	67	64	63	62	65	65	21	22	22	64	63	62	21	20	19	59	62	62	20	21	21	61	60	60	20	19	18	58	61	61	19	20	20	60	59	59	19	18	17	75.2	73.9
P23246;P23246-2;H0Y9K7;H0Y9U2	P23246;P23246-2	67;62;30;4	67;62;30;4	64;59;29;4	Splicing factor, proline- and glutamine-rich	SFPQ	>sp|P23246|SFPQ_HUMAN Splicing factor, proline- and glutamine-rich OS=Homo sapiens GN=SFPQ PE=1 SV=2;>sp|P23246-2|SFPQ_HUMAN Isoform Short of Splicing factor, proline- and glutamine-rich OS=Homo sapiens GN=SFPQ	4	67	67	64	63	65	64	26	19	25	62	62	64	17	14	17	63	65	64	26	19	25	62	62	64	17	14	17	60	62	61	25	18	24	59	59	62	16	13	16	62.5	62.5
Q10570;E9PIM1	Q10570	63;11	63;11	63;11	Cleavage and polyadenylation specificity factor subunit 1	CPSF1	>sp|Q10570|CPSF1_HUMAN Cleavage and polyadenylation specificity factor subunit 1 OS=Homo sapiens GN=CPSF1 PE=1 SV=2	2	63	63	63	46	53	48	9	7	4	62	58	62	5	7	3	46	53	48	9	7	4	62	58	62	5	7	3	46	53	48	9	7	4	62	58	62	5	7	3	39.2	39.2
Q8WWM7;H3BRB0	Q8WWM7	48;3	48;3	2;2	Ataxin-2-like protein	ATXN2L	>sp|Q8WWM7|ATX2L_HUMAN Ataxin-2-like protein OS=Homo sapiens GN=ATXN2L PE=1 SV=2	2	48	48	2	45	43	43	8	7	6	48	44	45	10	8	6	45	43	43	8	7	6	48	44	45	10	8	6	2	2	2	1	1	1	2	2	2	1	0	1	40	40
Q63ZY4;Q8WWM7-3;Q8WWM7-2;A8K1R6;Q8WWM7-4;Q8WWM7-5;Q8WWM7-6	Q63ZY4;Q8WWM7-3;Q8WWM7-2;A8K1R6;Q8WWM7-4;Q8WWM7-5;Q8WWM7-6	47;46;46;46;46;46;46	1;0;0;0;0;0;0	0;0;0;0;0;0;0		ATXN2L	>tr|Q63ZY4|Q63ZY4_HUMAN ATXN2L protein OS=Homo sapiens GN=ATXN2L PE=2 SV=1;>sp|Q8WWM7-3|ATX2L_HUMAN Isoform 3 of Ataxin-2-like protein OS=Homo sapiens GN=ATXN2L;>sp|Q8WWM7-2|ATX2L_HUMAN Isoform 2 of Ataxin-2-like protein OS=Homo sapiens GN=ATXN2L;>tr|A8K1R	7	47	1	0	43	41	41	7	6	5	47	42	44	9	8	5	0	0	0	0	0	0	1	0	1	0	0	0	0	0	0	0	0	0	0	0	0	0	0	0	39.9	1.6
H3BUF6;C9JXV8;Q8WWM7-7;H3BSK9;H3BUE3;H3BSQ5	H3BUF6	47;22;22;21;9;7	1;0;0;0;0;0	1;0;0;0;0;0		ATXN2L	>tr|H3BUF6|H3BUF6_HUMAN Ataxin-2-like protein OS=Homo sapiens GN=ATXN2L PE=4 SV=1	6	47	1	1	42	40	40	7	6	5	46	41	44	9	8	5	0	0	0	0	0	0	0	0	1	0	0	0	0	0	0	0	0	0	0	0	1	0	0	0	40.3	2.7
G3V599;O15320-5;O15320;G3XAC5;O15320-3;O15320-4;O15320-6;O15320-8;O15320-2;O15320-7;F8W9E1;Q96RT6;G3V5K6;Q86UF2;A4FU28;P0CG41;Q8IX94;G3V3C4;Q8IX95	G3V599;O15320-5;O15320;G3XAC5;O15320-3;O15320-4;O15320-6;O15320-8;O15320-2;O15320-7;F8W9E1	48;48;48;48;48;47;46;46;45;45;42;13;7;6;6;4;4;4;2	48;48;48;48;48;47;46;46;45;45;42;13;7;6;6;4;4;4;2	48;48;48;48;48;47;46;46;45;45;42;13;7;6;6;4;4;4;2	Cutaneous T-cell lymphoma-associated antigen 5	CTAGE5	>tr|G3V599|G3V599_HUMAN Cutaneous T-cell lymphoma-associated antigen 5 OS=Homo sapiens GN=CTAGE5 PE=4 SV=1;>sp|O15320-5|CTGE5_HUMAN Isoform 6 of Cutaneous T-cell lymphoma-associated antigen 5 OS=Homo sapiens GN=CTAGE5;>sp|O15320|CTGE5_HUMAN Cutaneous T-cel	19	48	48	48	39	39	38	2	0	0	45	44	43	2	1	0	39	39	38	2	0	0	45	44	43	2	1	0	39	39	38	2	0	0	45	44	43	2	1	0	33.3	33.3
P51531;P51531-2;F6VDE0;B1ALF6;F6XG14;F6XE55;B1ALG2;B1ALG1;F6UH26;F6XDY1	P51531;P51531-2	46;46;15;6;6;6;4;4;4;4	20;20;9;3;3;3;1;1;1;1	20;20;9;3;3;3;1;1;1;1	Probable global transcription activator SNF2L2	SMARCA2	>sp|P51531|SMCA2_HUMAN Probable global transcription activator SNF2L2 OS=Homo sapiens GN=SMARCA2 PE=1 SV=2;>sp|P51531-2|SMCA2_HUMAN Isoform Short of Probable global transcription activator SNF2L2 OS=Homo sapiens GN=SMARCA2	10	46	20	20	40	44	39	3	2	1	45	43	43	1	2	2	19	20	19	0	0	0	20	19	18	0	0	0	19	20	19	0	0	0	20	19	18	0	0	0	27	14
Q96GM5;Q96GM5-2;F8VUB0;F8VRQ4;F8VZ70;F5GY02;F8VW95;H0YHV1	Q96GM5;Q96GM5-2;F8VUB0	46;42;23;22;22;20;12;10	46;42;23;22;22;20;12;10	35;31;15;18;12;18;5;10	SWI/SNF-related matrix-associated actin-dependent regulator of chromatin subfamily D member 1	SMARCD1	>sp|Q96GM5|SMRD1_HUMAN SWI/SNF-related matrix-associated actin-dependent regulator of chromatin subfamily D member 1 OS=Homo sapiens GN=SMARCD1 PE=1 SV=2;>sp|Q96GM5-2|SMRD1_HUMAN Isoform 2 of SWI/SNF-related matrix-associated actin-dependent regulator of c	8	46	46	35	40	44	40	4	1	1	44	45	45	1	1	2	40	44	40	4	1	1	44	45	45	1	1	2	31	33	31	2	0	0	34	34	34	0	0	1	71.8	71.8
P11387;Q969P6;E7ES89;E5RIC7;E5RFS0;E5RJ95;E5RGR2;E5RFE3;E5RGR4;E5RGE7;H0YC03;H0YAR3;H0YBR3;E5RJ33	P11387	44;7;7;6;2;2;1;1;1;1;1;1;1;1	44;7;7;6;2;2;1;1;1;1;1;1;1;1	44;7;7;6;2;2;1;1;1;1;1;1;1;1	DNA topoisomerase 1	TOP1	>sp|P11387|TOP1_HUMAN DNA topoisomerase 1 OS=Homo sapiens GN=TOP1 PE=1 SV=2	14	44	44	44	39	43	43	13	8	8	42	42	41	8	6	7	39	43	43	13	8	8	42	42	41	8	6	7	39	43	43	13	8	8	42	42	41	8	6	7	40.9	40.9
Q9P2I0;B3KMI0;H0YJF4;G3V3T7	Q9P2I0;B3KMI0	37;29;15;1	37;29;15;1	37;29;15;1	Cleavage and polyadenylation specificity factor subunit 2	CPSF2	>sp|Q9P2I0|CPSF2_HUMAN Cleavage and polyadenylation specificity factor subunit 2 OS=Homo sapiens GN=CPSF2 PE=1 SV=2;>tr|B3KMI0|B3KMI0_HUMAN Uncharacterized protein OS=Homo sapiens GN=CPSF2 PE=2 SV=1	4	37	37	37	29	33	29	5	4	2	36	36	35	4	2	2	29	33	29	5	4	2	36	36	35	4	2	2	29	33	29	5	4	2	36	36	35	4	2	2	50.4	50.4
Q92925;B9EGA3;Q92925-3;Q92925-2	Q92925;B9EGA3;Q92925-3;Q92925-2	39;39;39;36	35;35;35;32	31;31;31;28	SWI/SNF-related matrix-associated actin-dependent regulator of chromatin subfamily D member 2	SMARCD2	>sp|Q92925|SMRD2_HUMAN SWI/SNF-related matrix-associated actin-dependent regulator of chromatin subfamily D member 2 OS=Homo sapiens GN=SMARCD2 PE=1 SV=3;>tr|B9EGA3|B9EGA3_HUMAN SMARCD2 protein OS=Homo sapiens GN=SMARCD2 PE=2 SV=1;>sp|Q92925-3|SMRD2_HUMAN	4	39	35	31	36	33	33	5	5	3	35	35	33	3	3	2	32	29	29	4	5	3	32	31	29	3	3	2	28	25	25	4	5	3	28	27	25	3	2	2	53.1	48.2
Q7Z417	Q7Z417	34	34	34	Nuclear fragile X mental retardation-interacting protein 2	NUFIP2	>sp|Q7Z417|NUFP2_HUMAN Nuclear fragile X mental retardation-interacting protein 2 OS=Homo sapiens GN=NUFIP2 PE=1 SV=1	1	34	34	34	29	29	26	4	3	3	33	30	32	4	5	4	29	29	26	4	3	3	33	30	32	4	5	4	29	29	26	4	3	3	33	30	32	4	5	4	52.4	52.4
Q86U86;Q86U86-8;Q86U86-2;Q86U86-7;Q86U86-5;Q86U86-9;Q86U86-3;Q86U86-4;E7EVG2;H0Y5B5;Q86U86-6;C9JPI5;C9JQF1;C9J053	Q86U86;Q86U86-8;Q86U86-2;Q86U86-7;Q86U86-5;Q86U86-9;Q86U86-3;Q86U86-4;E7EVG2;H0Y5B5;Q86U86-6	39;39;39;39;39;38;38;38;33;27;23;4;3;1	39;39;39;39;39;38;38;38;33;27;23;4;3;1	39;39;39;39;39;38;38;38;33;27;23;4;3;1	Protein polybromo-1	PBRM1	>sp|Q86U86|PB1_HUMAN Protein polybromo-1 OS=Homo sapiens GN=PBRM1 PE=1 SV=1;>sp|Q86U86-8|PB1_HUMAN Isoform 8 of Protein polybromo-1 OS=Homo sapiens GN=PBRM1;>sp|Q86U86-2|PB1_HUMAN Isoform 2 of Protein polybromo-1 OS=Homo sapiens GN=PBRM1;>sp|Q86U86-7|PB1_H	14	39	39	39	33	36	35	0	0	0	32	28	32	0	0	0	33	36	35	0	0	0	32	28	32	0	0	0	33	36	35	0	0	0	32	28	32	0	0	0	24.8	24.8
G5E975;Q12824-2	G5E975;Q12824-2	35;35	35;35	3;3		SMARCB1	>tr|G5E975|G5E975_HUMAN SWI/SNF related, matrix associated, actin dependent regulator of chromatin, subfamily b, member 1, isoform CRA_c OS=Homo sapiens GN=SMARCB1 PE=4 SV=1;>sp|Q12824-2|SNF5_HUMAN Isoform B of SWI/SNF-related matrix-associated actin-depen	2	35	35	3	30	32	33	11	6	6	31	34	35	11	5	6	30	32	33	11	6	6	31	34	35	11	5	6	3	3	3	2	1	2	2	2	3	2	2	2	56.9	56.9
Q12824;B5MCL5;C9JTA6;Q86WI6	Q12824;B5MCL5;C9JTA6	34;29;23;2	2;2;2;0	2;2;2;0	SWI/SNF-related matrix-associated actin-dependent regulator of chromatin subfamily B member 1	SMARCB1	>sp|Q12824|SNF5_HUMAN SWI/SNF-related matrix-associated actin-dependent regulator of chromatin subfamily B member 1 OS=Homo sapiens GN=SMARCB1 PE=1 SV=2;>tr|B5MCL5|B5MCL5_HUMAN SWI/SNF-related matrix-associated actin-dependent regulator of chromatin subfam	4	34	2	2	29	31	32	11	6	5	31	34	34	9	3	5	2	2	2	2	1	1	2	2	2	0	0	1	2	2	2	2	1	1	2	2	2	0	0	1	57.7	5.5
Q13523;F5H2U2;H0YDJ3;H0YEC8	Q13523;F5H2U2;H0YDJ3	31;29;20;14	31;29;20;14	31;29;20;14	Serine/threonine-protein kinase PRP4 homolog	PRPF4B	>sp|Q13523|PRP4B_HUMAN Serine/threonine-protein kinase PRP4 homolog OS=Homo sapiens GN=PRPF4B PE=1 SV=3;>tr|F5H2U2|F5H2U2_HUMAN Serine/threonine-protein kinase PRP4 homolog OS=Homo sapiens GN=PRPF4B PE=4 SV=1;>tr|H0YDJ3|H0YDJ3_HUMAN Serine/threonine-protei	4	31	31	31	30	30	28	2	1	2	30	28	29	1	1	1	30	30	28	2	1	2	30	28	29	1	1	1	30	30	28	2	1	2	30	28	29	1	1	1	28.8	28.8
Q14684;Q14684-2	Q14684;Q14684-2	31;30	31;30	31;30	Ribosomal RNA processing protein 1 homolog B	RRP1B	>sp|Q14684|RRP1B_HUMAN Ribosomal RNA processing protein 1 homolog B OS=Homo sapiens GN=RRP1B PE=1 SV=3;>sp|Q14684-2|RRP1B_HUMAN Isoform 2 of Ribosomal RNA processing protein 1 homolog B OS=Homo sapiens GN=RRP1B	2	31	31	31	28	30	28	6	5	4	27	27	27	5	6	5	28	30	28	6	5	4	27	27	27	5	6	5	28	30	28	6	5	4	27	27	27	5	6	5	39.1	39.1
Q14690;F5H7X0	Q14690;F5H7X0	31;25	31;25	31;25	Protein RRP5 homolog	PDCD11	>sp|Q14690|RRP5_HUMAN Protein RRP5 homolog OS=Homo sapiens GN=PDCD11 PE=1 SV=3;>tr|F5H7X0|F5H7X0_HUMAN Protein RRP5 homolog OS=Homo sapiens GN=PDCD11 PE=4 SV=1	2	31	31	31	26	26	28	3	0	1	25	24	27	0	0	0	26	26	28	3	0	1	25	24	27	0	0	0	26	26	28	3	0	1	25	24	27	0	0	0	22.7	22.7
Q9NW13;E9PDD9;C9JAA9;H7C5G8;C9JE21	Q9NW13;E9PDD9	27;26;6;5;3	27;26;6;5;3	27;26;6;5;3	RNA-binding protein 28	RBM28	>sp|Q9NW13|RBM28_HUMAN RNA-binding protein 28 OS=Homo sapiens GN=RBM28 PE=1 SV=3;>tr|E9PDD9|E9PDD9_HUMAN RNA-binding protein 28 OS=Homo sapiens GN=RBM28 PE=4 SV=1	5	27	27	27	25	25	25	4	2	2	25	25	25	2	1	3	25	25	25	4	2	2	25	25	25	2	1	3	25	25	25	4	2	2	25	25	25	2	1	3	34.1	34.1
Q4G0J3;H0YA82;D6RFF0;Q4G0J3-2;D6R9Z6;D6RAF3;D6RF49;D6RF22	Q4G0J3;H0YA82	25;15;12;9;9;3;3;2	25;15;12;9;9;3;3;2	25;15;12;9;9;3;3;2	La-related protein 7	LARP7	>sp|Q4G0J3|LARP7_HUMAN La-related protein 7 OS=Homo sapiens GN=LARP7 PE=1 SV=1;>tr|H0YA82|H0YA82_HUMAN La-related protein 7 (Fragment) OS=Homo sapiens GN=LARP7 PE=4 SV=1	8	25	25	25	24	24	24	1	1	1	24	23	22	1	0	1	24	24	24	1	1	1	24	23	22	1	0	1	24	24	24	1	1	1	24	23	22	1	0	1	44	44
Q9H6S0;E9PE26;D6RA70;D6R9T8;D6RF50	Q9H6S0;E9PE26;D6RA70	29;25;16;6;4	29;25;16;6;4	29;25;16;6;4	Probable ATP-dependent RNA helicase YTHDC2	YTHDC2	>sp|Q9H6S0|YTDC2_HUMAN Probable ATP-dependent RNA helicase YTHDC2 OS=Homo sapiens GN=YTHDC2 PE=1 SV=2;>tr|E9PE26|E9PE26_HUMAN Probable ATP-dependent RNA helicase YTHDC2 OS=Homo sapiens GN=YTHDC2 PE=4 SV=1;>tr|D6RA70|D6RA70_HUMAN Probable ATP-dependent RNA	5	29	29	29	24	23	24	0	1	0	24	23	26	0	0	0	24	23	24	0	1	0	24	23	26	0	0	0	24	23	24	0	1	0	24	23	26	0	0	0	24.4	24.4
Q9UKF6;G5E9W3;F5GXZ2;E7ER23;C9JZH6	Q9UKF6;G5E9W3;F5GXZ2;E7ER23	23;22;18;16;1	23;22;18;16;1	23;22;18;16;1	Cleavage and polyadenylation specificity factor subunit 3	CPSF3	>sp|Q9UKF6|CPSF3_HUMAN Cleavage and polyadenylation specificity factor subunit 3 OS=Homo sapiens GN=CPSF3 PE=1 SV=1;>tr|G5E9W3|G5E9W3_HUMAN Cleavage and polyadenylation specific factor 3, 73kDa, isoform CRA_b OS=Homo sapiens GN=CPSF3 PE=4 SV=1;>tr|F5GXZ2|F	5	23	23	23	20	19	21	3	2	0	21	23	22	1	0	2	20	19	21	3	2	0	21	23	22	1	0	2	20	19	21	3	2	0	21	23	22	1	0	2	41.1	41.1
O96019;O96019-2;H7C5S0;C9JQT2;O94805	O96019;O96019-2	20;20;6;4;2	20;20;6;4;2	20;20;6;4;2	Actin-like protein 6A	ACTL6A	>sp|O96019|ACL6A_HUMAN Actin-like protein 6A OS=Homo sapiens GN=ACTL6A PE=1 SV=1;>sp|O96019-2|ACL6A_HUMAN Isoform 2 of Actin-like protein 6A OS=Homo sapiens GN=ACTL6A	5	20	20	20	18	19	16	3	3	2	20	20	18	1	1	2	18	19	16	3	3	2	20	20	18	1	1	2	18	19	16	3	3	2	20	20	18	1	1	2	43.8	43.8
O76021;I3L3U9;B4DJ58;I3L3C4;I3L234;I3L1Y4;I3L4T8;I3L2F2	O76021;I3L3U9	21;11;10;9;4;1;1;1	21;11;10;9;4;1;1;1	21;11;10;9;4;1;1;1	Ribosomal L1 domain-containing protein 1	RSL1D1	>sp|O76021|RL1D1_HUMAN Ribosomal L1 domain-containing protein 1 OS=Homo sapiens GN=RSL1D1 PE=1 SV=3;>tr|I3L3U9|I3L3U9_HUMAN Ribosomal L1 domain-containing protein 1 (Fragment) OS=Homo sapiens GN=RSL1D1 PE=4 SV=1	8	21	21	21	19	19	20	2	0	3	19	19	19	4	2	2	19	19	20	2	0	3	19	19	19	4	2	2	19	19	20	2	0	3	19	19	19	4	2	2	42.7	42.7
P16402	P16402	19	3	3	Histone H1.3	HIST1H1D	>sp|P16402|H13_HUMAN Histone H1.3 OS=Homo sapiens GN=HIST1H1D PE=1 SV=2	1	19	3	3	19	19	18	9	10	10	19	19	19	11	10	7	3	3	2	1	1	1	3	3	3	2	1	0	3	3	2	1	1	1	3	3	3	2	1	0	39.4	9.5
P16403	P16403	19	4	4	Histone H1.2	HIST1H1C	>sp|P16403|H12_HUMAN Histone H1.2 OS=Homo sapiens GN=HIST1H1C PE=1 SV=2	1	19	4	4	18	18	19	10	10	10	19	18	18	11	12	8	3	3	4	2	2	2	4	3	3	2	3	1	3	3	4	2	2	2	4	3	3	2	3	1	44.6	14.1
P42696;A2A2V2;P42696-2;Q5TCT4;H7C5M1	P42696;A2A2V2;P42696-2	20;16;11;8;3	20;16;11;8;3	20;16;11;8;3	RNA-binding protein 34	RBM34	>sp|P42696|RBM34_HUMAN RNA-binding protein 34 OS=Homo sapiens GN=RBM34 PE=1 SV=2;>tr|A2A2V2|A2A2V2_HUMAN Novel protein (Fragment) OS=Homo sapiens GN=RBM34 PE=4 SV=1;>sp|P42696-2|RBM34_HUMAN Isoform 2 of RNA-binding protein 34 OS=Homo sapiens GN=RBM34	5	20	20	20	19	19	19	1	1	0	18	18	18	1	0	0	19	19	19	1	1	0	18	18	18	1	0	0	19	19	19	1	1	0	18	18	18	1	0	0	44	44
Q3KQS4;P46087;P46087-2;Q05BA7;F5GYR3;F5H5X6;F5H709;F5GWB7;F5H359;F5H8G6	Q3KQS4;P46087;P46087-2;Q05BA7	20;20;20;17;6;4;3;3;2;1	20;20;20;17;6;4;3;3;2;1	20;20;20;17;6;4;3;3;2;1	Putative ribosomal RNA methyltransferase NOP2	NOP2	>tr|Q3KQS4|Q3KQS4_HUMAN NOP2 protein OS=Homo sapiens GN=NOP2 PE=2 SV=1;>sp|P46087|NOP2_HUMAN Putative ribosomal RNA methyltransferase NOP2 OS=Homo sapiens GN=NOP2 PE=1 SV=2;>sp|P46087-2|NOP2_HUMAN Isoform 2 of Putative ribosomal RNA methyltransferase NOP2	10	20	20	20	17	18	18	5	4	1	18	18	19	2	3	2	17	18	18	5	4	1	18	18	19	2	3	2	17	18	18	5	4	1	18	18	19	2	3	2	24.3	24.3
P51116;I3L1Z2	P51116	19;3	15;3	15;3	Fragile X mental retardation syndrome-related protein 2	FXR2	>sp|P51116|FXR2_HUMAN Fragile X mental retardation syndrome-related protein 2 OS=Homo sapiens GN=FXR2 PE=1 SV=2	2	19	15	15	18	18	17	5	10	4	18	17	17	7	6	7	14	14	13	2	6	2	14	13	13	4	4	5	14	14	13	2	6	2	14	13	13	4	4	5	45.6	39.7
Q02930;Q02930-2;Q02930-3;Q02930-4;C9JN33;H9KVC5	Q02930;Q02930-2;Q02930-3;Q02930-4	19;19;18;13;6;4	19;19;18;13;6;4	19;19;18;13;6;4	Cyclic AMP-responsive element-binding protein 5	CREB5	>sp|Q02930|CREB5_HUMAN Cyclic AMP-responsive element-binding protein 5 OS=Homo sapiens GN=CREB5 PE=1 SV=3;>sp|Q02930-2|CREB5_HUMAN Isoform 2 of Cyclic AMP-responsive element-binding protein 5 OS=Homo sapiens GN=CREB5;>sp|Q02930-3|CREB5_HUMAN Isoform 3 of C	6	19	19	19	17	18	16	1	1	0	18	19	18	1	1	0	17	18	16	1	1	0	18	19	18	1	1	0	17	18	16	1	1	0	18	19	18	1	1	0	37.4	37.4
Q99575;E5RK39	Q99575	22;7	22;7	22;7	Ribonucleases P/MRP protein subunit POP1	POP1	>sp|Q99575|POP1_HUMAN Ribonucleases P/MRP protein subunit POP1 OS=Homo sapiens GN=POP1 PE=1 SV=2	2	22	22	22	20	21	20	2	2	1	18	20	18	1	2	2	20	21	20	2	2	1	18	20	18	1	2	2	20	21	20	2	2	1	18	20	18	1	2	2	25.3	25.3
Q86UE4;E5RJU9;H0YB56;H0YBJ8;H0YBE0	Q86UE4;E5RJU9	20;18;7;3;1	20;18;7;3;1	20;18;7;3;1	Protein LYRIC	MTDH	>sp|Q86UE4|LYRIC_HUMAN Protein LYRIC OS=Homo sapiens GN=MTDH PE=1 SV=2;>tr|E5RJU9|E5RJU9_HUMAN Protein LYRIC OS=Homo sapiens GN=MTDH PE=4 SV=1	5	20	20	20	19	18	18	2	1	0	17	16	16	0	1	0	19	18	18	2	1	0	17	16	16	0	1	0	19	18	18	2	1	0	17	16	16	0	1	0	40.7	40.7
Q96GQ7;Q3MI07	Q96GQ7	23;1	23;1	23;1	Probable ATP-dependent RNA helicase DDX27	DDX27	>sp|Q96GQ7|DDX27_HUMAN Probable ATP-dependent RNA helicase DDX27 OS=Homo sapiens GN=DDX27 PE=1 SV=2	2	23	23	23	23	23	23	2	4	2	17	14	16	1	0	0	23	23	23	2	4	2	17	14	16	1	0	0	23	23	23	2	4	2	17	14	16	1	0	0	28.3	28.3
O00178;F5H716;B0QY59;F5H257;F8WAZ4	O00178	21;8;7;5;1	21;8;7;5;1	21;8;7;5;1	GTP-binding protein 1	GTPBP1	>sp|O00178|GTPB1_HUMAN GTP-binding protein 1 OS=Homo sapiens GN=GTPBP1 PE=1 SV=3	5	21	21	21	19	16	18	2	1	0	16	15	12	1	3	0	19	16	18	2	1	0	16	15	12	1	3	0	19	16	18	2	1	0	16	15	12	1	3	0	41.4	41.4
P35251;P35251-2;H0Y8U4;H0Y9P8	P35251;P35251-2	18;18;5;1	18;18;5;1	18;18;5;1	Replication factor C subunit 1	RFC1	>sp|P35251|RFC1_HUMAN Replication factor C subunit 1 OS=Homo sapiens GN=RFC1 PE=1 SV=4;>sp|P35251-2|RFC1_HUMAN Isoform 2 of Replication factor C subunit 1 OS=Homo sapiens GN=RFC1	4	18	18	18	13	17	15	1	0	0	16	14	14	0	1	0	13	17	15	1	0	0	16	14	14	0	1	0	13	17	15	1	0	0	16	14	14	0	1	0	19.9	19.9
O75152;B4DLG2;E9PQ61;E9PBY7	O75152;B4DLG2;E9PQ61;E9PBY7	18;18;16;13	18;18;16;13	18;18;16;13	Zinc finger CCCH domain-containing protein 11A	ZC3H11A	>sp|O75152|ZC11A_HUMAN Zinc finger CCCH domain-containing protein 11A OS=Homo sapiens GN=ZC3H11A PE=1 SV=3;>tr|B4DLG2|B4DLG2_HUMAN Zinc finger CCCH domain-containing protein 11A OS=Homo sapiens GN=ZC3H11A PE=2 SV=1;>tr|E9PQ61|E9PQ61_HUMAN Zinc finger CCCH	4	18	18	18	15	16	15	1	1	2	15	15	14	2	2	1	15	16	15	1	1	2	15	15	14	2	2	1	15	16	15	1	1	2	15	15	14	2	2	1	32.7	32.7
O60524;O60524-3;O60524-5;O60524-4;G3V5V3;G3V4D9;F5H639;O60524-2;G3V547	O60524;O60524-3;O60524-5;O60524-4;G3V5V3;G3V4D9	20;20;20;20;19;10;8;5;5	20;20;20;20;19;10;8;5;5	20;20;20;20;19;10;8;5;5	Nuclear export mediator factor NEMF	NEMF	>sp|O60524|NEMF_HUMAN Nuclear export mediator factor NEMF OS=Homo sapiens GN=NEMF PE=1 SV=4;>sp|O60524-3|NEMF_HUMAN Isoform 3 of Nuclear export mediator factor NEMF OS=Homo sapiens GN=NEMF;>sp|O60524-5|NEMF_HUMAN Isoform 5 of Nuclear export mediator factor	9	20	20	20	19	18	16	0	0	0	15	15	17	0	0	0	19	18	16	0	0	0	15	15	17	0	0	0	19	18	16	0	0	0	15	15	17	0	0	0	17.8	17.8
Q14258	Q14258	16	16	16	E3 ubiquitin/ISG15 ligase TRIM25	TRIM25	>sp|Q14258|TRI25_HUMAN E3 ubiquitin/ISG15 ligase TRIM25 OS=Homo sapiens GN=TRIM25 PE=1 SV=2	1	16	16	16	16	15	15	0	0	1	15	14	13	2	0	1	16	15	15	0	0	1	15	14	13	2	0	1	16	15	15	0	0	1	15	14	13	2	0	1	25.9	25.9
Q8TDN6	Q8TDN6	16	16	16	Ribosome biogenesis protein BRX1 homolog	BRIX1	>sp|Q8TDN6|BRX1_HUMAN Ribosome biogenesis protein BRX1 homolog OS=Homo sapiens GN=BRIX1 PE=1 SV=2	1	16	16	16	14	13	15	3	2	1	15	13	13	2	2	0	14	13	15	3	2	1	15	13	13	2	2	0	14	13	15	3	2	1	15	13	13	2	2	0	59.5	59.5
Q92785;B4DT58;E9PN04	Q92785;B4DT58	16;12;6	16;12;6	16;12;6	Zinc finger protein ubi-d4	DPF2	>sp|Q92785|REQU_HUMAN Zinc finger protein ubi-d4 OS=Homo sapiens GN=DPF2 PE=1 SV=2;>tr|B4DT58|B4DT58_HUMAN Zinc finger protein ubi-d4 OS=Homo sapiens GN=DPF2 PE=2 SV=1	3	16	16	16	16	16	16	2	2	1	15	15	15	3	3	2	16	16	16	2	2	1	15	15	15	3	3	2	16	16	16	2	2	1	15	15	15	3	3	2	40.2	40.2
Q9NVP1;F5H863;H7C452	Q9NVP1;F5H863	17;10;2	17;10;2	17;10;2	ATP-dependent RNA helicase DDX18	DDX18	>sp|Q9NVP1|DDX18_HUMAN ATP-dependent RNA helicase DDX18 OS=Homo sapiens GN=DDX18 PE=1 SV=2;>tr|F5H863|F5H863_HUMAN ATP-dependent RNA helicase DDX18 OS=Homo sapiens GN=DDX18 PE=3 SV=1	3	17	17	17	15	15	15	1	0	1	15	15	15	1	1	1	15	15	15	1	0	1	15	15	15	1	1	1	15	15	15	1	0	1	15	15	15	1	1	1	27.5	27.5
Q92734;G5E9V1;Q05BK6;C9JJP5;C9JUE0;C9JTY3	Q92734;G5E9V1;Q05BK6;C9JJP5	15;15;13;11;7;6	15;15;13;11;7;6	15;15;13;11;7;6	Protein TFG	TFG	>sp|Q92734|TFG_HUMAN Protein TFG OS=Homo sapiens GN=TFG PE=1 SV=2;>tr|G5E9V1|G5E9V1_HUMAN Protein TFG OS=Homo sapiens GN=TFG PE=4 SV=1;>tr|Q05BK6|Q05BK6_HUMAN Protein TFG OS=Homo sapiens GN=TFG PE=2 SV=1;>tr|C9JJP5|C9JJP5_HUMAN Protein TFG (Fragment) OS=Ho	6	15	15	15	14	14	14	1	0	1	14	14	14	1	1	0	14	14	14	1	0	1	14	14	14	1	1	0	14	14	14	1	0	1	14	14	14	1	1	0	45.8	45.8
P82650;G5E9V5;G5E9W7;H7C5L9;H7C5H3;Q9H3I1;H7C5F2;C9J5D8	P82650;G5E9V5;G5E9W7;H7C5L9;H7C5H3	16;16;16;10;9;7;7;1	16;16;16;10;9;7;7;1	16;16;16;10;9;7;7;1	28S ribosomal protein S22, mitochondrial	MRPS22	>sp|P82650|RT22_HUMAN 28S ribosomal protein S22, mitochondrial OS=Homo sapiens GN=MRPS22 PE=1 SV=1;>tr|G5E9V5|G5E9V5_HUMAN 28S ribosomal protein S22, mitochondrial OS=Homo sapiens GN=MRPS22 PE=4 SV=1;>tr|G5E9W7|G5E9W7_HUMAN 28S ribosomal protein S22, mitoc	8	16	16	16	15	15	15	2	4	1	14	13	14	2	5	3	15	15	15	2	4	1	14	13	14	2	5	3	15	15	15	2	4	1	14	13	14	2	5	3	43.1	43.1
O60832;O60832-2;C9IYT0;H7C0M1;H7C2Q9;H7BZF2;H7C2Q2	O60832;O60832-2;C9IYT0;H7C0M1	14;13;11;10;5;4;2	14;13;11;10;5;4;2	14;13;11;10;5;4;2	H/ACA ribonucleoprotein complex subunit 4	DKC1	>sp|O60832|DKC1_HUMAN H/ACA ribonucleoprotein complex subunit 4 OS=Homo sapiens GN=DKC1 PE=1 SV=3;>sp|O60832-2|DKC1_HUMAN Isoform 3 of H/ACA ribonucleoprotein complex subunit 4 OS=Homo sapiens GN=DKC1;>tr|C9IYT0|C9IYT0_HUMAN H/ACA ribonucleoprotein complex	7	14	14	14	14	14	13	2	0	2	14	11	13	2	2	1	14	14	13	2	0	2	14	11	13	2	2	1	14	14	13	2	0	2	14	11	13	2	2	1	30.5	30.5
Q68CP9;Q68CP9-3;F8WCU9;F8W108;E7ENG3;Q68CP9-2;F8VWP4	Q68CP9;Q68CP9-3;F8WCU9;F8W108	15;15;13;10;7;7;7	15;15;13;10;7;7;7	15;15;13;10;7;7;7	AT-rich interactive domain-containing protein 2	ARID2	>sp|Q68CP9|ARID2_HUMAN AT-rich interactive domain-containing protein 2 OS=Homo sapiens GN=ARID2 PE=1 SV=2;>sp|Q68CP9-3|ARID2_HUMAN Isoform 3 of AT-rich interactive domain-containing protein 2 OS=Homo sapiens GN=ARID2;>tr|F8WCU9|F8WCU9_HUMAN AT-rich interac	7	15	15	15	12	12	14	0	0	0	14	12	13	0	0	0	12	12	14	0	0	0	14	12	13	0	0	0	12	12	14	0	0	0	14	12	13	0	0	0	10.9	10.9
Q8TDD1;F8VRX4;H0YHH7	Q8TDD1	16;5;2	1;0;0	1;0;0	ATP-dependent RNA helicase DDX54	DDX54	>sp|Q8TDD1|DDX54_HUMAN ATP-dependent RNA helicase DDX54 OS=Homo sapiens GN=DDX54 PE=1 SV=2	3	16	1	1	12	13	13	0	1	0	14	13	12	1	1	1	0	0	0	0	0	0	1	0	1	0	0	0	0	0	0	0	0	0	1	0	1	0	0	0	22.4	1.8
E7ERS3;Q86VM9;H7BXJ7;Q86VM9-2;F5H7R0;H3BRN6;H3BP01;H3BPD0;H3BRH3	E7ERS3;Q86VM9;H7BXJ7;Q86VM9-2	14;14;12;12;5;3;1;1;1	14;14;12;12;5;3;1;1;1	14;14;12;12;5;3;1;1;1	Zinc finger CCCH domain-containing protein 18	ZC3H18	>tr|E7ERS3|E7ERS3_HUMAN Zinc finger CCCH domain-containing protein 18 OS=Homo sapiens GN=ZC3H18 PE=4 SV=1;>sp|Q86VM9|ZCH18_HUMAN Zinc finger CCCH domain-containing protein 18 OS=Homo sapiens GN=ZC3H18 PE=1 SV=2;>tr|H7BXJ7|H7BXJ7_HUMAN Zinc finger CCCH doma	9	14	14	14	13	12	14	1	1	1	13	11	11	1	1	1	13	12	14	1	1	1	13	11	11	1	1	1	13	12	14	1	1	1	13	11	11	1	1	1	17.6	17.6
Q5SSJ5;Q5SSJ5-2;B0QZK4;Q5SSJ5-3;Q5SWC8;Q5SSJ5-5;B0QZK8;B0QZK9	Q5SSJ5;Q5SSJ5-2;B0QZK4;Q5SSJ5-3;Q5SWC8	13;12;12;11;10;1;1;1	13;12;12;11;10;1;1;1	13;12;12;11;10;1;1;1	Heterochromatin protein 1-binding protein 3	HP1BP3	>sp|Q5SSJ5|HP1B3_HUMAN Heterochromatin protein 1-binding protein 3 OS=Homo sapiens GN=HP1BP3 PE=1 SV=1;>sp|Q5SSJ5-2|HP1B3_HUMAN Isoform 2 of Heterochromatin protein 1-binding protein 3 OS=Homo sapiens GN=HP1BP3;>tr|B0QZK4|B0QZK4_HUMAN Heterochromatin prote	8	13	13	13	12	13	13	0	1	0	13	13	11	0	0	0	12	13	13	0	1	0	13	13	11	0	0	0	12	13	13	0	1	0	13	13	11	0	0	0	19.5	19.5
Q96SB4;Q96SB4-3;H3BLV9;Q5R363;D6RBF8;D6RBM8	Q96SB4;Q96SB4-3;H3BLV9;Q5R363	14;13;13;12;4;1	14;13;13;12;4;1	12;11;11;10;3;1	SRSF protein kinase 1	SRPK1	>sp|Q96SB4|SRPK1_HUMAN SRSF protein kinase 1 OS=Homo sapiens GN=SRPK1 PE=1 SV=2;>sp|Q96SB4-3|SRPK1_HUMAN Isoform 1 of SRSF protein kinase 1 OS=Homo sapiens GN=SRPK1;>tr|H3BLV9|H3BLV9_HUMAN SRSF protein kinase 1 (Fragment) OS=Homo sapiens GN=SRPK1 PE=3 SV=1	6	14	14	12	14	13	14	3	1	3	13	13	13	2	2	3	14	13	14	3	1	3	13	13	13	2	2	3	12	11	12	2	1	3	11	11	11	2	2	2	22.9	22.9
Q99816;F5H442;Q99816-2	Q99816;F5H442;Q99816-2	12;11;8	12;11;8	12;11;8	Tumor susceptibility gene 101 protein	TSG101	>sp|Q99816|TS101_HUMAN Tumor susceptibility gene 101 protein OS=Homo sapiens GN=TSG101 PE=1 SV=2;>tr|F5H442|F5H442_HUMAN Tumor susceptibility gene 101 protein OS=Homo sapiens GN=TSG101 PE=4 SV=1;>sp|Q99816-2|TS101_HUMAN Isoform 2 of Tumor susceptibility ge	3	12	12	12	12	11	12	0	0	1	12	12	12	1	1	0	12	11	12	0	0	1	12	12	12	1	1	0	12	11	12	0	0	1	12	12	12	1	1	0	31.3	31.3
E9PDV3;Q92782-2;Q92782-3;C9JGC1;Q92782;C9IZH8;F8WEC4	E9PDV3;Q92782-2;Q92782-3;C9JGC1;Q92782	14;13;12;12;10;3;1	14;13;12;12;10;3;1	14;13;12;12;10;3;1	Zinc finger protein neuro-d4	DPF1	>tr|E9PDV3|E9PDV3_HUMAN Zinc finger protein neuro-d4 OS=Homo sapiens GN=DPF1 PE=4 SV=1;>sp|Q92782-2|DPF1_HUMAN Isoform 2 of Zinc finger protein neuro-d4 OS=Homo sapiens GN=DPF1;>sp|Q92782-3|DPF1_HUMAN Isoform 3 of Zinc finger protein neuro-d4 OS=Homo sapie	7	14	14	14	14	13	14	0	1	0	11	10	12	0	1	0	14	13	14	0	1	0	11	10	12	0	1	0	14	13	14	0	1	0	11	10	12	0	1	0	30.2	30.2
H7C2Q8;Q99848	H7C2Q8;Q99848	14;14	14;14	14;14	Probable rRNA-processing protein EBP2	EBNA1BP2	>tr|H7C2Q8|H7C2Q8_HUMAN EBNA1 binding protein 2, isoform CRA_d OS=Homo sapiens GN=EBNA1BP2 PE=4 SV=1;>sp|Q99848|EBP2_HUMAN Probable rRNA-processing protein EBP2 OS=Homo sapiens GN=EBNA1BP2 PE=1 SV=2	2	14	14	14	12	14	12	1	0	1	11	13	13	0	3	3	12	14	12	1	0	1	11	13	13	0	3	3	12	14	12	1	0	1	11	13	13	0	3	3	36.3	36.3
C9J3F9;Q9NQ55;C9JW41;Q9NQ55-2;A8MV53;H7C446;C9J3W3;C9JHF7	C9J3F9;Q9NQ55;C9JW41;Q9NQ55-2;A8MV53	11;11;11;11;7;4;3;1	11;11;11;11;7;4;3;1	11;11;11;11;7;4;3;1	Suppressor of SWI4 1 homolog	PPAN-P2RY11;PPAN	>tr|C9J3F9|C9J3F9_HUMAN Protein PPAN-P2RY11 OS=Homo sapiens GN=PPAN-P2RY11 PE=4 SV=1;>sp|Q9NQ55|SSF1_HUMAN Suppressor of SWI4 1 homolog OS=Homo sapiens GN=PPAN PE=1 SV=1;>tr|C9JW41|C9JW41_HUMAN Suppressor of SWI4 1 homolog OS=Homo sapiens GN=PPAN PE=4 SV=1	8	11	11	11	10	11	10	0	0	0	10	7	9	0	1	0	10	11	10	0	0	0	10	7	9	0	1	0	10	11	10	0	0	0	10	7	9	0	1	0	19.2	19.2
E9PHK9;Q13428-4;Q13428-3;Q13428;Q13428-8;Q13428-2;E7ETY2;Q13428-7;Q13428-6;Q13428-5;H0YA99	E9PHK9;Q13428-4;Q13428-3;Q13428;Q13428-8;Q13428-2;E7ETY2;Q13428-7;Q13428-6	10;10;10;10;10;10;7;7;7;1;1	10;10;10;10;10;10;7;7;7;1;1	10;10;10;10;10;10;7;7;7;1;1	Treacle protein	TCOF1	>tr|E9PHK9|E9PHK9_HUMAN Treacle protein OS=Homo sapiens GN=TCOF1 PE=4 SV=1;>sp|Q13428-4|TCOF_HUMAN Isoform 4 of Treacle protein OS=Homo sapiens GN=TCOF1;>sp|Q13428-3|TCOF_HUMAN Isoform 3 of Treacle protein OS=Homo sapiens GN=TCOF1;>sp|Q13428|TCOF_HUMAN Tre	11	10	10	10	10	10	9	1	1	1	10	9	10	1	1	2	10	10	9	1	1	1	10	9	10	1	1	2	10	10	9	1	1	1	10	9	10	1	1	2	8.3	8.3
P15104;E7ESR6	P15104	12;4	12;4	12;4	Glutamine synthetase	GLUL	>sp|P15104|GLNA_HUMAN Glutamine synthetase OS=Homo sapiens GN=GLUL PE=1 SV=4	2	12	12	12	10	9	8	1	1	1	10	8	9	1	1	1	10	9	8	1	1	1	10	8	9	1	1	1	10	9	8	1	1	1	10	8	9	1	1	1	26.5	26.5
Q12849;H0YAK1;H0Y8R1;B3KP14;F5H5I6;Q12849-5;H0YAM1	Q12849;H0YAK1;H0Y8R1;B3KP14;F5H5I6;Q12849-5	11;10;10;10;10;10;3	11;10;10;10;10;10;3	11;10;10;10;10;10;3	G-rich sequence factor 1	GRSF1	>sp|Q12849|GRSF1_HUMAN G-rich sequence factor 1 OS=Homo sapiens GN=GRSF1 PE=1 SV=3;>tr|H0YAK1|H0YAK1_HUMAN G-rich sequence factor 1 (Fragment) OS=Homo sapiens GN=GRSF1 PE=4 SV=1;>tr|H0Y8R1|H0Y8R1_HUMAN G-rich sequence factor 1 (Fragment) OS=Homo sapiens GN	7	11	11	11	8	11	10	0	0	1	10	7	6	0	0	1	8	11	10	0	0	1	10	7	6	0	0	1	8	11	10	0	0	1	10	7	6	0	0	1	28.3	28.3
Q92784-2;F8W7T1;Q92784-3;Q92784;F5H575;G5EA56;Q92784-4	Q92784-2;F8W7T1;Q92784-3;Q92784;F5H575;G5EA56;Q92784-4	14;13;13;13;13;12;12	14;13;13;13;13;12;12	14;13;13;13;13;12;12	Zinc finger protein DPF3	DPF3	>sp|Q92784-2|DPF3_HUMAN Isoform 2 of Zinc finger protein DPF3 OS=Homo sapiens GN=DPF3;>tr|F8W7T1|F8W7T1_HUMAN Zinc finger protein DPF3 OS=Homo sapiens GN=DPF3 PE=4 SV=1;>sp|Q92784-3|DPF3_HUMAN Isoform 3 of Zinc finger protein DPF3 OS=Homo sapiens GN=DPF3;>	7	14	14	14	13	14	13	2	1	0	10	10	9	1	0	0	13	14	13	2	1	0	10	10	9	1	0	0	13	14	13	2	1	0	10	10	9	1	0	0	47.3	47.3
O75683	O75683	10	10	10	Surfeit locus protein 6	SURF6	>sp|O75683|SURF6_HUMAN Surfeit locus protein 6 OS=Homo sapiens GN=SURF6 PE=1 SV=3	1	10	10	10	9	10	8	1	1	0	9	8	9	0	0	0	9	10	8	1	1	0	9	8	9	0	0	0	9	10	8	1	1	0	9	8	9	0	0	0	28.3	28.3
P78362-2;P78362;H7C5L6;H7C521;E7ETV6;Q9UPE1;Q9UPE1-4;A8MPY5;Q9UPE1-3;A8MPP7;Q9UPE1-2;F8WBW4;H7C2I2	P78362-2;P78362	10;10;4;2;1;1;1;1;1;1;1;1;1	8;8;3;1;0;0;0;0;0;0;0;1;0	8;8;3;1;0;0;0;0;0;0;0;1;0	SRSF protein kinase 2;SRSF protein kinase 2 N-terminal;SRSF protein kinase 2 C-terminal	SRPK2	>sp|P78362-2|SRPK2_HUMAN Isoform 2 of SRSF protein kinase 2 OS=Homo sapiens GN=SRPK2;>sp|P78362|SRPK2_HUMAN SRSF protein kinase 2 OS=Homo sapiens GN=SRPK2 PE=1 SV=3	13	10	8	8	9	9	8	1	1	0	9	8	8	0	1	1	7	7	6	0	1	0	7	6	6	0	1	0	7	7	6	0	1	0	7	6	6	0	1	0	14.3	11.9
Q9UPT8	Q9UPT8	9	9	9	Zinc finger CCCH domain-containing protein 4	ZC3H4	>sp|Q9UPT8|ZC3H4_HUMAN Zinc finger CCCH domain-containing protein 4 OS=Homo sapiens GN=ZC3H4 PE=1 SV=3	1	9	9	9	9	9	9	0	0	0	9	8	9	0	0	0	9	9	9	0	0	0	9	8	9	0	0	0	9	9	9	0	0	0	9	8	9	0	0	0	13.9	13.9
P19525;E9PC80;Q05CP4;C9JZT2;F8WBH4	P19525;E9PC80;Q05CP4	9;9;5;2;2	9;9;5;2;2	9;9;5;2;2	Interferon-induced, double-stranded RNA-activated protein kinase	EIF2AK2	>sp|P19525|E2AK2_HUMAN Interferon-induced, double-stranded RNA-activated protein kinase OS=Homo sapiens GN=EIF2AK2 PE=1 SV=2;>tr|E9PC80|E9PC80_HUMAN Interferon-induced, double-stranded RNA-activated protein kinase OS=Homo sapiens GN=EIF2AK2 PE=4 SV=1;>tr|Q	5	9	9	9	8	9	8	1	1	0	8	8	7	0	1	0	8	9	8	1	1	0	8	8	7	0	1	0	8	9	8	1	1	0	8	8	7	0	1	0	15.6	15.6
P26368;P26368-2	P26368;P26368-2	8;8	8;8	8;8	Splicing factor U2AF 65 kDa subunit	U2AF2	>sp|P26368|U2AF2_HUMAN Splicing factor U2AF 65 kDa subunit OS=Homo sapiens GN=U2AF2 PE=1 SV=4;>sp|P26368-2|U2AF2_HUMAN Isoform 2 of Splicing factor U2AF 65 kDa subunit OS=Homo sapiens GN=U2AF2	2	8	8	8	8	8	8	0	0	0	8	7	8	0	0	0	8	8	8	0	0	0	8	7	8	0	0	0	8	8	8	0	0	0	8	7	8	0	0	0	22.7	22.7
Q7L2J0;D6W5V7	Q7L2J0	9;4	9;4	9;4	7SK snRNA methylphosphate capping enzyme	MEPCE	>sp|Q7L2J0|MEPCE_HUMAN 7SK snRNA methylphosphate capping enzyme OS=Homo sapiens GN=MEPCE PE=1 SV=1	2	9	9	9	8	6	8	1	0	1	8	8	7	0	1	1	8	6	8	1	0	1	8	8	7	0	1	1	8	6	8	1	0	1	8	8	7	0	1	1	19.7	19.7
Q9UEG4	Q9UEG4	9	9	9	Zinc finger protein 629	ZNF629	>sp|Q9UEG4|ZN629_HUMAN Zinc finger protein 629 OS=Homo sapiens GN=ZNF629 PE=2 SV=2	1	9	9	9	8	8	8	1	1	0	8	6	7	0	0	0	8	8	8	1	1	0	8	6	7	0	0	0	8	8	8	1	1	0	8	6	7	0	0	0	13.1	13.1
P47914;C9IYI4;F8WF43	P47914	7;1;1	7;1;1	7;1;1	60S ribosomal protein L29	RPL29	>sp|P47914|RL29_HUMAN 60S ribosomal protein L29 OS=Homo sapiens GN=RPL29 PE=1 SV=2	3	7	7	7	7	7	7	4	4	5	7	7	7	5	5	4	7	7	7	4	4	5	7	7	7	5	5	4	7	7	7	4	4	5	7	7	7	5	5	4	25.8	25.8
Q96BF6	Q96BF6	9	9	9	Nucleus accumbens-associated protein 2	NACC2	>sp|Q96BF6|NACC2_HUMAN Nucleus accumbens-associated protein 2 OS=Homo sapiens GN=NACC2 PE=2 SV=1	1	9	9	9	9	8	8	1	0	0	7	7	7	0	0	0	9	8	8	1	0	0	7	7	7	0	0	0	9	8	8	1	0	0	7	7	7	0	0	0	19.9	19.9
Q9BX40;Q9BX40-2;Q5TBQ0;Q5TBQ1	Q9BX40;Q9BX40-2;Q5TBQ0;Q5TBQ1	8;5;5;4	8;5;5;4	4;4;2;2	Protein LSM14 homolog B	LSM14B	>sp|Q9BX40|LS14B_HUMAN Protein LSM14 homolog B OS=Homo sapiens GN=LSM14B PE=1 SV=1;>sp|Q9BX40-2|LS14B_HUMAN Isoform 2 of Protein LSM14 homolog B OS=Homo sapiens GN=LSM14B;>tr|Q5TBQ0|Q5TBQ0_HUMAN LSM14 homolog B (SCD6, S. cerevisiae) (Fragment) OS=Homo sapi	4	8	8	4	8	8	8	1	1	0	7	7	8	0	1	0	8	8	8	1	1	0	7	7	8	0	1	0	4	4	4	1	0	0	3	4	4	0	1	0	26	26
I3L0U5;Q6PK04	I3L0U5;Q6PK04	7;7	7;7	7;7	Coiled-coil domain-containing protein 137	CCDC137	>tr|I3L0U5|I3L0U5_HUMAN Coiled-coil domain-containing protein 137 (Fragment) OS=Homo sapiens GN=CCDC137 PE=4 SV=1;>sp|Q6PK04|CC137_HUMAN Coiled-coil domain-containing protein 137 OS=Homo sapiens GN=CCDC137 PE=1 SV=1	2	7	7	7	5	6	5	1	0	0	6	5	7	0	0	0	5	6	5	1	0	0	6	5	7	0	0	0	5	6	5	1	0	0	6	5	7	0	0	0	30.8	30.8
P36873-2;P36873;F8VYE8;F8W0W8;F8VR82	P36873-2;P36873;F8VYE8;F8W0W8;F8VR82	6;6;6;5;4	2;2;2;1;2	2;2;2;1;2	Serine/threonine-protein phosphatase PP1-gamma catalytic subunit;Serine/threonine-protein phosphatase	PPP1CC	>sp|P36873-2|PP1G_HUMAN Isoform Gamma-2 of Serine/threonine-protein phosphatase PP1-gamma catalytic subunit OS=Homo sapiens GN=PPP1CC;>sp|P36873|PP1G_HUMAN Serine/threonine-protein phosphatase PP1-gamma catalytic subunit OS=Homo sapiens GN=PPP1CC PE=1 SV=1	5	6	2	2	6	6	6	3	2	3	5	6	5	2	2	3	2	2	2	1	0	1	2	2	2	0	1	1	2	2	2	1	0	1	2	2	2	0	1	1	14.8	7.1
Q4VC05;F8WDZ4;F8WE18;F2Z3H6	Q4VC05;F8WDZ4;F8WE18	6;3;3;1	1;0;0;0	1;0;0;0	B-cell CLL/lymphoma 7 protein family member A	BCL7A;BCL7B	>sp|Q4VC05|BCL7A_HUMAN B-cell CLL/lymphoma 7 protein family member A OS=Homo sapiens GN=BCL7A PE=1 SV=1;>tr|F8WDZ4|F8WDZ4_HUMAN B-cell CLL/lymphoma 7 protein family member B OS=Homo sapiens GN=BCL7B PE=4 SV=1;>tr|F8WE18|F8WE18_HUMAN B-cell CLL/lymphoma 7 p	4	6	1	1	5	5	5	0	1	0	5	6	5	0	0	0	0	0	0	0	0	0	0	1	0	0	0	0	0	0	0	0	0	0	0	1	0	0	0	0	32.9	14.3
E9PR30;P62861	E9PR30;P62861	4;4	4;4	4;4	40S ribosomal protein S30	FAU	>tr|E9PR30|E9PR30_HUMAN 40S ribosomal protein S30 OS=Homo sapiens GN=FAU PE=4 SV=1;>sp|P62861|RS30_HUMAN 40S ribosomal protein S30 OS=Homo sapiens GN=FAU PE=1 SV=1	2	4	4	4	4	4	4	1	2	1	4	4	4	1	1	2	4	4	4	1	2	1	4	4	4	1	1	2	4	4	4	1	2	1	4	4	4	1	1	2	12.2	12.2
O75151;Q9UPP1;Q9UPP1-2;Q9UPP1-3;H0Y3N9;H3BLZ7;Q9UPP1-4;H0Y589;E7ET14	O75151	4;1;1;1;1;1;1;1;1	4;1;1;1;1;1;1;1;1	4;1;1;1;1;1;1;1;1	Lysine-specific demethylase PHF2	PHF2	>sp|O75151|PHF2_HUMAN Lysine-specific demethylase PHF2 OS=Homo sapiens GN=PHF2 PE=1 SV=4	9	4	4	4	4	4	4	1	0	0	4	4	3	0	0	0	4	4	4	1	0	0	4	4	3	0	0	0	4	4	4	1	0	0	4	4	3	0	0	0	4.7	4.7
P05412	P05412	6	6	5	Transcription factor AP-1	JUN	>sp|P05412|JUN_HUMAN Transcription factor AP-1 OS=Homo sapiens GN=JUN PE=1 SV=2	1	6	6	5	6	6	6	0	0	0	4	3	5	0	0	0	6	6	6	0	0	0	4	3	5	0	0	0	5	5	5	0	0	0	4	3	4	0	0	0	26.9	26.9
Q06265-2;Q06265;D6RIY6;Q06265-4;Q06265-3;D6R905;D6RA17;H0Y9L5	Q06265-2;Q06265;D6RIY6;Q06265-4;Q06265-3;D6R905	3;3;3;3;3;2;1;1	3;3;3;3;3;2;1;1	3;3;3;3;3;2;1;1	Exosome complex component RRP45	EXOSC9	>sp|Q06265-2|EXOS9_HUMAN Isoform 2 of Exosome complex component RRP45 OS=Homo sapiens GN=EXOSC9;>sp|Q06265|EXOS9_HUMAN Exosome complex component RRP45 OS=Homo sapiens GN=EXOSC9 PE=1 SV=3;>tr|D6RIY6|D6RIY6_HUMAN Exosome complex component RRP45 OS=Homo sapie	8	3	3	3	3	3	3	1	1	0	3	2	3	2	2	1	3	3	3	1	1	0	3	2	3	2	2	1	3	3	3	1	1	0	3	2	3	2	2	1	6.1	6.1
Q01081;Q01081-2;Q01081-4;Q8WU68;Q8WU68-2;Q8WU68-3;Q01081-3	Q01081;Q01081-2;Q01081-4	5;4;3;1;1;1;1	5;4;3;1;1;1;1	5;4;3;1;1;1;1	Splicing factor U2AF 35 kDa subunit	U2AF1	>sp|Q01081|U2AF1_HUMAN Splicing factor U2AF 35 kDa subunit OS=Homo sapiens GN=U2AF1 PE=1 SV=3;>sp|Q01081-2|U2AF1_HUMAN Isoform 2 of Splicing factor U2AF 35 kDa subunit OS=Homo sapiens GN=U2AF1;>sp|Q01081-4|U2AF1_HUMAN Isoform 4 of Splicing factor U2AF 35 k	7	5	5	5	4	4	5	1	1	1	3	3	4	1	1	1	4	4	5	1	1	1	3	3	4	1	1	1	4	4	5	1	1	1	3	3	4	1	1	1	17.5	17.5
P17096;H7BYM6;P17096-3	P17096;H7BYM6;P17096-3	2;1;1	2;1;1	1;1;1	High mobility group protein HMG-I/HMG-Y	HMGA1	>sp|P17096|HMGA1_HUMAN High mobility group protein HMG-I/HMG-Y OS=Homo sapiens GN=HMGA1 PE=1 SV=3;>tr|H7BYM6|H7BYM6_HUMAN High mobility group protein HMG-I/HMG-Y OS=Homo sapiens GN=HMGA1 PE=4 SV=1;>sp|P17096-3|HMGA1_HUMAN Isoform HMG-R of High mobility gro	3	2	2	1	2	2	2	1	0	1	2	2	2	1	1	1	2	2	2	1	0	1	2	2	2	1	1	1	1	1	1	0	0	0	1	1	1	0	0	0	41.1	41.1
Q96N67;Q96N67-6;Q96N67-2;Q96N67-5;Q96N67-3;Q96N67-4;H0Y7L2;F8W9H6;Q8NF50;Q8NF50-2;Q8NF50-3;E9PH09;F8W9H3;A2A369	Q96N67;Q96N67-6;Q96N67-2;Q96N67-5;Q96N67-3;Q96N67-4;H0Y7L2;F8W9H6;Q8NF50;Q8NF50-2;Q8NF50-3;E9PH09;F8W9H3;A2A369	2;2;2;2;2;2;2;2;1;1;1;1;1;1	2;2;2;2;2;2;2;2;1;1;1;1;1;1	2;2;2;2;2;2;2;2;1;1;1;1;1;1	Dedicator of cytokinesis protein 7;Dedicator of cytokinesis protein 8	DOCK7;DOCK8	>sp|Q96N67|DOCK7_HUMAN Dedicator of cytokinesis protein 7 OS=Homo sapiens GN=DOCK7 PE=1 SV=4;>sp|Q96N67-6|DOCK7_HUMAN Isoform 6 of Dedicator of cytokinesis protein 7 OS=Homo sapiens GN=DOCK7;>sp|Q96N67-2|DOCK7_HUMAN Isoform 2 of Dedicator of cytokinesis pr	14	2	2	2	2	2	2	1	1	1	1	2	1	1	1	1	2	2	2	1	1	1	1	2	1	1	1	1	2	2	2	1	1	1	1	2	1	1	1	1	1.5	1.5
P17535	P17535	3	2	2	Transcription factor jun-D	JUND	>sp|P17535|JUND_HUMAN Transcription factor jun-D OS=Homo sapiens GN=JUND PE=1 SV=3	1	3	2	2	2	3	2	0	0	0	1	1	2	0	0	0	1	2	1	0	0	0	1	1	1	0	0	0	1	2	1	0	0	0	1	1	1	0	0	0	10.7	8.4
P09874;F8WC10;Q5VX85;Q5VX84	P09874	76;24;8;8	76;24;8;8	76;24;8;8	Poly [ADP-ribose] polymerase 1	PARP1	>sp|P09874|PARP1_HUMAN Poly [ADP-ribose] polymerase 1 OS=Homo sapiens GN=PARP1 PE=1 SV=4	4	76	76	76	70	73	72	43	33	35	72	72	71	31	31	32	70	73	72	43	33	35	72	72	71	31	31	32	70	73	72	43	33	35	72	72	71	31	31	32	60.7	60.7
Q9UQ35;F5GWZ7;Q9UQ35-2;I3L2L6;I3L4D8;Q9UQ39;I3L182;Q9UQ35-3;I3L1I8;I3L1C0;E7EU37;I3L4U6;I3L3Q8;I3L0N7	Q9UQ35;F5GWZ7;Q9UQ35-2;I3L2L6	77;58;53;44;17;13;12;10;10;6;4;4;3;3	77;58;53;44;17;13;12;10;10;6;4;4;3;3	77;58;53;44;17;13;12;10;10;6;4;4;3;3	Serine/arginine repetitive matrix protein 2	SRRM2	>sp|Q9UQ35|SRRM2_HUMAN Serine/arginine repetitive matrix protein 2 OS=Homo sapiens GN=SRRM2 PE=1 SV=2;>tr|F5GWZ7|F5GWZ7_HUMAN Serine/arginine repetitive matrix protein 2 OS=Homo sapiens GN=SRRM2 PE=4 SV=1;>sp|Q9UQ35-2|SRRM2_HUMAN Isoform 2 of Serine/argini	14	77	77	77	71	69	72	34	35	34	71	72	71	23	20	17	71	69	72	34	35	34	71	72	71	23	20	17	71	69	72	34	35	34	71	72	71	23	20	17	33.8	33.8
Q9C0J8;Q9C0J8-3;C9J8B4;Q9C0J8-2;B9A053	Q9C0J8	66;10;9;8;5	66;10;9;8;5	66;10;9;8;5	pre-mRNA 3 end processing protein WDR33	WDR33	>sp|Q9C0J8|WDR33_HUMAN pre-mRNA 3 end processing protein WDR33 OS=Homo sapiens GN=WDR33 PE=1 SV=2	5	66	66	66	53	56	54	6	3	4	60	62	63	3	3	4	53	56	54	6	3	4	60	62	63	3	3	4	53	56	54	6	3	4	60	62	63	3	3	4	54	54
A8MYY3;Q9UPQ9-1;Q9UPQ9;H0Y720	A8MYY3;Q9UPQ9-1;Q9UPQ9;H0Y720	61;61;60;60	61;61;60;60	34;34;34;34	Trinucleotide repeat-containing gene 6B protein	TNRC6B	>tr|A8MYY3|A8MYY3_HUMAN Trinucleotide repeat-containing gene 6B protein OS=Homo sapiens GN=TNRC6B PE=4 SV=3;>sp|Q9UPQ9-1|TNR6B_HUMAN Isoform 2 of Trinucleotide repeat-containing gene 6B protein OS=Homo sapiens GN=TNRC6B;>sp|Q9UPQ9|TNR6B_HUMAN Trinucleotide	4	61	61	34	6	5	7	0	0	0	57	59	61	0	0	0	6	5	7	0	0	0	57	59	61	0	0	0	3	2	4	0	0	0	32	34	34	0	0	0	51.2	51.2
Q9Y2W1	Q9Y2W1	59	59	58	Thyroid hormone receptor-associated protein 3	THRAP3	>sp|Q9Y2W1|TR150_HUMAN Thyroid hormone receptor-associated protein 3 OS=Homo sapiens GN=THRAP3 PE=1 SV=2	1	59	59	58	56	57	56	45	43	43	57	56	56	31	28	33	56	57	56	45	43	43	57	56	56	31	28	33	55	56	55	45	43	43	56	55	55	31	28	33	44.5	44.5
Q6P2Q9;I3L0J9;F5H2I4;I3L3Z8;I3L1T8	Q6P2Q9	67;24;15;12;1	67;24;15;12;1	67;24;15;12;1	Pre-mRNA-processing-splicing factor 8	PRPF8	>sp|Q6P2Q9|PRP8_HUMAN Pre-mRNA-processing-splicing factor 8 OS=Homo sapiens GN=PRPF8 PE=1 SV=2	5	67	67	67	58	56	58	17	19	13	55	55	56	19	23	13	58	56	58	17	19	13	55	55	56	19	23	13	58	56	58	17	19	13	55	55	56	19	23	13	30.4	30.4
P19338;E7EX81;Q9BQ02;H7BY16;C9JWL1;C9J1H7;C9JLB1;C9JYW2	P19338;E7EX81;Q9BQ02;H7BY16	55;51;34;33;4;4;4;4	55;51;34;33;4;4;4;4	55;51;34;33;4;4;4;4	Nucleolin	NCL	>sp|P19338|NUCL_HUMAN Nucleolin OS=Homo sapiens GN=NCL PE=1 SV=3;>tr|E7EX81|E7EX81_HUMAN Nucleolin OS=Homo sapiens GN=NCL PE=4 SV=1;>tr|Q9BQ02|Q9BQ02_HUMAN NCL protein OS=Homo sapiens GN=NCL PE=2 SV=1;>tr|H7BY16|H7BY16_HUMAN Nucleolin (Fragment) OS=Homo sa	8	55	55	55	48	52	50	24	25	21	53	51	50	25	30	24	48	52	50	24	25	21	53	51	50	25	30	24	48	52	50	24	25	21	53	51	50	25	30	24	44.1	44.1
A6ND36;A6ND36-2	A6ND36	53;21	53;21	53;21	Protein FAM83G	FAM83G	>sp|A6ND36|FA83G_HUMAN Protein FAM83G OS=Homo sapiens GN=FAM83G PE=1 SV=2	2	53	53	53	46	52	50	21	18	16	51	53	52	19	22	18	46	52	50	21	18	16	51	53	52	19	22	18	46	52	50	21	18	16	51	53	52	19	22	18	58.3	58.3
Q9Y5B9;F5H063;G3V2X0;G3V401;G3V5A4	Q9Y5B9	52;18;2;2;2	52;18;2;2;2	52;18;2;2;2	FACT complex subunit SPT16	SUPT16H	>sp|Q9Y5B9|SP16H_HUMAN FACT complex subunit SPT16 OS=Homo sapiens GN=SUPT16H PE=1 SV=1	5	52	52	52	47	49	45	14	7	8	50	49	45	10	10	9	47	49	45	14	7	8	50	49	45	10	10	9	47	49	45	14	7	8	50	49	45	10	10	9	41.2	41.2
O00571;O00571-2;B4DLU5;O15523;B4DXX7;B4E132;B4E3C4;B4DLA0;C9J081;C9J8G5;Q9NQI0;D6RDK4;Q9NQI0-2;E9PCD8;D6RCM4	O00571;O00571-2;B4DLU5;O15523;B4DXX7	52;48;40;31;31;23;16;12;6;6;1;1;1;1;1	52;48;40;31;31;23;16;12;6;6;1;1;1;1;1	51;47;39;30;30;22;16;12;6;6;1;1;1;1;1	ATP-dependent RNA helicase DDX3X;ATP-dependent RNA helicase DDX3Y	DDX3X;DDX3Y	>sp|O00571|DDX3X_HUMAN ATP-dependent RNA helicase DDX3X OS=Homo sapiens GN=DDX3X PE=1 SV=3;>sp|O00571-2|DDX3X_HUMAN Isoform 2 of ATP-dependent RNA helicase DDX3X OS=Homo sapiens GN=DDX3X;>tr|B4DLU5|B4DLU5_HUMAN Uncharacterized protein OS=Homo sapiens GN=DD	15	52	52	51	45	48	47	26	25	23	48	49	50	20	24	22	45	48	47	26	25	23	48	49	50	20	24	22	44	47	46	25	24	22	47	48	49	19	23	21	62.7	62.7
Q08211;F5GXA5;Q08211-2	Q08211	51;21;10	51;21;10	51;21;10	ATP-dependent RNA helicase A	DHX9	>sp|Q08211|DHX9_HUMAN ATP-dependent RNA helicase A OS=Homo sapiens GN=DHX9 PE=1 SV=4	3	51	51	51	46	48	45	22	21	16	47	45	46	14	18	19	46	48	45	22	21	16	47	45	46	14	18	19	46	48	45	22	21	16	47	45	46	14	18	19	40.7	40.7
Q9NYF8;Q9NYF8-2;Q9NYF8-4;H0YF14	Q9NYF8;Q9NYF8-2;Q9NYF8-4	51;51;34;6	50;50;33;5	3;3;3;3	Bcl-2-associated transcription factor 1	BCLAF1	>sp|Q9NYF8|BCLF1_HUMAN Bcl-2-associated transcription factor 1 OS=Homo sapiens GN=BCLAF1 PE=1 SV=2;>sp|Q9NYF8-2|BCLF1_HUMAN Isoform 2 of Bcl-2-associated transcription factor 1 OS=Homo sapiens GN=BCLAF1;>sp|Q9NYF8-4|BCLF1_HUMAN Isoform 4 of Bcl-2-associate	4	51	50	3	44	47	45	30	31	29	47	48	48	25	23	21	43	46	44	30	31	29	46	47	47	25	23	21	3	3	3	2	3	3	2	3	3	2	2	1	44.7	44.7
G3XAB8;Q9HCJ0-2;Q9HCJ0	G3XAB8;Q9HCJ0-2;Q9HCJ0	48;47;47	47;46;46	47;46;46	Trinucleotide repeat-containing gene 6C protein	TNRC6C	>tr|G3XAB8|G3XAB8_HUMAN Trinucleotide repeat containing 6C, isoform CRA_a OS=Homo sapiens GN=TNRC6C PE=4 SV=1;>sp|Q9HCJ0-2|TNR6C_HUMAN Isoform 2 of Trinucleotide repeat-containing gene 6C protein OS=Homo sapiens GN=TNRC6C;>sp|Q9HCJ0|TNR6C_HUMAN Trinucleoti	3	48	47	47	3	2	2	1	1	0	46	42	41	0	0	0	2	1	1	1	1	0	45	41	40	0	0	0	2	1	1	1	1	0	45	41	40	0	0	0	44.5	43.8
P49327;F5H0D4	P49327	53;17	53;17	53;17	Fatty acid synthase;[Acyl-carrier-protein] S-acetyltransferase;[Acyl-carrier-protein] S-malonyltransferase;3-oxoacyl-[acyl-carrier-protein] synthase;3-oxoacyl-[acyl-carrier-protein] reductase;3-hydroxypalmitoyl-[acyl-carrier-protein] dehydratase;Enoyl-[acyl-carrier-protein] reductase;Oleoyl-[acyl-carrier-protein] hydrolase	FASN	>sp|P49327|FAS_HUMAN Fatty acid synthase OS=Homo sapiens GN=FASN PE=1 SV=3	2	53	53	53	41	40	42	31	28	26	46	39	43	34	33	26	41	40	42	31	28	26	46	39	43	34	33	26	41	40	42	31	28	26	46	39	43	34	33	26	27.2	27.2
Q8NDV7-6;Q8NDV7;Q8NDV7-5;Q8NDV7-2	Q8NDV7-6;Q8NDV7;Q8NDV7-5;Q8NDV7-2	49;48;48;45	49;48;48;45	18;18;18;15	Trinucleotide repeat-containing gene 6A protein	TNRC6A	>sp|Q8NDV7-6|TNR6A_HUMAN Isoform 6 of Trinucleotide repeat-containing gene 6A protein OS=Homo sapiens GN=TNRC6A;>sp|Q8NDV7|TNR6A_HUMAN Trinucleotide repeat-containing gene 6A protein OS=Homo sapiens GN=TNRC6A PE=1 SV=2;>sp|Q8NDV7-5|TNR6A_HUMAN Isoform 5 of	4	49	49	18	7	5	6	0	0	0	46	48	45	2	1	1	7	5	6	0	0	0	46	48	45	2	1	1	1	1	1	0	0	0	17	17	15	2	1	1	33.7	33.7
Q9P2E9;Q9P2E9-2;Q9P2E9-3;F8W7S5;A2A2S5;Q8N4C6-7;Q8N4C6-10;Q8N4C6-5;Q8N4C6;Q8N4C6-2;Q8N4C6-9;C9J066;Q8N4C6-4;E9PN67;H0YEL6;H9KV85;H0YDJ4;Q8N4C6-11;F8W6D3;Q8N4C6-6	Q9P2E9;Q9P2E9-2;Q9P2E9-3;F8W7S5	55;53;52;44;7;1;1;1;1;1;1;1;1;1;1;1;1;1;1;1	55;53;52;44;7;1;1;1;1;1;1;1;1;1;1;1;1;1;1;1	55;53;52;44;7;1;1;1;1;1;1;1;1;1;1;1;1;1;1;1	Ribosome-binding protein 1	RRBP1	>sp|Q9P2E9|RRBP1_HUMAN Ribosome-binding protein 1 OS=Homo sapiens GN=RRBP1 PE=1 SV=4;>sp|Q9P2E9-2|RRBP1_HUMAN Isoform 1 of Ribosome-binding protein 1 OS=Homo sapiens GN=RRBP1;>sp|Q9P2E9-3|RRBP1_HUMAN Isoform 2 of Ribosome-binding protein 1 OS=Homo sapiens	20	55	55	55	52	52	51	25	29	20	46	46	44	27	33	29	52	52	51	25	29	20	46	46	44	27	33	29	52	52	51	25	29	20	46	46	44	27	33	29	38.7	38.7
E9PK91;Q9NYF8-3;E9PKI6;E9PQN2;E9PK09;E9PJA7;H0YF00;H0YF63	E9PK91;Q9NYF8-3;E9PKI6;E9PQN2;E9PK09;E9PJA7	48;48;45;45;45;25;8;3	1;1;0;0;0;0;0;1	1;1;0;0;0;0;0;1		BCLAF1	>tr|E9PK91|E9PK91_HUMAN Bcl-2-associated transcription factor 1 OS=Homo sapiens GN=BCLAF1 PE=4 SV=1;>sp|Q9NYF8-3|BCLF1_HUMAN Isoform 3 of Bcl-2-associated transcription factor 1 OS=Homo sapiens GN=BCLAF1;>tr|E9PKI6|E9PKI6_HUMAN Bcl-2-associated transcripti	8	48	1	1	41	44	42	29	29	26	45	45	45	23	21	20	1	1	1	1	1	0	1	1	1	0	0	0	1	1	1	1	1	0	1	1	1	0	0	0	45.5	1.8
P38159;P38159-2;H3BT71;H0Y6E7;H3BUY5;B3KRG5;P38159-3;H3BR27;H3BNC1;O75526	P38159;P38159-2;H3BT71;H0Y6E7;H3BUY5;B3KRG5	49;45;37;37;31;31;13;13;7;6	49;45;37;37;31;31;13;13;7;6	16;15;12;12;6;6;6;6;3;3	RNA-binding motif protein, X chromosome;RNA-binding motif protein, X chromosome, N-terminally processed	RBMX	>sp|P38159|RBMX_HUMAN RNA-binding motif protein, X chromosome OS=Homo sapiens GN=RBMX PE=1 SV=3;>sp|P38159-2|RBMX_HUMAN Isoform 2 of RNA-binding motif protein, X chromosome OS=Homo sapiens GN=RBMX;>tr|H3BT71|H3BT71_HUMAN RNA-binding motif protein, X chromo	10	49	49	16	44	49	46	17	13	17	45	48	49	13	18	18	44	49	46	17	13	17	45	48	49	13	18	18	14	16	16	3	4	4	14	16	16	4	6	5	70.6	70.6
Q9NR30;Q9NR30-2;Q3SWU7	Q9NR30;Q9NR30-2	45;39;6	45;39;6	44;38;6	Nucleolar RNA helicase 2	DDX21	>sp|Q9NR30|DDX21_HUMAN Nucleolar RNA helicase 2 OS=Homo sapiens GN=DDX21 PE=1 SV=5;>sp|Q9NR30-2|DDX21_HUMAN Isoform 2 of Nucleolar RNA helicase 2 OS=Homo sapiens GN=DDX21	3	45	45	44	39	40	41	9	6	8	44	42	43	10	7	10	39	40	41	9	6	8	44	42	43	10	7	10	38	39	40	9	6	7	43	41	42	9	7	9	47.5	47.5
P07814;E7EMN0;F5H7I7	P07814;E7EMN0;F5H7I7	47;29;29	47;29;29	47;29;29	Bifunctional glutamate/proline--tRNA ligase;Glutamate--tRNA ligase;Proline--tRNA ligase	EPRS	>sp|P07814|SYEP_HUMAN Bifunctional glutamate/proline--tRNA ligase OS=Homo sapiens GN=EPRS PE=1 SV=5;>tr|E7EMN0|E7EMN0_HUMAN Glutamate--tRNA ligase OS=Homo sapiens GN=EPRS PE=3 SV=1;>tr|F5H7I7|F5H7I7_HUMAN Glutamate--tRNA ligase OS=Homo sapiens GN=EPRS PE=3	3	47	47	47	43	39	39	32	32	26	43	40	37	31	36	29	43	39	39	32	32	26	43	40	37	31	36	29	43	39	39	32	32	26	43	40	37	31	36	29	33.5	33.5
Q59F66;H3BLZ8;Q92841;Q92841-3;Q92841-2;Q92841-1;C9JMU5;Q9UQL5;G5E9L5	Q59F66;H3BLZ8;Q92841;Q92841-3;Q92841-2;Q92841-1;C9JMU5	42;42;42;40;40;40;38;1;1	33;33;33;31;31;31;30;1;1	33;33;33;31;31;31;30;1;1	Probable ATP-dependent RNA helicase DDX17	DDX17	>tr|Q59F66|Q59F66_HUMAN DEAD box polypeptide 17 isoform p82 variant (Fragment) OS=Homo sapiens GN=DDX17 PE=2 SV=1;>tr|H3BLZ8|H3BLZ8_HUMAN Probable ATP-dependent RNA helicase DDX17 OS=Homo sapiens GN=DDX17 PE=3 SV=1;>sp|Q92841|DDX17_HUMAN Probable ATP-depen	9	42	33	33	41	42	40	25	25	22	42	42	42	21	19	20	33	33	32	21	18	17	33	33	33	15	13	16	33	33	32	21	18	17	33	33	33	15	13	16	44.2	38.3
P17844;E7ETL9	P17844;E7ETL9	45;41	44;40	36;32	Probable ATP-dependent RNA helicase DDX5	DDX5	>sp|P17844|DDX5_HUMAN Probable ATP-dependent RNA helicase DDX5 OS=Homo sapiens GN=DDX5 PE=1 SV=1;>tr|E7ETL9|E7ETL9_HUMAN Probable ATP-dependent RNA helicase DDX5 OS=Homo sapiens GN=DDX5 PE=3 SV=1	2	45	44	36	38	42	39	24	23	27	42	43	43	20	21	21	37	41	38	23	22	26	41	42	42	19	20	20	30	33	31	20	16	22	33	34	34	14	15	17	48.2	48.2
Q9HCE1;Q5JR04;Q9HCE1-2;Q9H8T8;Q9HCE1-3	Q9HCE1;Q5JR04;Q9HCE1-2	47;46;38;20;1	47;46;38;20;1	47;46;38;20;1	Putative helicase MOV-10	MOV10	>sp|Q9HCE1|MOV10_HUMAN Putative helicase MOV-10 OS=Homo sapiens GN=MOV10 PE=1 SV=2;>tr|Q5JR04|Q5JR04_HUMAN Mov10, Moloney leukemia virus 10, homolog (Mouse) OS=Homo sapiens GN=MOV10 PE=2 SV=1;>sp|Q9HCE1-2|MOV10_HUMAN Isoform 2 of Putative helicase MOV-10 O	5	47	47	47	38	38	37	9	8	8	42	42	42	8	12	10	38	38	37	9	8	8	42	42	42	8	12	10	38	38	37	9	8	8	42	42	42	8	12	10	45.2	45.2
P11940;E7EQV3;P11940-2;E7ERJ7;H0YAR2;Q9H361;H0YBQ4;H3BNY3;H0YBN4;H3BPI5;H0YAP2;E5RJB9;E5RH24;E5RGH3;Q4VXU2;Q4VY17;H0YB75;H0YAS6;H0YB86;H0YAS7;E5RHG7;H0YAW6;Q96DU9;E5RFD8;E5RGC4;H0YC10;E5RJM8	P11940;E7EQV3;P11940-2;E7ERJ7;H0YAR2	42;40;40;39;23;20;19;15;14;12;12;11;11;10;6;6;6;6;6;4;4;3;2;2;2;2;1	42;40;40;39;23;20;19;15;14;12;12;11;11;10;6;6;6;6;6;4;4;3;2;2;2;2;1	29;28;27;27;18;16;18;11;5;8;12;4;4;4;3;3;5;5;6;3;1;3;2;1;1;2;1	Polyadenylate-binding protein 1	PABPC1	>sp|P11940|PABP1_HUMAN Polyadenylate-binding protein 1 OS=Homo sapiens GN=PABPC1 PE=1 SV=2;>tr|E7EQV3|E7EQV3_HUMAN Polyadenylate-binding protein 1 OS=Homo sapiens GN=PABPC1 PE=4 SV=1;>sp|P11940-2|PABP1_HUMAN Isoform 2 of Polyadenylate-binding protein 1 OS=	27	42	42	29	37	38	38	15	18	16	41	41	41	21	21	15	37	38	38	15	18	16	41	41	41	21	21	15	26	27	26	12	15	13	29	29	29	15	15	11	64	64
Q8WXF1;F5H656;Q8WXF1-2;I1E4Y6;Q6Y7W6-3;Q6Y7W6;E9PBB0;E9PC50;E7ESB6;F5H3C2;C9JHW1	Q8WXF1;F5H656;Q8WXF1-2	43;43;37;1;1;1;1;1;1;1;1	41;41;35;0;0;0;0;0;0;0;0	41;41;35;0;0;0;0;0;0;0;0	Paraspeckle component 1	PSPC1	>sp|Q8WXF1|PSPC1_HUMAN Paraspeckle component 1 OS=Homo sapiens GN=PSPC1 PE=1 SV=1;>tr|F5H656|F5H656_HUMAN Paraspeckle component 1 OS=Homo sapiens GN=PSPC1 PE=4 SV=1;>sp|Q8WXF1-2|PSPC1_HUMAN Isoform 2 of Paraspeckle component 1 OS=Homo sapiens GN=PSPC1	11	43	41	41	37	39	38	11	8	9	40	39	40	9	8	7	35	37	36	10	7	8	38	37	39	8	7	6	35	37	36	10	7	8	38	37	39	8	7	6	58.7	57.6
G5E9M5;Q12906;Q12906-6;Q12906-4;C9JFV5;Q12906-3;Q12906-2;Q12906-5;B4DFG4	G5E9M5;Q12906;Q12906-6;Q12906-4;C9JFV5;Q12906-3;Q12906-2;Q12906-5;B4DFG4	41;40;38;38;37;37;37;37;28	41;40;38;38;37;37;37;37;28	37;36;34;34;33;33;33;33;24	Interleukin enhancer-binding factor 3	ILF3	>tr|G5E9M5|G5E9M5_HUMAN Interleukin enhancer binding factor 3, 90kDa, isoform CRA_b OS=Homo sapiens GN=ILF3 PE=4 SV=1;>sp|Q12906|ILF3_HUMAN Interleukin enhancer-binding factor 3 OS=Homo sapiens GN=ILF3 PE=1 SV=3;>sp|Q12906-6|ILF3_HUMAN Isoform 6 of Interle	9	41	41	37	36	37	36	12	12	10	38	36	36	9	16	10	36	37	36	12	12	10	38	36	36	9	16	10	32	34	32	12	11	9	34	32	32	9	16	10	45.8	45.8
O60841	O60841	43	43	43	Eukaryotic translation initiation factor 5B	EIF5B	>sp|O60841|IF2P_HUMAN Eukaryotic translation initiation factor 5B OS=Homo sapiens GN=EIF5B PE=1 SV=4	1	43	43	43	37	36	40	5	5	6	38	38	35	6	9	8	37	36	40	5	5	6	38	38	35	6	9	8	37	36	40	5	5	6	38	38	35	6	9	8	39.4	39.4
Q9UKV8;Q9UKV8-2	Q9UKV8;Q9UKV8-2	42;40	42;40	37;35	Protein argonaute-2	EIF2C2	>sp|Q9UKV8|AGO2_HUMAN Protein argonaute-2 OS=Homo sapiens GN=EIF2C2 PE=1 SV=3;>sp|Q9UKV8-2|AGO2_HUMAN Isoform 2 of Protein argonaute-2 OS=Homo sapiens GN=EIF2C2	2	42	42	37	1	1	2	0	0	1	38	42	40	5	2	2	1	1	2	0	0	1	38	42	40	5	2	2	0	0	0	0	0	1	34	37	35	4	1	1	45.2	45.2
P36578;E7EWF1;H3BM89;B4DMJ2;H3BTP7;H3BU31;B4DP82	P36578;E7EWF1;H3BM89;B4DMJ2	38;38;27;21;18;15;11	38;38;27;21;18;15;11	38;38;27;21;18;15;11	60S ribosomal protein L4	RPL4	>sp|P36578|RL4_HUMAN 60S ribosomal protein L4 OS=Homo sapiens GN=RPL4 PE=1 SV=5;>tr|E7EWF1|E7EWF1_HUMAN 60S ribosomal protein L4 OS=Homo sapiens GN=RPL4 PE=4 SV=1;>tr|H3BM89|H3BM89_HUMAN 60S ribosomal protein L4 OS=Homo sapiens GN=RPL4 PE=4 SV=1;>tr|B4DMJ2	7	38	38	38	34	38	37	26	23	23	37	38	36	26	27	27	34	38	37	26	23	23	37	38	36	26	27	27	34	38	37	26	23	23	37	38	36	26	27	27	49.2	49.2
H0YG33;P08107;F5GZ62;F5H1D3;F8VZJ4;E7EP94;Q5SP16;E7EP11	H0YG33;P08107;F5GZ62;F5H1D3;F8VZJ4;E7EP94;Q5SP16	39;39;34;34;34;28;25;9	39;39;34;34;34;28;25;9	22;22;17;17;17;15;15;4	Heat shock 70 kDa protein 1A/1B	HSPA1B;HSPA1A	>tr|H0YG33|H0YG33_HUMAN Heat shock 70 kDa protein 1A/1B OS=Homo sapiens GN=HSPA1B PE=3 SV=1;>sp|P08107|HSP71_HUMAN Heat shock 70 kDa protein 1A/1B OS=Homo sapiens GN=HSPA1A PE=1 SV=5;>tr|F5GZ62|F5GZ62_HUMAN Heat shock 70 kDa protein 1A/1B OS=Homo sapiens G	8	39	39	22	33	35	34	27	25	22	37	36	37	23	29	24	33	35	34	27	25	22	37	36	37	23	29	24	20	19	20	16	15	14	21	20	22	14	16	14	43.1	43.1
Q00839;B3KX72;Q00839-2;Q5RI18	Q00839;B3KX72;Q00839-2	41;40;39;10	41;40;39;10	41;40;39;10	Heterogeneous nuclear ribonucleoprotein U	HNRNPU	>sp|Q00839|HNRPU_HUMAN Heterogeneous nuclear ribonucleoprotein U OS=Homo sapiens GN=HNRNPU PE=1 SV=6;>tr|B3KX72|B3KX72_HUMAN Heterogeneous nuclear ribonucleoprotein U OS=Homo sapiens GN=HNRNPU PE=2 SV=1;>sp|Q00839-2|HNRPU_HUMAN Isoform Short of Heterogeneo	4	41	41	41	37	40	38	30	27	29	37	38	39	29	29	30	37	40	38	30	27	29	37	38	39	29	29	30	37	40	38	30	27	29	37	38	39	29	29	30	40.5	40.5
Q8NE71;Q8NE71-2;H0YGW7;E9PC67;F8VQZ0;Q5STZ8;Q5STZ7;F5GYK6	Q8NE71;Q8NE71-2;H0YGW7;E9PC67;F8VQZ0	40;39;28;21;21;15;11;5	40;39;28;21;21;15;11;5	39;38;27;21;21;15;11;5	ATP-binding cassette sub-family F member 1	ABCF1	>sp|Q8NE71|ABCF1_HUMAN ATP-binding cassette sub-family F member 1 OS=Homo sapiens GN=ABCF1 PE=1 SV=2;>sp|Q8NE71-2|ABCF1_HUMAN Isoform 2 of ATP-binding cassette sub-family F member 1 OS=Homo sapiens GN=ABCF1;>tr|H0YGW7|H0YGW7_HUMAN ATP-binding cassette sub-	8	40	40	39	38	39	39	10	5	8	37	39	37	10	10	6	38	39	39	10	5	8	37	39	37	10	10	6	37	38	38	9	4	7	36	38	36	9	9	5	42.4	42.4
Q9UPY3;Q9UPY3-2;B3KRG4;H0YJZ6	Q9UPY3;Q9UPY3-2	37;32;14;5	37;32;14;5	37;32;14;5	Endoribonuclease Dicer	DICER1	>sp|Q9UPY3|DICER_HUMAN Endoribonuclease Dicer OS=Homo sapiens GN=DICER1 PE=1 SV=3;>sp|Q9UPY3-2|DICER_HUMAN Isoform 2 of Endoribonuclease Dicer OS=Homo sapiens GN=DICER1	4	37	37	37	31	32	29	2	1	2	37	36	35	1	0	1	31	32	29	2	1	2	37	36	35	1	0	1	31	32	29	2	1	2	37	36	35	1	0	1	21.7	21.7
P27708;F8VPD4;H7C2E4;H7BZB3;H7C3Z5	P27708;F8VPD4	40;40;6;5;2	40;40;6;5;2	40;40;6;5;2	CAD protein;Glutamine-dependent carbamoyl-phosphate synthase;Aspartate carbamoyltransferase;Dihydroorotase	CAD	>sp|P27708|PYR1_HUMAN CAD protein OS=Homo sapiens GN=CAD PE=1 SV=3;>tr|F8VPD4|F8VPD4_HUMAN Dihydroorotase OS=Homo sapiens GN=CAD PE=3 SV=1	5	40	40	40	38	38	33	29	23	25	36	34	33	21	22	23	38	38	33	29	23	25	36	34	33	21	22	23	38	38	33	29	23	25	36	34	33	21	22	23	20.4	20.4
Q9BUQ8;H0YI52;H0YIL9;F8VVA2	Q9BUQ8	36;4;3;2	36;4;3;2	36;4;3;2	Probable ATP-dependent RNA helicase DDX23	DDX23	>sp|Q9BUQ8|DDX23_HUMAN Probable ATP-dependent RNA helicase DDX23 OS=Homo sapiens GN=DDX23 PE=1 SV=3	4	36	36	36	35	36	36	12	7	10	36	34	35	7	7	7	35	36	36	12	7	10	36	34	35	7	7	7	35	36	36	12	7	10	36	34	35	7	7	7	40.6	40.6
Q9UKV3;E7EQT4;Q9UKV3-5;Q9UKV3-2;Q9UKV3-3;G3V3B0;G3V3T3	Q9UKV3;E7EQT4;Q9UKV3-5;Q9UKV3-2;Q9UKV3-3;G3V3B0	39;39;37;26;26;25;7	39;39;37;26;26;25;7	39;39;37;26;26;25;7	Apoptotic chromatin condensation inducer in the nucleus	ACIN1	>sp|Q9UKV3|ACINU_HUMAN Apoptotic chromatin condensation inducer in the nucleus OS=Homo sapiens GN=ACIN1 PE=1 SV=2;>tr|E7EQT4|E7EQT4_HUMAN Apoptotic chromatin condensation inducer in the nucleus OS=Homo sapiens GN=ACIN1 PE=4 SV=2;>sp|Q9UKV3-5|ACINU_HUMAN Is	7	39	39	39	34	33	33	13	14	10	35	36	35	5	6	7	34	33	33	13	14	10	35	36	35	5	6	7	34	33	33	13	14	10	35	36	35	5	6	7	28.3	28.3
O43143;F5H6K0	O43143;F5H6K0	38;38	38;38	37;37	Putative pre-mRNA-splicing factor ATP-dependent RNA helicase DHX15	DHX15	>sp|O43143|DHX15_HUMAN Putative pre-mRNA-splicing factor ATP-dependent RNA helicase DHX15 OS=Homo sapiens GN=DHX15 PE=1 SV=2;>tr|F5H6K0|F5H6K0_HUMAN Putative pre-mRNA-splicing factor ATP-dependent RNA helicase DHX15 OS=Homo sapiens GN=DHX15 PE=4 SV=1	2	38	38	37	35	37	37	16	16	17	35	35	32	17	17	16	35	37	37	16	16	17	35	35	32	17	17	16	34	36	36	16	16	17	34	34	31	17	16	16	40.1	40.1
Q13310-3;Q13310-2;Q13310;B1ANR0;H0Y5F5;H0YEU6;H0YEQ8;B1ANR1;H0YCC8;H0Y6X6;H0YER0;P0CB38	Q13310-3;Q13310-2;Q13310;B1ANR0;H0Y5F5	37;37;35;35;28;14;11;9;8;8;4;2	25;25;23;23;21;14;3;3;3;7;3;1	23;23;21;21;21;14;1;1;3;7;3;1	Polyadenylate-binding protein 4	PABPC4	>sp|Q13310-3|PABP4_HUMAN Isoform 3 of Polyadenylate-binding protein 4 OS=Homo sapiens GN=PABPC4;>sp|Q13310-2|PABP4_HUMAN Isoform 2 of Polyadenylate-binding protein 4 OS=Homo sapiens GN=PABPC4;>sp|Q13310|PABP4_HUMAN Polyadenylate-binding protein 4 OS=Homo s	12	37	25	23	33	35	33	13	11	12	35	36	36	12	14	11	23	25	22	10	8	9	24	25	25	7	9	7	21	23	20	8	7	8	22	23	23	6	8	7	51.1	37
Q6PKG0;Q6PKG0-3;E5RH50;H0YBW1;H0YAN4;H0YC33;H0YC73;E5RHK4;H0YBM7;H0YBJ5;Q659C4-2;Q659C4-5;Q659C4-6;Q659C4-7;H0YAX9;H0YBR8	Q6PKG0;Q6PKG0-3;E5RH50	35;31;22;13;8;7;5;5;2;2;1;1;1;1;1;1	35;31;22;13;8;7;5;5;2;2;1;1;1;1;1;1	34;30;22;13;8;7;5;5;2;2;0;0;0;0;1;1	La-related protein 1	LARP1	>sp|Q6PKG0|LARP1_HUMAN La-related protein 1 OS=Homo sapiens GN=LARP1 PE=1 SV=2;>sp|Q6PKG0-3|LARP1_HUMAN Isoform 2 of La-related protein 1 OS=Homo sapiens GN=LARP1;>tr|E5RH50|E5RH50_HUMAN La-related protein 1 (Fragment) OS=Homo sapiens GN=LARP1 PE=4 SV=1	16	35	35	34	28	32	30	10	13	7	35	33	33	10	9	11	28	32	30	10	13	7	35	33	33	10	9	11	27	31	29	10	13	7	34	32	32	10	9	11	39.8	39.8
Q7L014;D6RJA6;H0Y9U3;F5GYY8	Q7L014	42;15;2;1	42;15;2;1	42;15;2;1	Probable ATP-dependent RNA helicase DDX46	DDX46	>sp|Q7L014|DDX46_HUMAN Probable ATP-dependent RNA helicase DDX46 OS=Homo sapiens GN=DDX46 PE=1 SV=2	4	42	42	42	41	41	38	14	12	12	35	36	36	7	6	6	41	41	38	14	12	12	35	36	36	7	6	6	41	41	38	14	12	12	35	36	36	7	6	6	41.1	41.1
Q99459	Q99459	41	41	41	Cell division cycle 5-like protein	CDC5L	>sp|Q99459|CDC5L_HUMAN Cell division cycle 5-like protein OS=Homo sapiens GN=CDC5L PE=1 SV=2	1	41	41	41	37	40	38	9	7	6	35	34	33	4	8	6	37	40	38	9	7	6	35	34	33	4	8	6	37	40	38	9	7	6	35	34	33	4	8	6	58.7	58.7
P11142;E9PKE3;P11142-2;E9PN89;E9PNE6;E9PLF4;E9PK54;E9PQK7;E9PQQ4;A8K7Q2;E9PPY6;E9PN25;P54652;E9PI65;B3KUS2;E9PS65;E9PM13	P11142;E9PKE3;P11142-2;E9PN89;E9PNE6;E9PLF4;E9PK54;E9PQK7;E9PQQ4	34;32;31;25;22;18;17;17;17;14;14;12;11;11;6;3;3	29;27;27;24;18;14;14;14;14;13;11;9;6;7;2;2;2	28;26;26;23;17;14;14;14;14;12;11;9;5;7;1;2;2	Heat shock cognate 71 kDa protein	HSPA8	>sp|P11142|HSP7C_HUMAN Heat shock cognate 71 kDa protein OS=Homo sapiens GN=HSPA8 PE=1 SV=1;>tr|E9PKE3|E9PKE3_HUMAN Heat shock cognate 71 kDa protein OS=Homo sapiens GN=HSPA8 PE=3 SV=1;>sp|P11142-2|HSP7C_HUMAN Isoform 2 of Heat shock cognate 71 kDa protein	17	34	29	28	30	33	31	25	24	24	34	33	33	26	25	23	26	28	26	21	20	21	29	28	28	22	22	19	25	27	25	20	19	20	28	27	27	21	21	18	39	35.6
Q06787-5;Q06787;Q06787-3	Q06787-5;Q06787;Q06787-3	39;38;38	2;2;2	0;0;0	Fragile X mental retardation protein 1	FMR1	>sp|Q06787-5|FMR1_HUMAN Isoform 4 of Fragile X mental retardation protein 1 OS=Homo sapiens GN=FMR1;>sp|Q06787|FMR1_HUMAN Fragile X mental retardation protein 1 OS=Homo sapiens GN=FMR1 PE=1 SV=1;>sp|Q06787-3|FMR1_HUMAN Isoform 2 of Fragile X mental retarda	3	39	2	0	37	36	36	11	7	8	34	34	35	7	2	2	2	2	2	1	0	1	2	2	2	0	0	0	0	0	0	0	0	0	0	0	0	0	0	0	55.7	1.8
Q06787-6;Q06787-7;Q06787-4;G8JLE9	Q06787-6;Q06787-7;Q06787-4;G8JLE9	39;38;38;32	39;38;38;32	0;0;0;0		FMR1	>sp|Q06787-6|FMR1_HUMAN Isoform 5 of Fragile X mental retardation protein 1 OS=Homo sapiens GN=FMR1;>sp|Q06787-7|FMR1_HUMAN Isoform 7 of Fragile X mental retardation protein 1 OS=Homo sapiens GN=FMR1;>sp|Q06787-4|FMR1_HUMAN Isoform 3 of Fragile X mental re	4	39	39	0	37	36	36	11	9	7	34	34	35	7	2	2	37	36	36	11	9	7	34	34	35	7	2	2	0	0	0	0	0	0	0	0	0	0	0	0	58.3	58.3
Q06787-8;G8JL90	Q06787-8;G8JL90	39;38	1;1	0;0		FMR1	>sp|Q06787-8|FMR1_HUMAN Isoform 8 of Fragile X mental retardation protein 1 OS=Homo sapiens GN=FMR1;>tr|G8JL90|G8JL90_HUMAN Fragile X mental retardation protein 1 OS=Homo sapiens GN=FMR1 PE=4 SV=1	2	39	1	0	37	36	36	11	8	8	34	34	35	8	3	3	1	1	1	0	1	0	1	1	1	1	1	1	0	0	0	0	0	0	0	0	0	0	0	0	56.5	1.9
Q08945;E9PMD4;E9PPZ7	Q08945	36;5;5	36;5;5	36;5;5	FACT complex subunit SSRP1	SSRP1	>sp|Q08945|SSRP1_HUMAN FACT complex subunit SSRP1 OS=Homo sapiens GN=SSRP1 PE=1 SV=1	3	36	36	36	29	33	32	8	7	5	34	31	33	8	9	8	29	33	32	8	7	5	34	31	33	8	9	8	29	33	32	8	7	5	34	31	33	8	9	8	42.3	42.3
Q9NZI8;C9JT33;G8JLG2;Q15517;Q2L6G8;REV__Q15833;REV__F5GXG3	Q9NZI8;C9JT33	40;29;2;2;2;1;1	40;29;2;2;2;1;1	37;27;2;2;2;1;1	Insulin-like growth factor 2 mRNA-binding protein 1	IGF2BP1	>sp|Q9NZI8|IF2B1_HUMAN Insulin-like growth factor 2 mRNA-binding protein 1 OS=Homo sapiens GN=IGF2BP1 PE=1 SV=2;>tr|C9JT33|C9JT33_HUMAN Insulin-like growth factor 2 mRNA-binding protein 1 OS=Homo sapiens GN=IGF2BP1 PE=4 SV=1	7	40	40	37	34	37	35	10	9	7	34	37	35	11	10	11	34	37	35	10	9	7	34	37	35	11	10	11	31	34	32	8	7	5	31	34	32	9	8	9	53.6	53.6
P11021;B4DEF7	P11021	35;16	34;15	33;14	78 kDa glucose-regulated protein	HSPA5	>sp|P11021|GRP78_HUMAN 78 kDa glucose-regulated protein OS=Homo sapiens GN=HSPA5 PE=1 SV=2	2	35	34	33	34	32	34	29	30	25	33	31	32	28	30	24	33	31	33	28	29	25	32	30	31	27	29	23	32	30	32	27	28	24	31	29	30	26	29	22	51.5	51.5
P49750-4;P49750;P49750-3;H0YIQ2;F8VU51;H0YI23	P49750-4;P49750;P49750-3;H0YIQ2;F8VU51	38;38;35;29;22;12	38;38;35;29;22;12	38;38;35;29;22;12	YLP motif-containing protein 1	YLPM1	>sp|P49750-4|YLPM1_HUMAN Isoform 4 of YLP motif-containing protein 1 OS=Homo sapiens GN=YLPM1;>sp|P49750|YLPM1_HUMAN YLP motif-containing protein 1 OS=Homo sapiens GN=YLPM1 PE=1 SV=3;>sp|P49750-3|YLPM1_HUMAN Isoform 3 of YLP motif-containing protein 1 OS=H	6	38	38	38	29	31	32	13	11	9	33	35	37	2	3	6	29	31	32	13	11	9	33	35	37	2	3	6	29	31	32	13	11	9	33	35	37	2	3	6	23.7	23.7
Q14839-2;Q14839;F5GWX5;F5H2G1;Q8TDI0;B1AK51;Q5TG85;F5GXP9;F5H2K7;F2Z2R5;H7C0J3;H7C3H7;I3L229;F5H6N4	Q14839-2;Q14839;F5GWX5;F5H2G1	35;35;35;35;13;9;9;8;8;4;2;2;2;1	35;35;35;35;13;9;9;8;8;4;2;2;2;1	26;26;26;26;5;3;4;2;2;1;0;0;0;1	Chromodomain-helicase-DNA-binding protein 4	CHD4	>sp|Q14839-2|CHD4_HUMAN Isoform 2 of Chromodomain-helicase-DNA-binding protein 4 OS=Homo sapiens GN=CHD4;>sp|Q14839|CHD4_HUMAN Chromodomain-helicase-DNA-binding protein 4 OS=Homo sapiens GN=CHD4 PE=1 SV=2;>tr|F5GWX5|F5GWX5_HUMAN Chromodomain-helicase-DNA-b	14	35	35	26	30	30	31	11	8	6	32	31	30	7	9	6	30	30	31	11	8	6	32	31	30	7	9	6	23	22	23	7	6	6	23	24	22	4	6	5	20.1	20.1
P39023;G5E9G0;B5MCW2;H7C422;H7C3M2;F8WCR1;Q92901	P39023;G5E9G0;B5MCW2	34;30;17;15;14;4;2	34;30;17;15;14;4;2	34;30;17;15;14;4;2	60S ribosomal protein L3	RPL3	>sp|P39023|RL3_HUMAN 60S ribosomal protein L3 OS=Homo sapiens GN=RPL3 PE=1 SV=2;>tr|G5E9G0|G5E9G0_HUMAN 60S ribosomal protein L3 OS=Homo sapiens GN=RPL3 PE=3 SV=1;>tr|B5MCW2|B5MCW2_HUMAN 60S ribosomal protein L3 (Fragment) OS=Homo sapiens GN=RPL3 PE=3 SV=1	7	34	34	34	30	31	31	18	19	18	32	32	31	16	19	15	30	31	31	18	19	18	32	32	31	16	19	15	30	31	31	18	19	18	32	32	31	16	19	15	55.3	55.3
P52272;P52272-2;Q59ES8;F5H7Z1	P52272;P52272-2;Q59ES8	35;35;25;15	35;35;25;15	35;35;25;15	Heterogeneous nuclear ribonucleoprotein M	HNRNPM	>sp|P52272|HNRPM_HUMAN Heterogeneous nuclear ribonucleoprotein M OS=Homo sapiens GN=HNRNPM PE=1 SV=3;>sp|P52272-2|HNRPM_HUMAN Isoform 2 of Heterogeneous nuclear ribonucleoprotein M OS=Homo sapiens GN=HNRNPM;>tr|Q59ES8|Q59ES8_HUMAN Heterogeneous nuclear rib	4	35	35	35	33	32	33	19	15	16	32	33	33	18	16	12	33	32	33	19	15	16	32	33	33	18	16	12	33	32	33	19	15	16	32	33	33	18	16	12	54.8	54.8
Q8TAQ2;F8VXC8;F8VTJ5;Q8TAQ2-2;F8VZW6	Q8TAQ2;F8VXC8;F8VTJ5;Q8TAQ2-2	34;33;33;33;1	13;12;12;12;1	13;12;12;12;1	SWI/SNF complex subunit SMARCC2	SMARCC2	>sp|Q8TAQ2|SMRC2_HUMAN SWI/SNF complex subunit SMARCC2 OS=Homo sapiens GN=SMARCC2 PE=1 SV=1;>tr|F8VXC8|F8VXC8_HUMAN SWI/SNF complex subunit SMARCC2 OS=Homo sapiens GN=SMARCC2 PE=4 SV=1;>tr|F8VTJ5|F8VTJ5_HUMAN SWI/SNF complex subunit SMARCC2 OS=Homo sapiens	5	34	13	13	28	32	33	11	6	8	32	33	33	9	6	6	11	11	13	2	0	1	12	12	12	0	0	1	11	11	13	2	0	1	12	12	12	0	0	1	19.9	12.1
Q96E39;Q8N7X1	Q96E39	34;1	1;0	1;0	RNA binding motif protein, X-linked-like-1;RNA binding motif protein, X-linked-like-1, N-terminally processed	RBMXL1	>sp|Q96E39|RMXL1_HUMAN RNA binding motif protein, X-linked-like-1 OS=Homo sapiens GN=RBMXL1 PE=1 SV=1	2	34	1	1	31	34	30	14	9	13	32	32	34	9	12	13	1	1	0	0	0	0	1	0	1	0	0	0	1	1	0	0	0	0	1	0	1	0	0	0	53.1	3.6
P04264;CON__P04264	P04264;CON__P04264	53;51	53;51	37;35	Keratin, type II cytoskeletal 1	KRT1	>sp|P04264|K2C1_HUMAN Keratin, type II cytoskeletal 1 OS=Homo sapiens GN=KRT1 PE=1 SV=6;>P04264 SWISS-PROT:P04264 Tax_Id=9606 Gene_Symbol=KRT1 Keratin, type II cytoskeletal 1	2	53	53	37	42	33	41	29	46	35	31	40	37	37	32	31	42	33	41	29	46	35	31	40	37	37	32	31	29	21	28	17	31	22	19	28	26	24	20	18	60.9	60.9
Q5JSZ5;Q5JSZ5-5;G8JLK2;Q5JSZ9;F5H662;Q5JSZ5-3;Q5JSZ5-2;Q5JSZ5-4;Q5JT00;H3BLU0	Q5JSZ5;Q5JSZ5-5;G8JLK2	37;20;19;6;4;1;1;1;1;1	36;19;19;6;4;1;1;1;1;1	21;10;13;6;4;1;1;1;1;1	Protein PRRC2B	PRRC2B	>sp|Q5JSZ5|PRC2B_HUMAN Protein PRRC2B OS=Homo sapiens GN=PRRC2B PE=1 SV=2;>sp|Q5JSZ5-5|PRC2B_HUMAN Isoform 1 of Protein PRRC2B OS=Homo sapiens GN=PRRC2B;>tr|G8JLK2|G8JLK2_HUMAN Protein PRRC2B OS=Homo sapiens GN=PRRC2B PE=4 SV=1	10	37	36	21	22	21	19	28	29	24	31	30	28	35	33	31	21	20	18	27	28	23	30	29	27	34	32	30	11	10	8	15	14	12	16	15	14	20	18	17	21.5	21.5
Q92499;B4DPN6;B4DME8	Q92499;B4DPN6;B4DME8	36;33;31	36;33;31	36;33;31	ATP-dependent RNA helicase DDX1	DDX1	>sp|Q92499|DDX1_HUMAN ATP-dependent RNA helicase DDX1 OS=Homo sapiens GN=DDX1 PE=1 SV=2;>tr|B4DPN6|B4DPN6_HUMAN ATP-dependent RNA helicase DDX1 OS=Homo sapiens GN=DDX1 PE=2 SV=1;>tr|B4DME8|B4DME8_HUMAN Uncharacterized protein OS=Homo sapiens GN=DDX1 PE=2 S	3	36	36	36	28	32	31	14	9	9	31	30	36	11	12	11	28	32	31	14	9	9	31	30	36	11	12	11	28	32	31	14	9	9	31	30	36	11	12	11	49.3	49.3
Q15029;B4DK30	Q15029;B4DK30	32;32	32;32	31;31	116 kDa U5 small nuclear ribonucleoprotein component	EFTUD2	>sp|Q15029|U5S1_HUMAN 116 kDa U5 small nuclear ribonucleoprotein component OS=Homo sapiens GN=EFTUD2 PE=1 SV=1;>tr|B4DK30|B4DK30_HUMAN 116 kDa U5 small nuclear ribonucleoprotein component OS=Homo sapiens GN=EFTUD2 PE=2 SV=1	2	32	32	31	29	30	26	15	16	11	30	29	28	12	13	10	29	30	26	15	16	11	30	29	28	12	13	10	28	29	25	14	15	10	29	28	27	11	12	9	35.1	35.1
H7C269;G8JLL8;Q8NDV7-3;H3BRT3;H3BTQ1;Q8NDV7-4;I3L218	H7C269	32;12;12;6;5;3;1	1;0;0;0;0;0;0	1;0;0;0;0;0;0		TNRC6A	>tr|H7C269|H7C269_HUMAN Trinucleotide repeat-containing gene 6A protein (Fragment) OS=Homo sapiens GN=TNRC6A PE=4 SV=1	7	32	1	1	6	4	5	0	0	0	30	32	31	0	0	0	0	0	0	0	0	0	1	1	1	0	0	0	0	0	0	0	0	0	1	1	1	0	0	0	51	3.2
Q86UP2;Q86UP2-2;Q86UP2-3;G3V4Y7;B7Z6P3;G3V5P0;G3V5G2;H0YJZ8;H0YJP2;H0YJV5	Q86UP2;Q86UP2-2;Q86UP2-3	33;33;31;15;8;6;4;3;1;1	33;33;31;15;8;6;4;3;1;1	33;33;31;15;8;6;4;3;1;1	Kinectin	KTN1	>sp|Q86UP2|KTN1_HUMAN Kinectin OS=Homo sapiens GN=KTN1 PE=1 SV=1;>sp|Q86UP2-2|KTN1_HUMAN Isoform 2 of Kinectin OS=Homo sapiens GN=KTN1;>sp|Q86UP2-3|KTN1_HUMAN Isoform 3 of Kinectin OS=Homo sapiens GN=KTN1	10	33	33	33	31	30	32	12	12	10	30	29	29	6	7	8	31	30	32	12	12	10	30	29	29	6	7	8	31	30	32	12	12	10	30	29	29	6	7	8	29.8	29.8
CON__P60712;P60709;P63261;B4E335;F5H0N0;I3L3I4;B4DW52;F5GYT4;F5H1C1;Q5T8M7;I3L1U9;I3L3I0;I3L4N8;E9PG30;E7EVS6;I3L3R2;G5E9R0;C9JZR7;C9JUM1;P0CG38;C9JTX5;Q562R1;Q9BYX7;P0CG39;F8WCH0	CON__P60712;P60709;P63261;B4E335;F5H0N0;I3L3I4;B4DW52;F5GYT4;F5H1C1;Q5T8M7;I3L1U9;I3L3I0;I3L4N8	30;30;30;29;29;24;24;21;20;20;18;18;16;14;11;11;11;10;10;9;9;8;8;7;3	30;30;30;29;29;24;24;21;20;20;18;18;16;14;11;11;11;10;10;9;9;8;8;7;3	7;7;7;6;6;7;7;7;0;0;5;5;5;0;1;1;1;0;0;0;0;0;0;0;0	Actin, cytoplasmic 1;Actin, cytoplasmic 1, N-terminally processed;Actin, cytoplasmic 2;Actin, cytoplasmic 2, N-terminally processed	ACTB;ACTG1;ACTC1;ACTA1	>P60712 SWISS-PROT:P60712 (Bos taurus) Actin, cytoplasmic 1;>sp|P60709|ACTB_HUMAN Actin, cytoplasmic 1 OS=Homo sapiens GN=ACTB PE=1 SV=1;>sp|P63261|ACTG_HUMAN Actin, cytoplasmic 2 OS=Homo sapiens GN=ACTG1 PE=1 SV=1;>tr|B4E335|B4E335_HUMAN Actin, cytoplasmi	25	30	30	7	28	30	29	23	23	22	29	29	29	20	23	21	28	30	29	23	23	22	29	29	29	20	23	21	7	7	7	6	6	6	7	7	7	6	6	6	58.1	58.1
Q7L2E3-2;Q7L2E3;H7BXY3;Q7L2E3-3	Q7L2E3-2;Q7L2E3;H7BXY3;Q7L2E3-3	35;35;35;35	35;35;35;35	35;35;35;35	Putative ATP-dependent RNA helicase DHX30	DHX30	>sp|Q7L2E3-2|DHX30_HUMAN Isoform 2 of Putative ATP-dependent RNA helicase DHX30 OS=Homo sapiens GN=DHX30;>sp|Q7L2E3|DHX30_HUMAN Putative ATP-dependent RNA helicase DHX30 OS=Homo sapiens GN=DHX30 PE=1 SV=1;>tr|H7BXY3|H7BXY3_HUMAN Putative ATP-dependent RNA	4	35	35	35	32	34	30	8	8	5	29	27	28	4	5	3	32	34	30	8	8	5	29	27	28	4	5	3	32	34	30	8	8	5	29	27	28	4	5	3	33.1	33.1
O75643;F5H447;C9JAQ9;O75643-2;F5H4C1;B4E0P5;A2RRQ7	O75643;F5H447	33;17;12;12;6;4;4	33;17;12;12;6;4;4	33;17;12;12;6;4;4	U5 small nuclear ribonucleoprotein 200 kDa helicase	SNRNP200	>sp|O75643|U520_HUMAN U5 small nuclear ribonucleoprotein 200 kDa helicase OS=Homo sapiens GN=SNRNP200 PE=1 SV=2;>tr|F5H447|F5H447_HUMAN U5 small nuclear ribonucleoprotein 200 kDa helicase OS=Homo sapiens GN=SNRNP200 PE=4 SV=1	7	33	33	33	27	29	29	8	4	7	29	28	28	7	13	5	27	29	29	8	4	7	29	28	28	7	13	5	27	29	29	8	4	7	29	28	28	7	13	5	17.8	17.8
Q9UGU0;Q9UGU0-2;I3L1M7;A9JX13	Q9UGU0;Q9UGU0-2	31;31;4;1	31;31;4;1	31;31;4;1	Transcription factor 20	TCF20	>sp|Q9UGU0|TCF20_HUMAN Transcription factor 20 OS=Homo sapiens GN=TCF20 PE=1 SV=3;>sp|Q9UGU0-2|TCF20_HUMAN Isoform 2 of Transcription factor 20 OS=Homo sapiens GN=TCF20	4	31	31	31	14	19	19	0	0	0	28	25	30	0	0	1	14	19	19	0	0	0	28	25	30	0	0	1	14	19	19	0	0	0	28	25	30	0	0	1	25.3	25.3
A6NDY9;F8WE98	A6NDY9	38;8	1;1	1;1		FLNA	>tr|A6NDY9|A6NDY9_HUMAN Filamin A OS=Homo sapiens GN=FLNA PE=2 SV=4	2	38	1	1	31	31	29	27	30	25	27	24	26	23	23	26	1	1	1	1	1	1	1	1	1	0	0	1	1	1	1	1	1	1	1	1	1	0	0	1	21.7	0.6
A6NHR9;A6NHR9-2;A6NHR9-3	A6NHR9;A6NHR9-2	33;31;10	33;31;10	33;31;10	Structural maintenance of chromosomes flexible hinge domain-containing protein 1	SMCHD1	>sp|A6NHR9|SMHD1_HUMAN Structural maintenance of chromosomes flexible hinge domain-containing protein 1 OS=Homo sapiens GN=SMCHD1 PE=1 SV=2;>sp|A6NHR9-2|SMHD1_HUMAN Isoform 2 of Structural maintenance of chromosomes flexible hinge domain-containing protein	3	33	33	33	30	28	29	7	3	2	27	26	26	4	4	3	30	28	29	7	3	2	27	26	26	4	4	3	30	28	29	7	3	2	27	26	26	4	4	3	19	19
P38646;B7Z4V2;F5H3L8;D6RJI2;D6RA73;H0YBG6;H0Y8S0	P38646;B7Z4V2;F5H3L8	33;33;22;10;6;4;4	33;33;22;10;6;4;4	33;33;22;10;6;4;4	Stress-70 protein, mitochondrial	HSPA9	>sp|P38646|GRP75_HUMAN Stress-70 protein, mitochondrial OS=Homo sapiens GN=HSPA9 PE=1 SV=2;>tr|B7Z4V2|B7Z4V2_HUMAN Stress-70 protein, mitochondrial OS=Homo sapiens GN=HSPA9 PE=2 SV=1;>tr|F5H3L8|F5H3L8_HUMAN Stress-70 protein, mitochondrial OS=Homo sapiens	7	33	33	33	28	27	28	28	30	27	27	27	26	30	29	26	28	27	28	28	30	27	27	27	26	30	29	26	28	27	28	28	30	27	27	27	26	30	29	26	49.3	49.3
F5H012;P19474;P19474-2;H0YDP8	F5H012;P19474;P19474-2	30;30;21;3	30;30;21;3	30;30;21;3	E3 ubiquitin-protein ligase TRIM21	TRIM21	>tr|F5H012|F5H012_HUMAN E3 ubiquitin-protein ligase TRIM21 OS=Homo sapiens GN=TRIM21 PE=4 SV=1;>sp|P19474|RO52_HUMAN E3 ubiquitin-protein ligase TRIM21 OS=Homo sapiens GN=TRIM21 PE=1 SV=1;>sp|P19474-2|RO52_HUMAN Isoform 2 of E3 ubiquitin-protein ligase TRI	4	30	30	30	25	23	19	26	25	26	27	26	28	28	28	26	25	23	19	26	25	26	27	26	28	28	28	26	25	23	19	26	25	26	27	26	28	28	28	26	43.8	43.8
P21333;P21333-2;Q5HY54;E9PHF0;Q14315;Q14315-2;H0Y5C6	P21333;P21333-2;Q5HY54	39;39;39;6;3;3;2	39;39;39;6;3;3;2	2;2;2;2;0;0;1	Filamin-A	FLNA	>sp|P21333|FLNA_HUMAN Filamin-A OS=Homo sapiens GN=FLNA PE=1 SV=4;>sp|P21333-2|FLNA_HUMAN Isoform 2 of Filamin-A OS=Homo sapiens GN=FLNA;>tr|Q5HY54|Q5HY54_HUMAN Filamin-A OS=Homo sapiens GN=FLNA PE=2 SV=1	7	39	39	2	32	32	30	28	31	26	27	24	26	24	25	27	32	32	30	28	31	26	27	24	26	24	25	27	2	2	2	2	2	2	1	1	1	1	2	2	19.3	19.3
P23396;E9PL09;E9PPU1;E9PL45;F2Z2S8;H0YCJ7;H0YEU2;H0YF32;E9PK82;E9PJH4;E9PQ96;E9PSF4;E9PQX2	P23396;E9PL09;E9PPU1;E9PL45;F2Z2S8;H0YCJ7;H0YEU2	28;25;22;18;18;17;15;13;12;12;12;7;5	28;25;22;18;18;17;15;13;12;12;12;7;5	28;25;22;18;18;17;15;13;12;12;12;7;5	40S ribosomal protein S3	RPS3	>sp|P23396|RS3_HUMAN 40S ribosomal protein S3 OS=Homo sapiens GN=RPS3 PE=1 SV=2;>tr|E9PL09|E9PL09_HUMAN 40S ribosomal protein S3 OS=Homo sapiens GN=RPS3 PE=3 SV=1;>tr|E9PPU1|E9PPU1_HUMAN 40S ribosomal protein S3 OS=Homo sapiens GN=RPS3 PE=4 SV=1;>tr|E9PL45	13	28	28	28	27	26	28	15	18	16	27	27	26	17	18	16	27	26	28	15	18	16	27	27	26	17	18	16	27	26	28	15	18	16	27	27	26	17	18	16	76.1	76.1
P48634;P48634-3;C9JD87;C9JI26;C9JI93;C9JTL3;C9JXZ3;P48634-2;C9J1F6;C9J6L0;C9J9U2;C9JB33;C9JTM3;A6NG23;F8VVM9;F8VVQ5;F8W1J3;P48634-4;E7EMA1;F8WFD4	P48634;P48634-3;C9JD87;C9JI26;C9JI93;C9JTL3;C9JXZ3;P48634-2;C9J1F6;C9J6L0;C9J9U2;C9JB33;C9JTM3;A6NG23;F8VVM9;F8VVQ5;F8W1J3;P48634-4	30;24;24;24;24;24;24;22;22;22;22;22;22;18;18;18;18;16;8;8	30;24;24;24;24;24;24;22;22;22;22;22;22;18;18;18;18;16;8;8	30;24;24;24;24;24;24;22;22;22;22;22;22;18;18;18;18;16;8;8	Protein PRRC2A	PRRC2A	>sp|P48634|PRC2A_HUMAN Protein PRRC2A OS=Homo sapiens GN=PRRC2A PE=1 SV=3;>sp|P48634-3|PRC2A_HUMAN Isoform 3 of Protein PRRC2A OS=Homo sapiens GN=PRRC2A;>tr|C9JD87|C9JD87_HUMAN Protein PRRC2A OS=Homo sapiens GN=PRRC2A PE=4 SV=1;>tr|C9JI26|C9JI26_HUMAN Prot	20	30	30	30	26	28	27	12	11	8	27	25	25	8	8	7	26	28	27	12	11	8	27	25	25	8	8	7	26	28	27	12	11	8	27	25	25	8	8	7	22.1	22.1
Q8ND56-2;Q8ND56;B4DTG6;I3L420;I3L4Q1;I3L3F8	Q8ND56-2;Q8ND56;B4DTG6;I3L420	28;27;26;15;4;3	28;27;26;15;4;3	28;27;26;15;4;3	Protein LSM14 homolog A	LSM14A	>sp|Q8ND56-2|LS14A_HUMAN Isoform 2 of Protein LSM14 homolog A OS=Homo sapiens GN=LSM14A;>sp|Q8ND56|LS14A_HUMAN Protein LSM14 homolog A OS=Homo sapiens GN=LSM14A PE=1 SV=3;>tr|B4DTG6|B4DTG6_HUMAN Protein LSM14 homolog A OS=Homo sapiens GN=LSM14A PE=2 SV=1;>	6	28	28	28	25	25	24	23	24	23	27	27	25	23	24	23	25	25	24	23	24	23	27	27	25	23	24	23	25	25	24	23	24	23	27	27	25	23	24	23	38.2	38.2
P25705;A8K092	P25705;A8K092	28;27	28;27	28;27	ATP synthase subunit alpha, mitochondrial;ATP synthase subunit alpha	ATP5A1	>sp|P25705|ATPA_HUMAN ATP synthase subunit alpha, mitochondrial OS=Homo sapiens GN=ATP5A1 PE=1 SV=1;>tr|A8K092|A8K092_HUMAN ATP synthase subunit alpha OS=Homo sapiens GN=ATP5A1 PE=2 SV=1	2	28	28	28	24	21	22	20	23	19	26	24	20	20	21	20	24	21	22	20	23	19	26	24	20	20	21	20	24	21	22	20	23	19	26	24	20	20	21	20	52.1	52.1
P27694;I3L4R8;I3L2M5;I3L524	P27694;I3L4R8	26;14;4;4	26;14;4;4	26;14;4;4	Replication protein A 70 kDa DNA-binding subunit	RPA1	>sp|P27694|RFA1_HUMAN Replication protein A 70 kDa DNA-binding subunit OS=Homo sapiens GN=RPA1 PE=1 SV=2;>tr|I3L4R8|I3L4R8_HUMAN Replication protein A 70 kDa DNA-binding subunit (Fragment) OS=Homo sapiens GN=RPA1 PE=4 SV=1	4	26	26	26	17	23	17	15	13	13	26	25	26	12	13	15	17	23	17	15	13	13	26	25	26	12	13	15	17	23	17	15	13	13	26	25	26	12	13	15	42.2	42.2
P49756;P49756-3;P49756-2;E9PQU5;H0YE46;P49756-4;E9PSE8	P49756	27;11;11;8;3;1;1	27;11;11;8;3;1;1	27;11;11;8;3;1;1	RNA-binding protein 25	RBM25	>sp|P49756|RBM25_HUMAN RNA-binding protein 25 OS=Homo sapiens GN=RBM25 PE=1 SV=3	7	27	27	27	26	25	26	13	11	13	26	26	26	8	9	12	26	25	26	13	11	13	26	26	26	8	9	12	26	25	26	13	11	13	26	26	26	8	9	12	26.7	26.7
Q07955;Q07955-2;Q07955-3	Q07955;Q07955-2;Q07955-3	26;24;24	26;24;24	25;23;23	Serine/arginine-rich splicing factor 1	SRSF1	>sp|Q07955|SRSF1_HUMAN Serine/arginine-rich splicing factor 1 OS=Homo sapiens GN=SRSF1 PE=1 SV=2;>sp|Q07955-2|SRSF1_HUMAN Isoform ASF-2 of Serine/arginine-rich splicing factor 1 OS=Homo sapiens GN=SRSF1;>sp|Q07955-3|SRSF1_HUMAN Isoform ASF-3 of Serine/argi	3	26	26	25	26	26	25	13	14	14	26	26	25	8	8	11	26	26	25	13	14	14	26	26	25	8	8	11	25	25	24	13	14	13	25	25	24	8	8	10	56	56
Q13435;E9PPJ0;E9PJ04;H0YCG1;E9PJT3;H0YEX5;H0YDT7;E9PIL8	Q13435;E9PPJ0	26;26;10;9;9;7;4;4	26;26;10;9;9;7;4;4	26;26;10;9;9;7;4;4	Splicing factor 3B subunit 2	SF3B2	>sp|Q13435|SF3B2_HUMAN Splicing factor 3B subunit 2 OS=Homo sapiens GN=SF3B2 PE=1 SV=2;>tr|E9PPJ0|E9PPJ0_HUMAN Splicing factor 3B subunit 2 OS=Homo sapiens GN=SF3B2 PE=4 SV=1	8	26	26	26	22	25	21	3	4	4	26	24	23	3	4	5	22	25	21	3	4	4	26	24	23	3	4	5	22	25	21	3	4	4	26	24	23	3	4	5	40.8	40.8
Q969G3;Q969G3-2;B4DGM3;B4DFR4;C0IMW5;H7C3F6;H7BXG8;H7C048	Q969G3;Q969G3-2;B4DGM3;B4DFR4;C0IMW5;H7C3F6;H7BXG8	26;26;24;23;23;13;13;12	26;26;24;23;23;13;13;12	26;26;24;23;23;13;13;12	SWI/SNF-related matrix-associated actin-dependent regulator of chromatin subfamily E member 1	SMARCE1	>sp|Q969G3|SMCE1_HUMAN SWI/SNF-related matrix-associated actin-dependent regulator of chromatin subfamily E member 1 OS=Homo sapiens GN=SMARCE1 PE=1 SV=2;>sp|Q969G3-2|SMCE1_HUMAN Isoform 2 of SWI/SNF-related matrix-associated actin-dependent regulator of c	8	26	26	26	23	23	23	5	3	4	26	25	25	3	3	3	23	23	23	5	3	4	26	25	25	3	3	3	23	23	23	5	3	4	26	25	25	3	3	3	65.2	65.2
Q96PK6;Q96PK6-2;B8ZZ74;F2Z2W2;F8WDX3;Q2PYN1;D6RGD8	Q96PK6	27;5;4;4;4;4;4	27;5;4;4;4;4;4	23;1;0;0;0;0;0	RNA-binding protein 14	RBM14	>sp|Q96PK6|RBM14_HUMAN RNA-binding protein 14 OS=Homo sapiens GN=RBM14 PE=1 SV=2	7	27	27	23	24	23	25	10	11	5	26	26	26	6	7	8	24	23	25	10	11	5	26	26	26	6	7	8	20	19	21	9	9	5	22	22	22	5	5	7	42	42
Q9UPQ9-2;B0QYM5	Q9UPQ9-2	28;1	1;1	1;1			>sp|Q9UPQ9-2|TNR6B_HUMAN Isoform 3 of Trinucleotide repeat-containing gene 6B protein OS=Homo sapiens GN=TNRC6B	2	28	1	1	3	3	3	0	0	0	26	26	28	0	0	0	0	0	0	0	0	0	1	1	1	0	0	0	0	0	0	0	0	0	1	1	1	0	0	0	46.9	2.7
P06733;P06733-2;D3DTL2;P09104;P13929;P13929-2;B7Z2X9;P13929-3;F5H0C8;E5RGZ4;E5RG95;F5GZ30;E5RI09;F5GWQ3;F5H5U1;F5H1C3	P06733;P06733-2	28;19;1;1;1;1;1;1;1;1;1;1;1;1;1;1	28;19;1;1;1;1;1;1;1;1;1;1;1;1;1;1	28;19;1;1;1;1;1;1;1;1;1;1;1;1;1;1	Alpha-enolase	ENO1	>sp|P06733|ENOA_HUMAN Alpha-enolase OS=Homo sapiens GN=ENO1 PE=1 SV=2;>sp|P06733-2|ENOA_HUMAN Isoform MBP-1 of Alpha-enolase OS=Homo sapiens GN=ENO1	16	28	28	28	23	26	23	21	20	19	25	25	25	19	19	19	23	26	23	21	20	19	25	25	25	19	19	19	23	26	23	21	20	19	25	25	25	19	19	19	54.4	54.4
P08238;Q58FF7;E9PHI1;H0Y6E4;E9PHI2;H0Y5S7;Q14568;E9PHH7;H0Y598;Q5T9W8;Q58FF6;Q58FG1	P08238	29;13;8;8;6;6;5;5;5;5;4;1	29;13;8;8;6;6;5;5;5;5;4;1	16;5;6;6;4;4;0;4;4;0;0;0	Heat shock protein HSP 90-beta	HSP90AB1	>sp|P08238|HS90B_HUMAN Heat shock protein HSP 90-beta OS=Homo sapiens GN=HSP90AB1 PE=1 SV=4	12	29	29	16	25	25	26	22	21	20	25	26	26	20	23	20	25	25	26	22	21	20	25	26	26	20	23	20	13	13	14	11	12	11	13	15	13	12	13	12	37.2	37.2
P26196;Q8IV96	P26196	27;11	27;11	27;11	Probable ATP-dependent RNA helicase DDX6	DDX6	>sp|P26196|DDX6_HUMAN Probable ATP-dependent RNA helicase DDX6 OS=Homo sapiens GN=DDX6 PE=1 SV=2	2	27	27	27	24	25	25	27	26	25	25	26	25	27	27	26	24	25	25	27	26	25	25	26	25	27	27	26	24	25	25	27	26	25	25	26	25	27	27	26	63.1	63.1
P35579;P35579-2;H0Y3P4;Q5BKV1;B1AH99	P35579;P35579-2	53;39;15;5;3	44;30;14;5;3	42;28;14;5;3	Myosin-9	MYH9	>sp|P35579|MYH9_HUMAN Myosin-9 OS=Homo sapiens GN=MYH9 PE=1 SV=4;>sp|P35579-2|MYH9_HUMAN Isoform 2 of Myosin-9 OS=Homo sapiens GN=MYH9	5	53	44	42	34	32	31	32	21	47	25	22	27	25	24	24	27	28	26	25	17	39	22	20	24	20	21	20	25	26	24	23	16	37	20	18	22	19	20	19	30.1	26
Q9BUJ2;Q9BUJ2-2;Q9BUJ2-3;B7Z4B8;Q9BUJ2-4;E9PE99;Q9BUJ2-5	Q9BUJ2;Q9BUJ2-2;Q9BUJ2-3;B7Z4B8;Q9BUJ2-4	27;27;26;23;23;4;2	27;27;26;23;23;4;2	27;27;26;23;23;4;2	Heterogeneous nuclear ribonucleoprotein U-like protein 1	HNRNPUL1	>sp|Q9BUJ2|HNRL1_HUMAN Heterogeneous nuclear ribonucleoprotein U-like protein 1 OS=Homo sapiens GN=HNRNPUL1 PE=1 SV=2;>sp|Q9BUJ2-2|HNRL1_HUMAN Isoform 2 of Heterogeneous nuclear ribonucleoprotein U-like protein 1 OS=Homo sapiens GN=HNRNPUL1;>sp|Q9BUJ2-3|HN	7	27	27	27	24	25	23	7	6	7	25	24	26	6	6	6	24	25	23	7	6	7	25	24	26	6	6	6	24	25	23	7	6	7	25	24	26	6	6	6	26.6	26.6
CON__Q2UVX4	CON__Q2UVX4	32	32	29			>Q2UVX4 SWISS-PROT:Q2UVX4 (Bos taurus) Complement C3 precursor	1	32	32	29	25	27	23	21	25	20	24	24	24	24	24	23	25	27	23	21	25	20	24	24	24	24	24	23	22	24	20	19	22	18	21	21	21	21	21	20	20.2	20.2
O43390;Q2L7G6;E7ETM7	O43390;Q2L7G6;E7ETM7	25;20;16	1;1;1	1;1;1	Heterogeneous nuclear ribonucleoprotein R	HNRNPR	>sp|O43390|HNRPR_HUMAN Heterogeneous nuclear ribonucleoprotein R OS=Homo sapiens GN=HNRNPR PE=1 SV=1;>tr|Q2L7G6|Q2L7G6_HUMAN Heterogeneous nuclear ribonucleoprotein R OS=Homo sapiens GN=HNRNPR PE=2 SV=1;>tr|E7ETM7|E7ETM7_HUMAN Heterogeneous nuclear ribonuc	3	25	1	1	20	24	21	7	6	6	24	21	23	5	5	7	1	1	0	0	1	0	1	1	1	0	1	0	1	1	0	0	1	0	1	1	1	0	1	0	34.4	3
O43390-2	O43390-2	25	22	1			>sp|O43390-2|HNRPR_HUMAN Isoform 2 of Heterogeneous nuclear ribonucleoprotein R OS=Homo sapiens GN=HNRNPR	1	25	22	1	20	24	22	8	5	6	24	21	23	5	4	7	17	21	19	7	3	5	21	18	20	2	2	6	1	1	1	1	0	0	1	1	1	0	0	0	34.7	30.3
P38919;I3L3F6;I3L2Z3;I3L3H2;I3L2M0;I3L1H0;F8WE11;E9PBH4	P38919	27;6;5;4;2;2;1;1	27;6;5;4;2;2;1;1	24;5;4;3;1;2;0;0	Eukaryotic initiation factor 4A-III	EIF4A3	>sp|P38919|IF4A3_HUMAN Eukaryotic initiation factor 4A-III OS=Homo sapiens GN=EIF4A3 PE=1 SV=4	8	27	27	24	19	23	21	11	14	9	24	25	25	12	15	11	19	23	21	11	14	9	24	25	25	12	15	11	16	20	18	9	11	7	21	22	22	10	12	9	57.9	57.9
Q6STE5;Q6STE5-2;F8W9D0;C9JYI7	Q6STE5;Q6STE5-2;F8W9D0	25;25;24;9	10;10;9;2	10;10;9;2	SWI/SNF-related matrix-associated actin-dependent regulator of chromatin subfamily D member 3	SMARCD3	>sp|Q6STE5|SMRD3_HUMAN SWI/SNF-related matrix-associated actin-dependent regulator of chromatin subfamily D member 3 OS=Homo sapiens GN=SMARCD3 PE=1 SV=1;>sp|Q6STE5-2|SMRD3_HUMAN Isoform 2 of SWI/SNF-related matrix-associated actin-dependent regulator of c	4	25	10	10	22	25	23	2	1	1	24	25	25	1	2	1	9	10	10	0	0	0	10	10	10	0	0	0	9	10	10	0	0	0	10	10	10	0	0	0	45.1	25.5
Q92900;Q92900-2	Q92900;Q92900-2	28;28	28;28	28;28	Regulator of nonsense transcripts 1	UPF1	>sp|Q92900|RENT1_HUMAN Regulator of nonsense transcripts 1 OS=Homo sapiens GN=UPF1 PE=1 SV=2;>sp|Q92900-2|RENT1_HUMAN Isoform 2 of Regulator of nonsense transcripts 1 OS=Homo sapiens GN=UPF1	2	28	28	28	26	26	26	8	4	6	24	25	20	5	6	1	26	26	26	8	4	6	24	25	20	5	6	1	26	26	26	8	4	6	24	25	20	5	6	1	31.4	31.4
CON__P13645;P13645;CON__P02535-1;CON__Q7Z3Y7;Q7Z3Y7;CON__Q7Z3Y8;Q7Z3Y8;CON__Q148H6;CON__Q2M2I5;Q2M2I5;CON__Q99456;Q99456;CON__Q7Z3Z0;Q7Z3Z0;CON__P05784;CON__Q7Z3Y9;Q7Z3Y9;CON__O76013;O76013;CON__Q497I4;Q92764;CON__A2AB72;CON__Q14532;P05783;C4AM86;CON__Q92764;O76013-2;F8VZY9;E7ENV4	CON__P13645;P13645	30;30;10;4;4;4;4;3;2;2;2;2;2;2;2;1;1;1;1;1;1;1;1;1;1;1;1;1;1	24;24;8;2;2;3;3;1;1;1;0;0;1;1;0;0;0;0;0;0;0;0;0;0;0;0;0;0;0	22;22;6;2;2;1;1;1;0;0;0;0;1;1;0;0;0;0;0;0;0;0;0;0;0;0;0;0;0	Keratin, type I cytoskeletal 10	KRT10	>P13645 SWISS-PROT:P13645 Tax_Id=9606 Gene_Symbol=KRT10 Keratin, type I cytoskeletal 10;>sp|P13645|K1C10_HUMAN Keratin, type I cytoskeletal 10 OS=Homo sapiens GN=KRT10 PE=1 SV=6	29	30	24	22	24	22	26	23	29	23	23	27	23	26	25	21	19	16	20	20	23	20	18	21	18	20	20	18	18	16	19	20	22	20	17	20	17	20	20	18	39.8	35.6
O00425;O00425-2;F8WD15	O00425	24;9;6	21;8;6	21;8;6	Insulin-like growth factor 2 mRNA-binding protein 3	IGF2BP3	>sp|O00425|IF2B3_HUMAN Insulin-like growth factor 2 mRNA-binding protein 3 OS=Homo sapiens GN=IGF2BP3 PE=1 SV=2	3	24	21	21	22	22	22	10	9	9	23	23	23	8	9	10	19	19	19	8	7	7	20	20	20	6	7	8	19	19	19	8	7	7	20	20	20	6	7	8	46.6	40.2
O60506;O60506-2;F6UXX1	O60506;O60506-2	25;24;10	25;24;10	1;1;0	Heterogeneous nuclear ribonucleoprotein Q	SYNCRIP	>sp|O60506|HNRPQ_HUMAN Heterogeneous nuclear ribonucleoprotein Q OS=Homo sapiens GN=SYNCRIP PE=1 SV=2;>sp|O60506-2|HNRPQ_HUMAN Isoform 2 of Heterogeneous nuclear ribonucleoprotein Q OS=Homo sapiens GN=SYNCRIP	3	25	25	1	22	20	22	8	8	6	23	21	21	8	9	8	22	20	22	8	8	6	23	21	21	8	9	8	1	1	1	0	0	0	1	1	1	0	0	0	44.6	44.6
P13639;F5H370;B4DPU3;B4DMC6	P13639;F5H370;B4DPU3	25;17;16;9	24;17;15;9	24;17;15;9	Elongation factor 2	EEF2	>sp|P13639|EF2_HUMAN Elongation factor 2 OS=Homo sapiens GN=EEF2 PE=1 SV=4;>tr|F5H370|F5H370_HUMAN Elongation factor 2 OS=Homo sapiens GN=EEF2 PE=4 SV=1;>tr|B4DPU3|B4DPU3_HUMAN Uncharacterized protein OS=Homo sapiens GN=EEF2 PE=2 SV=1	4	25	24	24	21	24	21	18	15	17	23	19	21	18	18	17	20	23	20	17	14	16	22	18	20	17	17	16	20	23	20	17	14	16	22	18	20	17	17	16	27.9	26.7
P14625;E9PEX3;Q96GW1;F8W026;H0YIV0	P14625;E9PEX3	25;14;11;4;3	23;14;9;2;3	20;11;9;2;3	Endoplasmin	HSP90B1	>sp|P14625|ENPL_HUMAN Endoplasmin OS=Homo sapiens GN=HSP90B1 PE=1 SV=1;>tr|E9PEX3|E9PEX3_HUMAN Endoplasmin OS=Homo sapiens GN=HSP90B1 PE=4 SV=1	5	25	23	20	24	21	22	10	12	10	23	22	21	8	7	8	22	19	20	8	10	9	21	20	19	6	5	6	19	16	17	7	8	8	18	17	16	5	4	5	31.3	29.5
P61978;Q5T6W5;P61978-2;P61978-3;B4DFF1;Q5T6W2;Q5T6W1	P61978;Q5T6W5;P61978-2;P61978-3;B4DFF1;Q5T6W2;Q5T6W1	23;23;22;22;20;18;12	23;23;22;22;20;18;12	23;23;22;22;20;18;12	Heterogeneous nuclear ribonucleoprotein K	HNRNPK	>sp|P61978|HNRPK_HUMAN Heterogeneous nuclear ribonucleoprotein K OS=Homo sapiens GN=HNRNPK PE=1 SV=1;>tr|Q5T6W5|Q5T6W5_HUMAN Heterogeneous nuclear ribonucleoprotein K OS=Homo sapiens GN=HNRNPK PE=2 SV=1;>sp|P61978-2|HNRPK_HUMAN Isoform 2 of Heterogeneous n	7	23	23	23	22	22	22	15	15	15	23	23	23	11	12	9	22	22	22	15	15	15	23	23	23	11	12	9	22	22	22	15	15	15	23	23	23	11	12	9	47.7	47.7
Q6UN15;G3XAD6;Q6UN15-4;H0Y8P7	Q6UN15;G3XAD6;Q6UN15-4	25;24;15;6	25;24;15;6	3;2;2;0	Pre-mRNA 3-end-processing factor FIP1	FIP1L1	>sp|Q6UN15|FIP1_HUMAN Pre-mRNA 3-end-processing factor FIP1 OS=Homo sapiens GN=FIP1L1 PE=1 SV=1;>tr|G3XAD6|G3XAD6_HUMAN FIP1 like 1 (S. cerevisiae), isoform CRA_d OS=Homo sapiens GN=FIP1L1 PE=4 SV=1;>sp|Q6UN15-4|FIP1_HUMAN Isoform 4 of Pre-mRNA 3-end-pro	4	25	25	3	20	22	22	3	4	4	23	23	23	5	4	3	20	22	22	3	4	4	23	23	23	5	4	3	1	2	2	0	0	0	2	3	3	1	0	0	43.8	43.8
Q9Y520-7;Q9Y520;E9PF21;Q9Y520-5;E7EPN9;Q9Y520-4;Q9Y520-6;Q9Y520-2;Q9Y520-3;H7C5N8;H0Y877;B4E3S2	Q9Y520-7;Q9Y520;E9PF21;Q9Y520-5;E7EPN9;Q9Y520-4;Q9Y520-6;Q9Y520-2;Q9Y520-3	27;27;27;27;27;27;27;26;25;12;12;1	27;27;27;27;27;27;27;26;25;12;12;1	27;27;27;27;27;27;27;26;25;12;12;1	Protein PRRC2C	PRRC2C	>sp|Q9Y520-7|PRC2C_HUMAN Isoform 7 of Protein PRRC2C OS=Homo sapiens GN=PRRC2C;>sp|Q9Y520|PRC2C_HUMAN Protein PRRC2C OS=Homo sapiens GN=PRRC2C PE=1 SV=4;>tr|E9PF21|E9PF21_HUMAN Protein PRRC2C OS=Homo sapiens GN=PRRC2C PE=4 SV=1;>sp|Q9Y520-5|PRC2C_HUMAN Iso	12	27	27	27	23	22	22	5	3	3	22	18	19	3	4	3	23	22	22	5	3	3	22	18	19	3	4	3	23	22	22	5	3	3	22	18	19	3	4	3	12.7	12.7
P07437;F8VW92;F8VYX6;Q5JP53;F8VUJ7;Q5ST81;E7EWR1;F5H894;E9PBJ4;A6NNZ2;I3L2F9;Q5SQY0;C9JAA5;A6NKZ8;F5H0I4;Q9H4B7;G3V2A3;G3V2N6;G3V3R4;G3V2R8;G3V5W4	P07437;F8VW92;F8VYX6;Q5JP53;F8VUJ7;Q5ST81;E7EWR1;F5H894;E9PBJ4	22;22;22;22;19;18;15;12;11;6;6;6;6;6;6;5;5;1;1;1;1	22;22;22;22;19;18;15;12;11;6;6;6;6;6;6;5;5;1;1;1;1	5;5;5;5;5;2;2;1;4;0;0;0;0;0;0;0;0;0;0;0;0	Tubulin beta chain	TUBB	>sp|P07437|TBB5_HUMAN Tubulin beta chain OS=Homo sapiens GN=TUBB PE=1 SV=2;>tr|F8VW92|F8VW92_HUMAN Tubulin beta chain OS=Homo sapiens GN=TUBB PE=3 SV=1;>tr|F8VYX6|F8VYX6_HUMAN Tubulin beta chain OS=Homo sapiens GN=TUBB PE=3 SV=1;>tr|Q5JP53|Q5JP53_HUMAN Tub	21	22	22	5	22	22	22	19	20	19	22	22	22	20	19	20	22	22	22	19	20	19	22	22	22	20	19	20	5	5	5	3	3	3	5	5	5	4	3	3	54.1	54.1
P18583-5;P18583-9;P18583;P18583-7;P18583-2;P18583-4;P18583-3;P18583-10;P18583-6;H7C1M2;P18583-8;H7C2G8	P18583-5;P18583-9;P18583;P18583-7;P18583-2;P18583-4;P18583-3;P18583-10;P18583-6;H7C1M2	25;24;24;24;23;22;22;22;20;18;5;5	25;24;24;24;23;22;22;22;20;18;5;5	25;24;24;24;23;22;22;22;20;18;5;5	Protein SON	SON	>sp|P18583-5|SON_HUMAN Isoform D of Protein SON OS=Homo sapiens GN=SON;>sp|P18583-9|SON_HUMAN Isoform I of Protein SON OS=Homo sapiens GN=SON;>sp|P18583|SON_HUMAN Protein SON OS=Homo sapiens GN=SON PE=1 SV=4;>sp|P18583-7|SON_HUMAN Isoform G of Protein SON	12	25	25	25	21	21	21	5	6	0	22	19	21	0	2	3	21	21	21	5	6	0	22	19	21	0	2	3	21	21	21	5	6	0	22	19	21	0	2	3	13.1	13.1
P35908;CON__P35908;CON__Q6NXH9	P35908;CON__P35908	39;38;2	36;35;1	23;22;0	Keratin, type II cytoskeletal 2 epidermal	KRT2	>sp|P35908|K22E_HUMAN Keratin, type II cytoskeletal 2 epidermal OS=Homo sapiens GN=KRT2 PE=1 SV=2;>P35908 SWISS-PROT:P35908 Tax_Id=9606 Gene_Symbol=KRT2 Keratin, type II cytoskeletal 2 epidermal	3	39	36	23	28	25	30	29	38	28	22	29	24	30	28	21	26	24	28	27	35	26	21	28	23	28	27	18	17	15	18	18	23	16	11	17	13	18	19	10	65.4	62.9
P51991;H7C1J8	P51991	22;3	22;3	4;0	Heterogeneous nuclear ribonucleoprotein A3	HNRNPA3	>sp|P51991|ROA3_HUMAN Heterogeneous nuclear ribonucleoprotein A3 OS=Homo sapiens GN=HNRNPA3 PE=1 SV=2	2	22	22	4	19	21	20	9	10	9	22	22	21	11	12	10	19	21	20	9	10	9	22	22	21	11	12	10	4	4	4	1	2	1	4	4	3	2	2	2	44.2	44.2
P60842;Q14240-2;Q14240;E7EQG2;Q9NZE6;B4DKP9;B4E102;E7EMV8	P60842	23;11;11;11;8;8;3;2	20;8;8;8;6;6;2;1	20;8;8;8;6;6;2;1	Eukaryotic initiation factor 4A-I	EIF4A1	>sp|P60842|IF4A1_HUMAN Eukaryotic initiation factor 4A-I OS=Homo sapiens GN=EIF4A1 PE=1 SV=1	8	23	20	20	23	23	19	18	17	17	22	23	23	17	20	17	20	20	16	16	14	15	19	20	20	15	17	15	20	20	16	16	14	15	19	20	20	15	17	15	55.7	49.5
P68032;P68133;P62736;P63267;A6NL76;Q5T8M8;E7EQV5;B4DUI8;F6QUT6;F6UVQ4;C9JFL5;B8ZZJ2;F8WB63	P68032;P68133;P62736;P63267;A6NL76;Q5T8M8;E7EQV5;B4DUI8	23;23;22;22;21;21;18;16;11;11;11;11;11	2;2;2;2;2;2;2;2;2;2;2;2;2	2;2;2;2;2;2;2;2;2;2;2;2;2	Actin, alpha cardiac muscle 1;Actin, alpha skeletal muscle;Actin, aortic smooth muscle;Actin, gamma-enteric smooth muscle	ACTC1;ACTA1;ACTA2;ACTG2	>sp|P68032|ACTC_HUMAN Actin, alpha cardiac muscle 1 OS=Homo sapiens GN=ACTC1 PE=1 SV=1;>sp|P68133|ACTS_HUMAN Actin, alpha skeletal muscle OS=Homo sapiens GN=ACTA1 PE=1 SV=1;>sp|P62736|ACTA_HUMAN Actin, aortic smooth muscle OS=Homo sapiens GN=ACTA2 PE=1 SV=	13	23	2	2	20	23	21	17	17	16	22	22	22	14	16	15	1	2	1	1	1	1	2	2	2	1	1	1	1	2	1	1	1	1	2	2	2	1	1	1	37.1	5.8
P68371;P04350;B4DJ43;A8K854;Q3ZCM7;B4DFH6;F8W813	P68371;P04350;B4DJ43	22;13;12;10;7;7;1	6;3;3;1;1;1;1	4;2;2;0;1;0;1	Tubulin beta-4B chain;Tubulin beta-4A chain	TUBB4B;TUBB4A	>sp|P68371|TBB4B_HUMAN Tubulin beta-4B chain OS=Homo sapiens GN=TUBB4B PE=1 SV=1;>sp|P04350|TBB4A_HUMAN Tubulin beta-4A chain OS=Homo sapiens GN=TUBB4A PE=1 SV=2;>tr|B4DJ43|B4DJ43_HUMAN Tubulin beta-4A chain OS=Homo sapiens GN=TUBB4A PE=2 SV=1	7	22	6	4	22	22	22	21	21	20	22	22	22	20	19	21	6	6	6	6	5	5	6	6	6	5	4	5	4	4	4	4	3	3	4	4	4	3	3	3	53.9	20.4
Q02878;F8W181;F8VZ45;F8VR69;F8VWR1;F8VZA3;F8VRY1	Q02878;F8W181	28;26;9;5;4;4;1	28;26;9;5;4;4;1	28;26;9;5;4;4;1	60S ribosomal protein L6	RPL6	>sp|Q02878|RL6_HUMAN 60S ribosomal protein L6 OS=Homo sapiens GN=RPL6 PE=1 SV=3;>tr|F8W181|F8W181_HUMAN 60S ribosomal protein L6 (Fragment) OS=Homo sapiens GN=RPL6 PE=3 SV=1	7	28	28	28	24	25	25	16	16	17	22	24	24	16	16	14	24	25	25	16	16	17	22	24	24	16	16	14	24	25	25	16	16	17	22	24	24	16	16	14	61.1	61.1
Q6UN15-3	Q6UN15-3	23	1	1			>sp|Q6UN15-3|FIP1_HUMAN Isoform 3 of Pre-mRNA 3-end-processing factor FIP1 OS=Homo sapiens GN=FIP1L1	1	23	1	1	19	21	21	3	4	4	22	21	21	4	4	3	0	1	1	0	0	0	1	1	1	0	0	0	0	1	1	0	0	0	1	1	1	0	0	0	40.8	4
Q9BZE4;B7Z7A3;B4DY13;Q5T3R7	Q9BZE4;B7Z7A3;B4DY13	26;22;18;7	26;22;18;7	26;22;18;7	Nucleolar GTP-binding protein 1	GTPBP4	>sp|Q9BZE4|NOG1_HUMAN Nucleolar GTP-binding protein 1 OS=Homo sapiens GN=GTPBP4 PE=1 SV=3;>tr|B7Z7A3|B7Z7A3_HUMAN Nucleolar GTP-binding protein 1 OS=Homo sapiens GN=GTPBP4 PE=2 SV=1;>tr|B4DY13|B4DY13_HUMAN Nucleolar GTP-binding protein 1 OS=Homo sapiens GN	4	26	26	26	20	23	22	2	1	3	22	19	18	1	1	1	20	23	22	2	1	3	22	19	18	1	1	1	20	23	22	2	1	3	22	19	18	1	1	1	40.5	40.5
Q9H0D6;B4DZC3;Q9H0D6-2	Q9H0D6;B4DZC3;Q9H0D6-2	26;25;25	26;25;25	26;25;25	5-3 exoribonuclease 2	XRN2	>sp|Q9H0D6|XRN2_HUMAN 5-3 exoribonuclease 2 OS=Homo sapiens GN=XRN2 PE=1 SV=1;>tr|B4DZC3|B4DZC3_HUMAN 5-3 exoribonuclease 2 OS=Homo sapiens GN=XRN2 PE=2 SV=1;>sp|Q9H0D6-2|XRN2_HUMAN Isoform 2 of 5-3 exoribonuclease 2 OS=Homo sapiens GN=XRN2	3	26	26	26	24	24	24	8	10	4	22	21	24	6	6	5	24	24	24	8	10	4	22	21	24	6	6	5	24	24	24	8	10	4	22	21	24	6	6	5	26.5	26.5
A8MXP9;P43243;D6REM6;D6R991;P43243-2;B3KM87;H0Y8T4;D6RBK5;D6RIA2;D6RE02;D6RBI2;Q68E03;D6R8Z5;D6RAY2;D6RAM9;D6REK4;D6RCM3;D6RBS2;D6R9F3;D6RB45	A8MXP9;P43243;D6REM6;D6R991;P43243-2;B3KM87	21;21;20;13;11;11;10;4;3;3;3;2;2;2;2;1;1;1;1;1	21;21;20;13;11;11;10;4;3;3;3;2;2;2;2;1;1;1;1;1	21;21;20;13;11;11;10;4;3;3;3;2;2;2;2;1;1;1;1;1	Matrin-3	MATR3	>tr|A8MXP9|A8MXP9_HUMAN Matrin-3 OS=Homo sapiens GN=MATR3 PE=4 SV=1;>sp|P43243|MATR3_HUMAN Matrin-3 OS=Homo sapiens GN=MATR3 PE=1 SV=2;>tr|D6REM6|D6REM6_HUMAN Matrin-3 OS=Homo sapiens GN=MATR3 PE=4 SV=1;>tr|D6R991|D6R991_HUMAN Matrin-3 (Fragment) OS=Homo s	20	21	21	21	18	21	17	5	3	3	21	18	17	2	4	3	18	21	17	5	3	3	21	18	17	2	4	3	18	21	17	5	3	3	21	18	17	2	4	3	29.6	29.6
E9PCT1;A9Z1X7;Q8IYB3;Q8IYB3-2;B4DED5	E9PCT1;A9Z1X7;Q8IYB3;Q8IYB3-2	24;24;23;22;3	24;24;23;22;3	24;24;23;22;3	Serine/arginine repetitive matrix protein 1	SRRM1	>tr|E9PCT1|E9PCT1_HUMAN Serine/arginine repetitive matrix protein 1 OS=Homo sapiens GN=SRRM1 PE=4 SV=2;>tr|A9Z1X7|A9Z1X7_HUMAN Serine/arginine repetitive matrix 1 OS=Homo sapiens GN=SRRM1 PE=4 SV=1;>sp|Q8IYB3|SRRM1_HUMAN Serine/arginine repetitive matrix p	5	24	24	24	21	22	20	5	6	6	21	21	20	4	5	2	21	22	20	5	6	6	21	21	20	4	5	2	21	22	20	5	6	6	21	21	20	4	5	2	28.4	28.4
CON__ENSEMBL:ENSBTAP00000024146;H0YGH4;P01023	CON__ENSEMBL:ENSBTAP00000024146	25;1;1	25;1;1	25;1;1			>ENSEMBL:ENSBTAP00000024146 (Bos taurus) similar to alpha-2-macroglobulin isoform 1	3	25	25	25	21	17	18	13	12	12	21	19	18	9	10	8	21	17	18	13	12	12	21	19	18	9	10	8	21	17	18	13	12	12	21	19	18	9	10	8	24.3	24.3
CON__P34955	CON__P34955	22	22	22			>P34955 SWISS-PROT:P34955 (Bos taurus) Alpha-1-antiproteinase precursor	1	22	22	22	20	20	20	14	18	16	21	20	21	15	16	16	20	20	20	14	18	16	21	20	21	15	16	16	20	20	20	14	18	16	21	20	21	15	16	16	38.7	38.7
O43290;G3V1T2;E9PQI8	O43290;G3V1T2	24;20;4	24;20;4	24;20;4	U4/U6.U5 tri-snRNP-associated protein 1	SART1	>sp|O43290|SNUT1_HUMAN U4/U6.U5 tri-snRNP-associated protein 1 OS=Homo sapiens GN=SART1 PE=1 SV=1;>tr|G3V1T2|G3V1T2_HUMAN Squamous cell carcinoma antigen recognised by T cells, isoform CRA_b OS=Homo sapiens GN=SART1 PE=4 SV=1	3	24	24	24	23	23	24	3	2	0	21	21	22	1	6	1	23	23	24	3	2	0	21	21	22	1	6	1	23	23	24	3	2	0	21	21	22	1	6	1	36.8	36.8
P14618;P14618-2;P14618-3;H3BTN5;E9PF79;H3BQ34;E7EUJ4;Q504U3;H3BSU3;H3BTJ2;H3BUW1;H3BT25;E7ESY9;P30613;P30613-2;H3BU13;H3BQZ3;H3BN34	P14618;P14618-2;P14618-3;H3BTN5;E9PF79;H3BQ34	23;20;20;18;16;14;10;10;8;8;8;8;2;2;2;2;1;1	23;20;20;18;16;14;10;10;8;8;8;8;2;2;2;2;1;1	23;20;20;18;16;14;10;10;8;8;8;8;2;2;2;2;1;1	Pyruvate kinase isozymes M1/M2;Pyruvate kinase	PKM	>sp|P14618|KPYM_HUMAN Pyruvate kinase isozymes M1/M2 OS=Homo sapiens GN=PKM2 PE=1 SV=4;>sp|P14618-2|KPYM_HUMAN Isoform M1 of Pyruvate kinase isozymes M1/M2 OS=Homo sapiens GN=PKM2;>sp|P14618-3|KPYM_HUMAN Isoform 3 of Pyruvate kinase isozymes M1/M2 OS=Homo	18	23	23	23	21	20	20	19	17	19	21	19	19	18	17	18	21	20	20	19	17	19	21	19	19	18	17	18	21	20	20	19	17	19	21	19	19	18	17	18	48.6	48.6
P41252;Q5TCC4;Q5TCD1;F5H434;Q5TCC6;Q5TCC5;Q5TCD2	P41252	27;7;4;4;3;3;2	27;7;4;4;3;3;2	27;7;4;4;3;3;2	Isoleucine--tRNA ligase, cytoplasmic	IARS	>sp|P41252|SYIC_HUMAN Isoleucine--tRNA ligase, cytoplasmic OS=Homo sapiens GN=IARS PE=1 SV=2	7	27	27	27	23	22	20	15	14	13	21	20	22	15	15	12	23	22	20	15	14	13	21	20	22	15	15	12	23	22	20	15	14	13	21	20	22	15	15	12	23	23
Q13283;F8W7N6;F5H4D6;E5RIZ6;E5RJU8;Q5HYE9;E5RH42;E5RIF8;E5RI46;E5RH00	Q13283;F8W7N6	23;14;11;10;7;7;7;5;5;4	23;14;11;10;7;7;7;5;5;4	20;11;11;7;4;4;4;2;2;1	Ras GTPase-activating protein-binding protein 1	G3BP1	>sp|Q13283|G3BP1_HUMAN Ras GTPase-activating protein-binding protein 1 OS=Homo sapiens GN=G3BP1 PE=1 SV=1;>tr|F8W7N6|F8W7N6_HUMAN Ras GTPase-activating protein-binding protein 1 OS=Homo sapiens GN=G3BP1 PE=4 SV=1	10	23	23	20	17	18	15	6	5	6	21	21	22	7	6	5	17	18	15	6	5	6	21	21	22	7	6	5	15	15	14	5	4	5	18	18	19	5	5	4	58.2	58.2
Q14966;Q14966-3;Q14966-4;F5H330;C9JBI6;Q14966-2;Q14966-5;E7EUZ3;F5H6M8;C9JWN0	Q14966;Q14966-3;Q14966-4;F5H330;C9JBI6;Q14966-2	21;21;14;13;13;13;7;6;4;3	21;21;14;13;13;13;7;6;4;3	21;21;14;13;13;13;7;6;4;3	Zinc finger protein 638	ZNF638	>sp|Q14966|ZN638_HUMAN Zinc finger protein 638 OS=Homo sapiens GN=ZNF638 PE=1 SV=2;>sp|Q14966-3|ZN638_HUMAN Isoform 3 of Zinc finger protein 638 OS=Homo sapiens GN=ZNF638;>sp|Q14966-4|ZN638_HUMAN Isoform 4 of Zinc finger protein 638 OS=Homo sapiens GN=ZNF6	10	21	21	21	20	21	19	5	2	1	21	18	20	2	1	0	20	21	19	5	2	1	21	18	20	2	1	0	20	21	19	5	2	1	21	18	20	2	1	0	15.5	15.5
Q9BVA1	Q9BVA1	21	6	2	Tubulin beta-2B chain	TUBB2B	>sp|Q9BVA1|TBB2B_HUMAN Tubulin beta-2B chain OS=Homo sapiens GN=TUBB2B PE=1 SV=1	1	21	6	2	21	21	21	20	21	19	21	19	21	19	19	21	6	6	6	6	6	5	6	4	6	5	5	6	2	2	2	2	2	2	2	1	2	1	1	2	53.9	17.8
Q9Y3I0;E7EQS9	Q9Y3I0	24;6	24;6	24;6	tRNA-splicing ligase RtcB homolog	C22orf28	>sp|Q9Y3I0|RTCB_HUMAN tRNA-splicing ligase RtcB homolog OS=Homo sapiens GN=C22orf28 PE=1 SV=1	2	24	24	24	21	20	20	12	9	10	21	22	24	11	10	8	21	20	20	12	9	10	21	22	24	11	10	8	21	20	20	12	9	10	21	22	24	11	10	8	44.4	44.4
P07910-2;B4DY08;G3V4W0;G3V4C1;P07910-4;P07910;B2R603;G3V2Q1;G3V576;P07910-3;G3V2D6;G3V251;G3V575;G3V555;G3V3K6;G3V5X6;O60812;G8JL89;G3V5V7;B4DSU6;G3V4M8;G3V2H6;Q569J8	P07910-2;B4DY08;G3V4W0;G3V4C1;P07910-4;P07910;B2R603;G3V2Q1;G3V576;P07910-3;G3V2D6;G3V251;G3V575;G3V555;G3V3K6;G3V5X6	21;21;21;20;20;18;18;17;16;12;12;12;11;11;11;11;10;9;9;9;8;7;5	21;21;21;20;20;18;18;17;16;12;12;12;11;11;11;11;10;9;9;9;8;7;5	21;21;21;20;20;18;18;17;16;12;12;12;11;11;11;11;10;9;9;9;8;7;5	Heterogeneous nuclear ribonucleoproteins C1/C2	HNRNPC	>sp|P07910-2|HNRPC_HUMAN Isoform C1 of Heterogeneous nuclear ribonucleoproteins C1/C2 OS=Homo sapiens GN=HNRNPC;>tr|B4DY08|B4DY08_HUMAN Heterogeneous nuclear ribonucleoproteins C1/C2 OS=Homo sapiens GN=HNRNPC PE=2 SV=1;>tr|G3V4W0|G3V4W0_HUMAN Heterogeneous	23	21	21	21	18	18	17	14	11	10	20	20	20	11	12	11	18	18	17	14	11	10	20	20	20	11	12	11	18	18	17	14	11	10	20	20	20	11	12	11	54.6	54.6
F5H5D3;CON__ENSEMBL:ENSBTAP00000016242;P68363;Q9BQE3;F8VVB9;C9J2C0;Q9NY65;Q9NY65-2;E9PGK3;E7ET24;F8VWX4;C9JDS9;F8VS66;F8VRZ4;F8VWV9;F8VX09;C9JJQ8;C9JQ00;C9JEV8;A6NHL2;A6NHL2-2;F8VRK0;Q9H853;F8W0F6;C9JDL2;F8VXB8;F8VYI2;F8VS94;C9K0S6;F8VXZ7	F5H5D3;CON__ENSEMBL:ENSBTAP00000016242;P68363;Q9BQE3;F8VVB9;C9J2C0;Q9NY65;Q9NY65-2;E9PGK3	20;20;20;20;12;11;11;11;10;7;7;7;7;7;5;5;4;4;4;3;3;3;2;2;2;2;2;2;2;1	20;20;20;20;12;11;11;11;10;7;7;7;7;7;5;5;4;4;4;3;3;3;2;2;2;2;2;2;2;1	0;0;0;0;0;0;0;0;0;0;0;0;0;0;0;0;0;0;0;0;0;0;0;0;0;0;0;0;0;0	Tubulin alpha-1B chain;Tubulin alpha-1C chain;Tubulin alpha-8 chain	TUBA1C;TUBA1B;TUBA8	>tr|F5H5D3|F5H5D3_HUMAN Tubulin alpha-1C chain OS=Homo sapiens GN=TUBA1C PE=3 SV=1;>ENSEMBL:ENSBTAP00000016242 (Bos taurus) similar to alpha-tubulin I isoform 1;>sp|P68363|TBA1B_HUMAN Tubulin alpha-1B chain OS=Homo sapiens GN=TUBA1B PE=1 SV=1;>sp|Q9BQE3|TB	30	20	20	0	20	19	20	15	18	15	20	19	20	15	15	14	20	19	20	15	18	15	20	19	20	15	15	14	0	0	0	0	0	0	0	0	0	0	0	0	40.5	40.5
CON__P02538;P02538;E7EUE8;CON__Q8VED5	CON__P02538;P02538;E7EUE8	34;34;33;8	25;25;24;2	2;2;1;0	Keratin, type II cytoskeletal 6A	KRT6A	>P02538 SWISS-PROT:P02538 Tax_Id=9606 Gene_Symbol=KRT6A Keratin, type II cytoskeletal 6A;>sp|P02538|K2C6A_HUMAN Keratin, type II cytoskeletal 6A OS=Homo sapiens GN=KRT6A PE=1 SV=3;>tr|E7EUE8|E7EUE8_HUMAN Keratin, type II cytoskeletal 6A OS=Homo sapiens GN=	4	34	25	2	13	14	21	9	34	12	20	18	14	12	8	7	8	9	15	4	25	6	14	11	8	7	4	3	0	1	1	0	2	0	1	1	1	0	0	0	49.1	39.9
P51991-2;E7ERJ4;E7EWI9	P51991-2;E7ERJ4;E7EWI9	20;20;20	2;2;2	2;2;2		HNRNPA3	>sp|P51991-2|ROA3_HUMAN Isoform 2 of Heterogeneous nuclear ribonucleoprotein A3 OS=Homo sapiens GN=HNRNPA3;>tr|E7ERJ4|E7ERJ4_HUMAN Heterogeneous nuclear ribonucleoprotein A3 OS=Homo sapiens GN=HNRNPA3 PE=4 SV=2;>tr|E7EWI9|E7EWI9_HUMAN Heterogeneous nuclear	3	20	2	2	17	19	18	9	9	9	20	20	20	9	11	8	2	2	2	1	1	1	2	2	2	0	1	0	2	2	2	1	1	1	2	2	2	0	1	0	41.9	3.9
Q71U36;G3V1U9;Q13748;Q13748-2;F8VXZ4;Q6PEY2;F8VQQ4	Q71U36;G3V1U9;Q13748;Q13748-2;F8VXZ4;Q6PEY2;F8VQQ4	20;20;17;13;13;12;12	1;1;1;1;1;1;1	1;1;1;1;1;1;1	Tubulin alpha-1A chain;Tubulin alpha-3C/D chain;Tubulin alpha-3E chain	TUBA1A;TUBA3C;TUBA3E	>sp|Q71U36|TBA1A_HUMAN Tubulin alpha-1A chain OS=Homo sapiens GN=TUBA1A PE=1 SV=1;>tr|G3V1U9|G3V1U9_HUMAN Tubulin alpha-1A chain OS=Homo sapiens GN=TUBA1A PE=3 SV=1;>sp|Q13748|TBA3C_HUMAN Tubulin alpha-3C/D chain OS=Homo sapiens GN=TUBA3C PE=1 SV=3;>sp|Q13	7	20	1	1	20	19	20	14	17	14	20	19	20	14	15	14	1	1	1	0	0	0	1	1	1	0	1	1	1	1	1	0	0	0	1	1	1	0	1	1	46.6	3.1
P12268;H0Y4R1;F5H247;E7ETK5;C9JV30;P20839-3;E7EQS0;P20839;C9J381;P20839-4;P20839-2;C9K0R9	P12268;H0Y4R1;F5H247	22;22;13;10;1;1;1;1;1;1;1;1	22;22;13;10;1;1;1;1;1;1;1;1	22;22;13;10;1;1;1;1;1;1;1;1	Inosine-5-monophosphate dehydrogenase 2	IMPDH2	>sp|P12268|IMDH2_HUMAN Inosine-5-monophosphate dehydrogenase 2 OS=Homo sapiens GN=IMPDH2 PE=1 SV=2;>tr|H0Y4R1|H0Y4R1_HUMAN Inosine-5-monophosphate dehydrogenase 2 (Fragment) OS=Homo sapiens GN=IMPDH2 PE=3 SV=1;>tr|F5H247|F5H247_HUMAN Inosine-5-monophosp	12	22	22	22	19	21	19	20	18	16	20	16	19	17	11	17	19	21	19	20	18	16	20	16	19	17	11	17	19	21	19	20	18	16	20	16	19	17	11	17	37.5	37.5
P10515;E9PEJ4;H0YDD4;F5H7M3;F5H0X9	P10515;E9PEJ4;H0YDD4;F5H7M3	32;29;28;24;6	32;29;28;24;6	32;29;28;24;6	Dihydrolipoyllysine-residue acetyltransferase component of pyruvate dehydrogenase complex, mitochondrial	DLAT	>sp|P10515|ODP2_HUMAN Dihydrolipoyllysine-residue acetyltransferase component of pyruvate dehydrogenase complex, mitochondrial OS=Homo sapiens GN=DLAT PE=1 SV=3;>tr|E9PEJ4|E9PEJ4_HUMAN Dihydrolipoyllysine-residue acetyltransferase component of pyruvate deh	5	32	32	32	23	22	22	21	18	19	20	18	20	29	31	32	23	22	22	21	18	19	20	18	20	29	31	32	23	22	22	21	18	19	20	18	20	29	31	32	48.1	48.1
P14868;Q68CR9;C9JLC1;C9J7S3;H7BZ35;H7C278;C9JQM9	P14868;Q68CR9	24;18;10;10;8;8;7	24;18;10;10;8;8;7	24;18;10;10;8;8;7	Aspartate--tRNA ligase, cytoplasmic	DARS;DKFZp781B11202	>sp|P14868|SYDC_HUMAN Aspartate--tRNA ligase, cytoplasmic OS=Homo sapiens GN=DARS PE=1 SV=2;>tr|Q68CR9|Q68CR9_HUMAN Aspartate--tRNA ligase, cytoplasmic OS=Homo sapiens GN=DKFZp781B11202 PE=2 SV=1	7	24	24	24	23	20	19	17	17	15	20	21	18	14	16	13	23	20	19	17	17	15	20	21	18	14	16	13	23	20	19	17	17	15	20	21	18	14	16	13	55.7	55.7
P33993;F5H776;F5H4S2;A4D2A2;P33993-2;C9J8M6	P33993;F5H776;F5H4S2;A4D2A2	25;20;19;17;12;5	25;20;19;17;12;5	25;20;19;17;12;5	DNA replication licensing factor MCM7	MCM7	>sp|P33993|MCM7_HUMAN DNA replication licensing factor MCM7 OS=Homo sapiens GN=MCM7 PE=1 SV=4;>tr|F5H776|F5H776_HUMAN DNA replication licensing factor MCM7 OS=Homo sapiens GN=MCM7 PE=3 SV=1;>tr|F5H4S2|F5H4S2_HUMAN DNA replication licensing factor MCM7 OS=H	6	25	25	25	22	24	20	17	14	13	20	19	18	11	13	9	22	24	20	17	14	13	20	19	18	11	13	9	22	24	20	17	14	13	20	19	18	11	13	9	43.3	43.3
P48729-2;P48729;H0Y9X2	P48729-2;P48729;H0Y9X2	21;21;11	21;21;11	2;2;2	Casein kinase I isoform alpha	CSNK1A1	>sp|P48729-2|KC1A_HUMAN Isoform 2 of Casein kinase I isoform alpha OS=Homo sapiens GN=CSNK1A1;>sp|P48729|KC1A_HUMAN Casein kinase I isoform alpha OS=Homo sapiens GN=CSNK1A1 PE=1 SV=2;>tr|H0Y9X2|H0Y9X2_HUMAN Casein kinase I isoform alpha (Fragment) OS=Homo	3	21	21	2	19	18	19	8	8	7	20	20	20	11	11	14	19	18	19	8	8	7	20	20	20	11	11	14	2	2	2	1	1	1	2	2	2	1	1	1	51.2	51.2
P62424;Q5T8U3;Q5T8U2	P62424;Q5T8U3	22;17;8	22;17;8	22;17;8	60S ribosomal protein L7a	RPL7A	>sp|P62424|RL7A_HUMAN 60S ribosomal protein L7a OS=Homo sapiens GN=RPL7A PE=1 SV=2;>tr|Q5T8U3|Q5T8U3_HUMAN 60S ribosomal protein L7a (Fragment) OS=Homo sapiens GN=RPL7A PE=4 SV=1	3	22	22	22	19	21	20	13	13	14	20	22	21	11	12	12	19	21	20	13	13	14	20	22	21	11	12	12	19	21	20	13	13	14	20	22	21	11	12	12	44	44
P62701;Q8TD47;P22090;C9JEH7;A6NH36;C9JQ55	P62701	23;11;11;11;10;4	23;11;11;11;10;4	23;11;11;11;10;4	40S ribosomal protein S4, X isoform	RPS4X	>sp|P62701|RS4X_HUMAN 40S ribosomal protein S4, X isoform OS=Homo sapiens GN=RPS4X PE=1 SV=2	6	23	23	23	22	21	21	14	11	11	20	19	21	14	11	12	22	21	21	14	11	11	20	19	21	14	11	12	22	21	21	14	11	11	20	19	21	14	11	12	62	62
P62995;P62995-3;H7BXF3;H7C2L4;P62995-2	P62995;P62995-3;H7BXF3;H7C2L4	20;18;13;10;1	20;18;13;10;1	17;15;10;8;1	Transformer-2 protein homolog beta	TRA2B	>sp|P62995|TRA2B_HUMAN Transformer-2 protein homolog beta OS=Homo sapiens GN=TRA2B PE=1 SV=1;>sp|P62995-3|TRA2B_HUMAN Isoform 3 of Transformer-2 protein homolog beta OS=Homo sapiens GN=TRA2B;>tr|H7BXF3|H7BXF3_HUMAN Transformer-2 protein homolog beta (Fragm	5	20	20	17	19	19	19	16	14	14	20	19	20	10	9	9	19	19	19	16	14	14	20	19	20	10	9	9	16	16	16	15	13	13	17	17	17	10	9	9	47.9	47.9
P67809;H0Y449;C9J5V9	P67809;H0Y449	20;18;9	20;18;9	4;4;4	Nuclease-sensitive element-binding protein 1	YBX1	>sp|P67809|YBOX1_HUMAN Nuclease-sensitive element-binding protein 1 OS=Homo sapiens GN=YBX1 PE=1 SV=3;>tr|H0Y449|H0Y449_HUMAN Nuclease-sensitive element-binding protein 1 (Fragment) OS=Homo sapiens GN=YBX1 PE=4 SV=1	3	20	20	4	20	19	20	16	16	18	20	20	20	14	15	13	20	19	20	16	16	18	20	20	20	14	15	13	4	3	4	4	2	3	4	4	4	2	3	3	53.7	53.7
P68104;Q5VTE0;Q6IQ15;F8W6I0;Q05639;Q5JR01;A6PW80;E7EPH7	P68104;Q5VTE0;Q6IQ15;F8W6I0;Q05639	21;20;18;17;12;7;7;5	21;20;18;17;12;7;7;5	21;20;18;17;12;7;7;5	Elongation factor 1-alpha 1;Putative elongation factor 1-alpha-like 3;Elongation factor 1-alpha;Elongation factor 1-alpha 2	EEF1A1;EEF1A1P5;EEF1A2	>sp|P68104|EF1A1_HUMAN Elongation factor 1-alpha 1 OS=Homo sapiens GN=EEF1A1 PE=1 SV=1;>sp|Q5VTE0|EF1A3_HUMAN Putative elongation factor 1-alpha-like 3 OS=Homo sapiens GN=EEF1A1P5 PE=5 SV=1;>tr|Q6IQ15|Q6IQ15_HUMAN EEF1A1 protein OS=Homo sapiens GN=EEF1A1 P	8	21	21	21	18	20	20	16	17	15	20	21	20	15	16	15	18	20	20	16	17	15	20	21	20	15	16	15	18	20	20	16	17	15	20	21	20	15	16	15	38.7	38.7
Q08170;E7EMJ8;F6T1J1	Q08170;E7EMJ8	21;18;7	21;18;7	17;14;4	Serine/arginine-rich splicing factor 4	SRSF4	>sp|Q08170|SRSF4_HUMAN Serine/arginine-rich splicing factor 4 OS=Homo sapiens GN=SRSF4 PE=1 SV=2;>tr|E7EMJ8|E7EMJ8_HUMAN Serine/arginine-rich-splicing factor 4 OS=Homo sapiens GN=SRSF4 PE=4 SV=2	3	21	21	17	18	19	18	8	8	9	20	21	20	6	5	5	18	19	18	8	8	9	20	21	20	6	5	5	14	16	14	5	5	5	17	17	17	4	3	3	32.6	32.6
Q12905	Q12905	22	22	22	Interleukin enhancer-binding factor 2	ILF2	>sp|Q12905|ILF2_HUMAN Interleukin enhancer-binding factor 2 OS=Homo sapiens GN=ILF2 PE=1 SV=2	1	22	22	22	20	21	21	13	9	7	20	19	20	8	8	7	20	21	21	13	9	7	20	19	20	8	8	7	20	21	21	13	9	7	20	19	20	8	8	7	52.1	52.1
Q13595;B4DUA9;B4DQI6;Q13595-2;F8WEH2	Q13595;B4DUA9;B4DQI6;Q13595-2	20;17;17;10;1	17;14;14;9;1	17;14;14;9;1	Transformer-2 protein homolog alpha	TRA2A	>sp|Q13595|TRA2A_HUMAN Transformer-2 protein homolog alpha OS=Homo sapiens GN=TRA2A PE=1 SV=1;>tr|B4DUA9|B4DUA9_HUMAN Transformer-2 protein homolog alpha OS=Homo sapiens GN=TRA2A PE=2 SV=1;>tr|B4DQI6|B4DQI6_HUMAN Transformer-2 protein homolog alpha OS=Homo	5	20	17	17	18	19	19	9	6	9	20	19	20	3	7	5	15	16	16	8	5	8	17	17	17	3	7	5	15	16	16	8	5	8	17	17	17	3	7	5	52.8	46.1
Q13885;F5H8C9;Q9BUF5;B4DP54;B3KS31	Q13885;F5H8C9	20;14;7;7;7	1;0;0;0;0	1;0;0;0;0	Tubulin beta-2A chain	TUBB2A	>sp|Q13885|TBB2A_HUMAN Tubulin beta-2A chain OS=Homo sapiens GN=TUBB2A PE=1 SV=1;>tr|F5H8C9|F5H8C9_HUMAN Tubulin beta-2A chain OS=Homo sapiens GN=TUBB2A PE=4 SV=1	5	20	1	1	19	20	20	18	19	17	20	19	19	18	18	19	0	1	1	0	0	0	1	1	0	0	0	0	0	1	1	0	0	0	1	1	0	0	0	0	53.9	3.6
Q14444;Q14444-2;G3V153;E9PLA9;E9PP31	Q14444;Q14444-2;G3V153;E9PLA9;E9PP31	20;20;16;15;12	20;20;16;15;12	20;20;16;15;12	Caprin-1	CAPRIN1	>sp|Q14444|CAPR1_HUMAN Caprin-1 OS=Homo sapiens GN=CAPRIN1 PE=1 SV=2;>sp|Q14444-2|CAPR1_HUMAN Isoform 2 of Caprin-1 OS=Homo sapiens GN=CAPRIN1;>tr|G3V153|G3V153_HUMAN Caprin-1 OS=Homo sapiens GN=CAPRIN1 PE=4 SV=1;>tr|E9PLA9|E9PLA9_HUMAN Caprin-1 (Fragment)	5	20	20	20	19	20	18	9	7	5	20	20	19	5	7	5	19	20	18	9	7	5	20	20	19	5	7	5	19	20	18	9	7	5	20	20	19	5	7	5	29.1	29.1
Q96HS1;Q96HS1-2;F5GXG4	Q96HS1;Q96HS1-2	22;19;7	22;19;7	22;19;7	Serine/threonine-protein phosphatase PGAM5, mitochondrial	PGAM5	>sp|Q96HS1|PGAM5_HUMAN Serine/threonine-protein phosphatase PGAM5, mitochondrial OS=Homo sapiens GN=PGAM5 PE=1 SV=2;>sp|Q96HS1-2|PGAM5_HUMAN Isoform 2 of Serine/threonine-protein phosphatase PGAM5, mitochondrial OS=Homo sapiens GN=PGAM5	3	22	22	22	20	21	21	6	9	6	20	18	18	4	7	5	20	21	21	6	9	6	20	18	18	4	7	5	20	21	21	6	9	6	20	18	18	4	7	5	63.7	63.7
Q9H307;Q9H307-2;G3V579;G3V5F0	Q9H307;Q9H307-2	23;16;5;5	23;16;5;5	23;16;5;5	Pinin	PNN	>sp|Q9H307|PININ_HUMAN Pinin OS=Homo sapiens GN=PNN PE=1 SV=4;>sp|Q9H307-2|PININ_HUMAN Isoform 2 of Pinin OS=Homo sapiens GN=PNN	4	23	23	23	19	19	21	9	6	5	20	20	18	3	4	3	19	19	21	9	6	5	20	20	18	3	4	3	19	19	21	9	6	5	20	20	18	3	4	3	25.4	25.4
Q9P258	Q9P258	20	20	20	Protein RCC2	RCC2	>sp|Q9P258|RCC2_HUMAN Protein RCC2 OS=Homo sapiens GN=RCC2 PE=1 SV=2	1	20	20	20	19	20	20	12	13	11	20	20	20	10	10	14	19	20	20	12	13	11	20	20	20	10	10	14	19	20	20	12	13	11	20	20	20	10	10	14	49.8	49.8
Q9Y383;B7Z4Q3;Q9Y383-2;B7Z500;C9JWT3;F8WEU3;F8WB41	Q9Y383;B7Z4Q3;Q9Y383-2;B7Z500	23;21;21;21;4;2;2	23;21;21;21;4;2;2	17;16;16;16;3;1;1	Putative RNA-binding protein Luc7-like 2	LUC7L2	>sp|Q9Y383|LC7L2_HUMAN Putative RNA-binding protein Luc7-like 2 OS=Homo sapiens GN=LUC7L2 PE=1 SV=2;>tr|B7Z4Q3|B7Z4Q3_HUMAN Putative RNA-binding protein Luc7-like 2 OS=Homo sapiens GN=LUC7L2 PE=2 SV=1;>sp|Q9Y383-2|LC7L2_HUMAN Isoform 2 of Putative RNA-bind	7	23	23	17	21	22	21	13	14	10	20	22	22	11	13	11	21	22	21	13	14	10	20	22	22	11	13	11	15	16	16	8	9	5	15	16	16	7	7	7	34.9	34.9
O15350;O15350-8;B7Z7J4;C9J521;O15350-5;O15350-6;O15350-2;O15350-9;O15350-3;O15350-10;O15350-4	O15350;O15350-8;B7Z7J4;C9J521;O15350-5;O15350-6;O15350-2;O15350-9;O15350-3;O15350-10;O15350-4	19;19;19;18;18;18;13;13;12;12;12	19;19;19;18;18;18;13;13;12;12;12	19;19;19;18;18;18;13;13;12;12;12	Tumor protein p73	TP73	>sp|O15350|P73_HUMAN Tumor protein p73 OS=Homo sapiens GN=TP73 PE=1 SV=1;>sp|O15350-8|P73_HUMAN Isoform dN-Alpha of Tumor protein p73 OS=Homo sapiens GN=TP73;>tr|B7Z7J4|B7Z7J4_HUMAN Tumor protein p73 OS=Homo sapiens GN=TP73 PE=2 SV=1;>tr|C9J521|C9J521_HUMA	11	19	19	19	17	17	16	3	3	1	19	18	18	5	4	4	17	17	16	3	3	1	19	18	18	5	4	4	17	17	16	3	3	1	19	18	18	5	4	4	35.1	35.1
CON__P04259	CON__P04259	33	3	0			>P04259 SWISS-PROT:P04259 Tax_Id=9606 Gene_Symbol=KRT6B Keratin, type II cytoskeletal 6B	1	33	3	0	12	12	20	9	33	12	19	17	13	12	8	7	0	0	1	0	3	0	1	1	1	0	0	0	0	0	0	0	0	0	0	0	0	0	0	0	46.1	7.4
CON__P35527;P35527	CON__P35527;P35527	34;34	34;34	33;33	Keratin, type I cytoskeletal 9	KRT9	>P35527 SWISS-PROT:P35527 Tax_Id=9606 Gene_Symbol=KRT9 Keratin, type I cytoskeletal 9;>sp|P35527|K1C9_HUMAN Keratin, type I cytoskeletal 9 OS=Homo sapiens GN=KRT9 PE=1 SV=3	2	34	34	33	25	24	25	20	32	27	19	26	22	27	20	20	25	24	25	20	32	27	19	26	22	27	20	20	24	23	24	19	31	26	18	25	21	26	19	19	64.4	64.4
Q9H2U1;F5GZS0;Q9H2U1-2;Q9H2U1-3;E7EWK3;H7C5F5;H7C514	Q9H2U1;F5GZS0;Q9H2U1-2;Q9H2U1-3;E7EWK3	21;21;21;19;18;2;2	21;21;21;19;18;2;2	19;19;19;17;16;2;2	Probable ATP-dependent RNA helicase DHX36	DHX36	>sp|Q9H2U1|DHX36_HUMAN Probable ATP-dependent RNA helicase DHX36 OS=Homo sapiens GN=DHX36 PE=1 SV=2;>tr|F5GZS0|F5GZS0_HUMAN Probable ATP-dependent RNA helicase DHX36 OS=Homo sapiens GN=DHX36 PE=4 SV=1;>sp|Q9H2U1-2|DHX36_HUMAN Isoform 2 of Probable ATP-depe	7	21	21	19	21	20	20	6	1	3	19	18	17	1	1	0	21	20	20	6	1	3	19	18	17	1	1	0	19	18	19	6	1	3	17	16	15	1	1	0	28.3	28.3
G8JLB6;P31943;E9PCY7;H0YB39;D6RBM0;E5RGV0;H0YBD7;E7EN40;D6RIU0;D6RIH9;D6RJ04;D6RDU3;D6RIT2;D6RFM3;D6R9T0;D6RAM1;E7EQJ0;H0YBG7;F5GZT4;E5RGH4;D6RDL0;H0YAQ2;D6RF17;D6R9D3;E5RJ94	G8JLB6;P31943;E9PCY7;H0YB39;D6RBM0;E5RGV0	20;20;19;13;12;10;9;9;8;7;7;7;7;7;7;7;7;5;5;5;4;3;3;2;2	20;20;19;13;12;10;9;9;8;7;7;7;7;7;7;7;7;5;5;5;4;3;3;2;2	12;12;11;6;6;4;5;4;6;6;6;6;6;6;6;6;6;3;3;2;4;2;3;2;2	Heterogeneous nuclear ribonucleoprotein H;Heterogeneous nuclear ribonucleoprotein H, N-terminally processed	HNRNPH1	>tr|G8JLB6|G8JLB6_HUMAN Heterogeneous nuclear ribonucleoprotein H, N-terminally processed OS=Homo sapiens GN=HNRNPH1 PE=4 SV=1;>sp|P31943|HNRH1_HUMAN Heterogeneous nuclear ribonucleoprotein H OS=Homo sapiens GN=HNRNPH1 PE=1 SV=4;>tr|E9PCY7|E9PCY7_HUMAN Het	25	20	20	12	15	19	17	9	11	9	19	20	20	7	10	9	15	19	17	9	11	9	19	20	20	7	10	9	10	12	11	6	7	6	11	12	12	4	6	5	44.9	44.9
O75400;O75400-2;E9PHJ7;F8W9L2;O75400-3;F5H578;H0YG38;H7C2N3;Q6NWY9;Q6NWY9-3;Q6NWY9-2	O75400;O75400-2;E9PHJ7;F8W9L2;O75400-3	21;21;20;19;19;9;4;2;1;1;1	21;21;20;19;19;9;4;2;1;1;1	21;21;20;19;19;9;4;2;1;1;1	Pre-mRNA-processing factor 40 homolog A	PRPF40A	>sp|O75400|PR40A_HUMAN Pre-mRNA-processing factor 40 homolog A OS=Homo sapiens GN=PRPF40A PE=1 SV=2;>sp|O75400-2|PR40A_HUMAN Isoform 2 of Pre-mRNA-processing factor 40 homolog A OS=Homo sapiens GN=PRPF40A;>tr|E9PHJ7|E9PHJ7_HUMAN Pre-mRNA-processing factor	11	21	21	21	21	19	19	11	11	11	19	18	18	9	8	10	21	19	19	11	11	11	19	18	18	9	8	10	21	19	19	11	11	11	19	18	18	9	8	10	22.5	22.5
P10412;Q02539;P16401;P22492	P10412	19;9;5;5	19;9;5;5	3;0;0;0	Histone H1.4	HIST1H1E	>sp|P10412|H14_HUMAN Histone H1.4 OS=Homo sapiens GN=HIST1H1E PE=1 SV=2	4	19	19	3	19	19	19	10	11	11	19	19	19	11	11	9	19	19	19	10	11	11	19	19	19	11	11	9	3	3	3	2	2	2	3	3	3	2	2	2	39.7	39.7
P16989;P16989-3;H0YG22	P16989;P16989-3	19;17;4	12;10;4	4;4;3	DNA-binding protein A	CSDA	>sp|P16989|DBPA_HUMAN DNA-binding protein A OS=Homo sapiens GN=CSDA PE=1 SV=4;>sp|P16989-3|DBPA_HUMAN Isoform 3 of DNA-binding protein A OS=Homo sapiens GN=CSDA	3	19	12	4	18	18	18	13	13	15	19	19	19	8	14	10	11	11	11	8	7	9	12	12	12	3	9	6	3	3	3	2	2	2	4	4	4	1	3	2	72.3	65.9
P62081;B5MCP9	P62081;B5MCP9	22;15	22;15	22;15	40S ribosomal protein S7	RPS7	>sp|P62081|RS7_HUMAN 40S ribosomal protein S7 OS=Homo sapiens GN=RPS7 PE=1 SV=1;>tr|B5MCP9|B5MCP9_HUMAN 40S ribosomal protein S7 OS=Homo sapiens GN=RPS7 PE=4 SV=1	2	22	22	22	17	19	17	13	13	11	19	20	20	15	15	13	17	19	17	13	13	11	19	20	20	15	15	13	17	19	17	13	13	11	19	20	20	15	15	13	61.3	61.3
P62750;A8MUS3;A8MXA8;H7BY10	P62750;A8MUS3;A8MXA8;H7BY10	20;18;18;18	20;18;18;18	20;18;18;18	60S ribosomal protein L23a	RPL23A	>sp|P62750|RL23A_HUMAN 60S ribosomal protein L23a OS=Homo sapiens GN=RPL23A PE=1 SV=1;>tr|A8MUS3|A8MUS3_HUMAN 60S ribosomal protein L23a OS=Homo sapiens GN=RPL23A PE=3 SV=1;>tr|A8MXA8|A8MXA8_HUMAN 60S ribosomal protein L23a OS=Homo sapiens GN=RPL23A PE=3 S	4	20	20	20	18	19	20	11	8	4	19	19	18	9	11	9	18	19	20	11	8	4	19	19	18	9	11	9	18	19	20	11	8	4	19	19	18	9	11	9	60.3	60.3
P62753;A2A3R5;A2A3R7	P62753;A2A3R5	20;14;6	20;14;6	20;14;6	40S ribosomal protein S6	RPS6	>sp|P62753|RS6_HUMAN 40S ribosomal protein S6 OS=Homo sapiens GN=RPS6 PE=1 SV=1;>tr|A2A3R5|A2A3R5_HUMAN 40S ribosomal protein S6 OS=Homo sapiens GN=RPS6 PE=3 SV=1	3	20	20	20	17	19	18	8	6	8	19	17	18	8	8	9	17	19	18	8	6	8	19	17	18	8	8	9	17	19	18	8	6	8	19	17	18	8	8	9	41.8	41.8
P62917;E9PKU4;E9PKZ0;E9PIZ3;G3V1A1;E9PP36	P62917;E9PKU4;E9PKZ0;E9PIZ3;G3V1A1;E9PP36	20;18;15;14;12;12	20;18;15;14;12;12	20;18;15;14;12;12	60S ribosomal protein L8	RPL8	>sp|P62917|RL8_HUMAN 60S ribosomal protein L8 OS=Homo sapiens GN=RPL8 PE=1 SV=2;>tr|E9PKU4|E9PKU4_HUMAN 60S ribosomal protein L8 (Fragment) OS=Homo sapiens GN=RPL8 PE=4 SV=1;>tr|E9PKZ0|E9PKZ0_HUMAN 60S ribosomal protein L8 OS=Homo sapiens GN=RPL8 PE=4 SV=1	6	20	20	20	19	19	20	12	12	11	19	19	19	11	10	13	19	19	20	12	12	11	19	19	19	11	10	13	19	19	20	12	12	11	19	19	19	11	10	13	45.1	45.1
Q14697-2;Q14697;F5H6X6;E9PKU7;E9PNH1;H0YFL4	Q14697-2;Q14697;F5H6X6;E9PKU7	22;22;20;19;6;4	22;22;20;19;6;4	22;22;20;19;6;4	Neutral alpha-glucosidase AB	GANAB	>sp|Q14697-2|GANAB_HUMAN Isoform 2 of Neutral alpha-glucosidase AB OS=Homo sapiens GN=GANAB;>sp|Q14697|GANAB_HUMAN Neutral alpha-glucosidase AB OS=Homo sapiens GN=GANAB PE=1 SV=3;>tr|F5H6X6|F5H6X6_HUMAN Neutral alpha-glucosidase AB OS=Homo sapiens GN=GANAB	6	22	22	22	18	18	20	13	9	12	19	20	19	14	16	14	18	18	20	13	9	12	19	20	19	14	16	14	18	18	20	13	9	12	19	20	19	14	16	14	23.1	23.1
Q71TU5;E7ETM0;D6REM4;Q8N752;D6RGE5;E5RG27	Q71TU5;E7ETM0;D6REM4	20;15;15;8;5;5	1;1;1;0;0;0	1;1;1;0;0;0		CSNK1A1	>tr|Q71TU5|Q71TU5_HUMAN Casein kinase 1, alpha 1, isoform CRA_g OS=Homo sapiens GN=CSNK1A1 PE=2 SV=1;>tr|E7ETM0|E7ETM0_HUMAN Casein kinase I isoform alpha OS=Homo sapiens GN=CSNK1A1 PE=4 SV=1;>tr|D6REM4|D6REM4_HUMAN Casein kinase I isoform alpha OS=Homo sa	6	20	1	1	18	17	18	7	7	6	19	19	19	10	11	13	1	1	1	0	0	0	1	1	1	0	1	0	1	1	1	0	0	0	1	1	1	0	1	0	56.9	6.5
Q8NC51;Q8NC51-3;Q8NC51-2;Q8NC51-4	Q8NC51;Q8NC51-3;Q8NC51-2;Q8NC51-4	22;21;20;19	22;21;20;19	22;21;20;19	Plasminogen activator inhibitor 1 RNA-binding protein	SERBP1	>sp|Q8NC51|PAIRB_HUMAN Plasminogen activator inhibitor 1 RNA-binding protein OS=Homo sapiens GN=SERBP1 PE=1 SV=2;>sp|Q8NC51-3|PAIRB_HUMAN Isoform 3 of Plasminogen activator inhibitor 1 RNA-binding protein OS=Homo sapiens GN=SERBP1;>sp|Q8NC51-2|PAIRB_HUMAN	4	22	22	22	21	19	21	14	15	13	19	21	19	12	12	9	21	19	21	14	15	13	19	21	19	12	12	9	21	19	21	14	15	13	19	21	19	12	12	9	51.2	51.2
Q9BQG0-2;Q9BQG0;I3L1L3;E7EN09;I3L2H8	Q9BQG0-2;Q9BQG0;I3L1L3	25;25;20;12;3	25;25;20;12;3	25;25;20;12;3	Myb-binding protein 1A	MYBBP1A	>sp|Q9BQG0-2|MBB1A_HUMAN Isoform 2 of Myb-binding protein 1A OS=Homo sapiens GN=MYBBP1A;>sp|Q9BQG0|MBB1A_HUMAN Myb-binding protein 1A OS=Homo sapiens GN=MYBBP1A PE=1 SV=2;>tr|I3L1L3|I3L1L3_HUMAN Myb-binding protein 1A (Fragment) OS=Homo sapiens GN=MYBBP1A	5	25	25	25	22	20	21	5	4	3	19	17	19	3	2	2	22	20	21	5	4	3	19	17	19	3	2	2	22	20	21	5	4	3	19	17	19	3	2	2	20.4	20.4
O15371;A8MWD3;B4DVY1;B0QYA5;B0QYA7;B0QYA6;B0QYA3;B0QYA4;B0QYA8	O15371;A8MWD3;B4DVY1;B0QYA5	20;20;19;11;6;6;6;6;5	20;20;19;11;6;6;6;6;5	20;20;19;11;6;6;6;6;5	Eukaryotic translation initiation factor 3 subunit D	EIF3D	>sp|O15371|EIF3D_HUMAN Eukaryotic translation initiation factor 3 subunit D OS=Homo sapiens GN=EIF3D PE=1 SV=1;>tr|A8MWD3|A8MWD3_HUMAN Eukaryotic translation initiation factor 3 subunit D OS=Homo sapiens GN=EIF3D PE=2 SV=2;>tr|B4DVY1|B4DVY1_HUMAN Eukaryoti	9	20	20	20	18	20	19	10	11	12	18	18	18	10	8	10	18	20	19	10	11	12	18	18	18	10	8	10	18	20	19	10	11	12	18	18	18	10	8	10	38.3	38.3
P46777;B3KTM6;Q5T7N0	P46777;B3KTM6	19;19;1	19;19;1	19;19;1	60S ribosomal protein L5	RPL5	>sp|P46777|RL5_HUMAN 60S ribosomal protein L5 OS=Homo sapiens GN=RPL5 PE=1 SV=3;>tr|B3KTM6|B3KTM6_HUMAN 60S ribosomal protein L5 OS=Homo sapiens GN=RPL5 PE=2 SV=1	3	19	19	19	19	18	19	8	6	6	18	19	19	6	11	9	19	18	19	8	6	6	18	19	19	6	11	9	19	18	19	8	6	6	18	19	19	6	11	9	35.7	35.7
E7EVA0;P27816;P27816-6;P27816-2;E9PGM5;P27816-4;B9ZVR1;P27816-5;H7C4C5;H0Y2V1;F8W9U4;B5MEG9;B4DSQ1;H7C456	E7EVA0;P27816;P27816-6;P27816-2;E9PGM5;P27816-4;B9ZVR1;P27816-5;H7C4C5;H0Y2V1	24;24;24;21;16;14;13;13;12;12;11;10;10;1	24;24;24;21;16;14;13;13;12;12;11;10;10;1	24;24;24;21;16;14;13;13;12;12;11;10;10;1	Microtubule-associated protein;Microtubule-associated protein 4	MAP4	>tr|E7EVA0|E7EVA0_HUMAN Microtubule-associated protein OS=Homo sapiens GN=MAP4 PE=4 SV=1;>sp|P27816|MAP4_HUMAN Microtubule-associated protein 4 OS=Homo sapiens GN=MAP4 PE=1 SV=3;>sp|P27816-6|MAP4_HUMAN Isoform 6 of Microtubule-associated protein 4 OS=Homo	14	24	24	24	21	21	22	8	7	7	18	17	18	11	11	8	21	21	22	8	7	7	18	17	18	11	11	8	21	21	22	8	7	7	18	17	18	11	11	8	16.1	16.1
G3V1N1;O15226	G3V1N1;O15226	19;19	19;19	19;19	NF-kappa-B-repressing factor	NKRF	>tr|G3V1N1|G3V1N1_HUMAN NF-kappa-B-repressing factor OS=Homo sapiens GN=NKRF PE=4 SV=1;>sp|O15226|NKRF_HUMAN NF-kappa-B-repressing factor OS=Homo sapiens GN=NKRF PE=1 SV=2	2	19	19	19	17	17	16	3	4	4	18	17	16	3	4	3	17	17	16	3	4	4	18	17	16	3	4	3	17	17	16	3	4	4	18	17	16	3	4	3	30.5	30.5
P12956;B1AHC9;B1AHC8;B1AHC7;F5H1I8	P12956;B1AHC9;B1AHC8;B1AHC7;F5H1I8	20;19;18;16;14	20;19;18;16;14	20;19;18;16;14	X-ray repair cross-complementing protein 6	XRCC6	>sp|P12956|XRCC6_HUMAN X-ray repair cross-complementing protein 6 OS=Homo sapiens GN=XRCC6 PE=1 SV=2;>tr|B1AHC9|B1AHC9_HUMAN X-ray repair complementing defective repair in Chinese hamster cells 6 (Ku autoantigen, 70kDa) OS=Homo sapiens GN=XRCC6 PE=4 SV=1;>	5	20	20	20	12	14	13	7	5	5	18	18	16	3	7	5	12	14	13	7	5	5	18	18	16	3	7	5	12	14	13	7	5	5	18	18	16	3	7	5	34.5	34.5
P13010;C9JZ81;H7C0H9	P13010	19;4;2	19;4;2	19;4;2	X-ray repair cross-complementing protein 5	XRCC5	>sp|P13010|XRCC5_HUMAN X-ray repair cross-complementing protein 5 OS=Homo sapiens GN=XRCC5 PE=1 SV=3	3	19	19	19	15	16	17	9	10	7	18	18	19	8	12	8	15	16	17	9	10	7	18	18	19	8	12	8	15	16	17	9	10	7	18	18	19	8	12	8	25.7	25.7
P51114;B4DXZ6;P51114-2;P51114-3;E9PFF5;E7EU85;C9JAJ4;H7C4S4;C9JY20;C9JZE0;C9JYQ6	P51114;B4DXZ6;P51114-2;P51114-3;E9PFF5;E7EU85	21;20;19;15;14;13;5;4;3;3;1	20;19;18;14;13;12;5;4;3;3;1	18;17;16;12;11;10;5;4;3;3;1	Fragile X mental retardation syndrome-related protein 1	FXR1	>sp|P51114|FXR1_HUMAN Fragile X mental retardation syndrome-related protein 1 OS=Homo sapiens GN=FXR1 PE=1 SV=3;>tr|B4DXZ6|B4DXZ6_HUMAN Fragile X mental retardation syndrome-related protein 1 OS=Homo sapiens GN=FXR1 PE=2 SV=1;>sp|P51114-2|FXR1_HUMAN Isofor	11	21	20	18	17	20	19	6	6	4	18	16	18	3	5	3	16	19	18	5	5	4	17	15	17	2	5	3	14	17	16	4	3	3	15	13	15	1	4	1	39.8	38.5
Q5T8P6;Q5T8P6-2;Q5T8P6-3;Q5T8P6-4;Q5T8P6-5;E2PSN0;Q5T8P6-6	Q5T8P6;Q5T8P6-2;Q5T8P6-3;Q5T8P6-4;Q5T8P6-5	19;18;17;15;14;5;3	19;18;17;15;14;5;3	18;17;16;14;13;5;3	RNA-binding protein 26	RBM26	>sp|Q5T8P6|RBM26_HUMAN RNA-binding protein 26 OS=Homo sapiens GN=RBM26 PE=1 SV=3;>sp|Q5T8P6-2|RBM26_HUMAN Isoform 2 of RNA-binding protein 26 OS=Homo sapiens GN=RBM26;>sp|Q5T8P6-3|RBM26_HUMAN Isoform 3 of RNA-binding protein 26 OS=Homo sapiens GN=RBM26;>sp	7	19	19	18	18	18	18	3	3	1	18	17	17	4	5	2	18	18	18	3	3	1	18	17	17	4	5	2	17	17	18	3	3	1	17	16	16	4	5	2	17.5	17.5
Q7Z2W4;C9J6P4;Q7Z2W4-2;F5H1W0;Q7Z2W4-3;Q7Z2W4-4;H7C5K1;Q7Z2W4-5	Q7Z2W4;C9J6P4;Q7Z2W4-2;F5H1W0;Q7Z2W4-3	24;23;19;16;13;9;5;4	24;23;19;16;13;9;5;4	24;23;19;16;13;9;5;4	Zinc finger CCCH-type antiviral protein 1	ZC3HAV1	>sp|Q7Z2W4|ZCCHV_HUMAN Zinc finger CCCH-type antiviral protein 1 OS=Homo sapiens GN=ZC3HAV1 PE=1 SV=3;>tr|C9J6P4|C9J6P4_HUMAN Zinc finger CCCH-type antiviral protein 1 OS=Homo sapiens GN=ZC3HAV1 PE=4 SV=1;>sp|Q7Z2W4-2|ZCCHV_HUMAN Isoform 2 of Zinc finger C	8	24	24	24	22	17	21	3	3	2	18	15	18	1	2	1	22	17	21	3	3	2	18	15	18	1	2	1	22	17	21	3	3	2	18	15	18	1	2	1	30.2	30.2
Q9UMS4;F5GY56;H0YGF3;F5H2I0;H0YGZ5	Q9UMS4;F5GY56	18;9;4;3;2	18;9;4;3;2	18;9;4;3;2	Pre-mRNA-processing factor 19	PRPF19	>sp|Q9UMS4|PRP19_HUMAN Pre-mRNA-processing factor 19 OS=Homo sapiens GN=PRPF19 PE=1 SV=1;>tr|F5GY56|F5GY56_HUMAN Pre-mRNA-processing factor 19 (Fragment) OS=Homo sapiens GN=PRPF19 PE=4 SV=1	5	18	18	18	17	18	17	12	11	10	18	18	18	10	10	8	17	18	17	12	11	10	18	18	18	10	10	8	17	18	17	12	11	10	18	18	18	10	10	8	37.5	37.5
H3BPE7;P35637;P35637-2;B4DR70	H3BPE7;P35637;P35637-2;B4DR70	18;18;18;18	18;18;18;18	13;13;13;13	RNA-binding protein FUS	FUS	>tr|H3BPE7|H3BPE7_HUMAN RNA-binding protein FUS OS=Homo sapiens GN=FUS PE=4 SV=1;>sp|P35637|FUS_HUMAN RNA-binding protein FUS OS=Homo sapiens GN=FUS PE=1 SV=1;>sp|P35637-2|FUS_HUMAN Isoform Short of RNA-binding protein FUS OS=Homo sapiens GN=FUS;>tr|B4DR70	4	18	18	13	17	17	17	9	6	7	17	17	17	5	7	6	17	17	17	9	6	7	17	17	17	5	7	6	13	13	13	7	5	6	13	13	13	5	5	4	17.3	17.3
E7ETA0	E7ETA0	17	1	1		YBX1	>tr|E7ETA0|E7ETA0_HUMAN Nuclease-sensitive element-binding protein 1 OS=Homo sapiens GN=YBX1 PE=4 SV=1	1	17	1	1	17	17	16	12	14	15	17	17	17	12	12	11	1	1	0	0	0	0	1	1	1	0	0	1	1	1	0	0	0	0	1	1	1	0	0	1	51.6	3.5
P17480;E9PKP7;P17480-2;E9PMM2;E9PLT2;H0YDH7	P17480;E9PKP7;P17480-2	18;18;18;4;3;1	18;18;18;4;3;1	18;18;18;4;3;1	Nucleolar transcription factor 1	UBTF	>sp|P17480|UBF1_HUMAN Nucleolar transcription factor 1 OS=Homo sapiens GN=UBTF PE=1 SV=1;>tr|E9PKP7|E9PKP7_HUMAN Nucleolar transcription factor 1 OS=Homo sapiens GN=UBTF PE=4 SV=1;>sp|P17480-2|UBF1_HUMAN Isoform UBF2 of Nucleolar transcription factor 1 OS=	6	18	18	18	17	16	16	3	1	2	17	12	13	0	1	3	17	16	16	3	1	2	17	12	13	0	1	3	17	16	16	3	1	2	17	12	13	0	1	3	24	24
O95793;O95793-2;Q5JW30;Q5JW32	O95793;O95793-2;Q5JW30	25;25;24;1	25;25;24;1	1;1;1;0	Double-stranded RNA-binding protein Staufen homolog 1	STAU1	>sp|O95793|STAU1_HUMAN Double-stranded RNA-binding protein Staufen homolog 1 OS=Homo sapiens GN=STAU1 PE=1 SV=2;>sp|O95793-2|STAU1_HUMAN Isoform Short of Double-stranded RNA-binding protein Staufen homolog 1 OS=Homo sapiens GN=STAU1;>tr|Q5JW30|Q5JW30_HUMAN	4	25	25	1	24	21	22	2	2	3	17	18	19	1	0	0	24	21	22	2	2	3	17	18	19	1	0	0	1	1	1	0	0	0	1	1	1	0	0	0	44	44
O95793-3;Q5JW28	O95793-3	25;10	1;1	1;1			>sp|O95793-3|STAU1_HUMAN Isoform 3 of Double-stranded RNA-binding protein Staufen homolog 1 OS=Homo sapiens GN=STAU1	2	25	1	1	24	20	22	2	2	3	17	17	19	1	0	0	1	0	1	0	0	0	1	0	1	0	0	0	1	0	1	0	0	0	1	0	1	0	0	0	51	2.4
P14866;A6NIT8;B4DPK8;B4DVF8	P14866;A6NIT8	19;15;4;3	19;15;4;3	19;15;4;3	Heterogeneous nuclear ribonucleoprotein L	HNRNPL	>sp|P14866|HNRPL_HUMAN Heterogeneous nuclear ribonucleoprotein L OS=Homo sapiens GN=HNRNPL PE=1 SV=2;>tr|A6NIT8|A6NIT8_HUMAN Heterogeneous nuclear ribonucleoprotein L OS=Homo sapiens GN=HNRNPL PE=2 SV=1	4	19	19	19	15	16	17	9	9	8	17	16	18	8	10	7	15	16	17	9	9	8	17	16	18	8	10	7	15	16	17	9	9	8	17	16	18	8	10	7	43.3	43.3
P22626;P22626-2	P22626;P22626-2	18;17	18;17	18;17	Heterogeneous nuclear ribonucleoproteins A2/B1	HNRNPA2B1	>sp|P22626|ROA2_HUMAN Heterogeneous nuclear ribonucleoproteins A2/B1 OS=Homo sapiens GN=HNRNPA2B1 PE=1 SV=2;>sp|P22626-2|ROA2_HUMAN Isoform A2 of Heterogeneous nuclear ribonucleoproteins A2/B1 OS=Homo sapiens GN=HNRNPA2B1	2	18	18	18	17	16	18	11	5	9	17	17	18	5	9	13	17	16	18	11	5	9	17	17	18	5	9	13	17	16	18	11	5	9	17	17	18	5	9	13	52.7	52.7
P40227;B4DPJ8;A6NCD2	P40227;B4DPJ8;A6NCD2	20;18;17	20;18;17	17;16;15	T-complex protein 1 subunit zeta	CCT6A	>sp|P40227|TCPZ_HUMAN T-complex protein 1 subunit zeta OS=Homo sapiens GN=CCT6A PE=1 SV=3;>tr|B4DPJ8|B4DPJ8_HUMAN T-complex protein 1 subunit zeta OS=Homo sapiens GN=CCT6A PE=2 SV=1;>tr|A6NCD2|A6NCD2_HUMAN T-complex protein 1 subunit zeta OS=Homo sapiens G	3	20	20	17	16	16	16	15	10	13	17	17	18	10	11	10	16	16	16	15	10	13	17	17	18	10	11	10	13	13	13	12	9	12	14	14	15	9	9	8	38.4	38.4
P46781;C9JM19;B5MCT8;A8MXK4;F2Z3C0	P46781;C9JM19;B5MCT8	21;17;17;5;5	21;17;17;5;5	21;17;17;5;5	40S ribosomal protein S9	RPS9	>sp|P46781|RS9_HUMAN 40S ribosomal protein S9 OS=Homo sapiens GN=RPS9 PE=1 SV=3;>tr|C9JM19|C9JM19_HUMAN 40S ribosomal protein S9 OS=Homo sapiens GN=RPS9 PE=3 SV=1;>tr|B5MCT8|B5MCT8_HUMAN 40S ribosomal protein S9 OS=Homo sapiens GN=RPS9 PE=3 SV=1	5	21	21	21	20	20	19	16	14	15	17	17	18	15	17	18	20	20	19	16	14	15	17	17	18	15	17	18	20	20	19	16	14	15	17	17	18	15	17	18	57.7	57.7
P61247;H0Y9Y4;D6RAT0;E9PFI5;F5H4F9;D6RG13;H0Y8L7;D6RB09;D6R9B6;D6RI02;D6RAS7;D6RED7;D6RGE0	P61247;H0Y9Y4;D6RAT0;E9PFI5;F5H4F9;D6RG13;H0Y8L7	20;15;14;14;14;13;13;9;9;9;7;6;5	20;15;14;14;14;13;13;9;9;9;7;6;5	20;15;14;14;14;13;13;9;9;9;7;6;5	40S ribosomal protein S3a	RPS3A	>sp|P61247|RS3A_HUMAN 40S ribosomal protein S3a OS=Homo sapiens GN=RPS3A PE=1 SV=2;>tr|H0Y9Y4|H0Y9Y4_HUMAN 40S ribosomal protein S3a (Fragment) OS=Homo sapiens GN=RPS3A PE=4 SV=1;>tr|D6RAT0|D6RAT0_HUMAN 40S ribosomal protein S3a OS=Homo sapiens GN=RPS3A PE	13	20	20	20	19	19	19	13	13	10	17	19	18	12	12	10	19	19	19	13	13	10	17	19	18	12	12	10	19	19	19	13	13	10	17	19	18	12	12	10	53	53
Q16513;Q16513-2;Q16513-3;Q16513-4;Q16513-5;B1AL79;H0Y5V5	Q16513;Q16513-2;Q16513-3;Q16513-4;Q16513-5;B1AL79	17;17;16;13;12;9;2	17;17;16;13;12;9;2	17;17;16;13;12;9;2	Serine/threonine-protein kinase N2	PKN2	>sp|Q16513|PKN2_HUMAN Serine/threonine-protein kinase N2 OS=Homo sapiens GN=PKN2 PE=1 SV=1;>sp|Q16513-2|PKN2_HUMAN Isoform 2 of Serine/threonine-protein kinase N2 OS=Homo sapiens GN=PKN2;>sp|Q16513-3|PKN2_HUMAN Isoform 3 of Serine/threonine-protein kinase	7	17	17	17	15	15	16	0	0	0	17	16	17	0	0	0	15	15	16	0	0	0	17	16	17	0	0	0	15	15	16	0	0	0	17	16	17	0	0	0	22.9	22.9
Q9UJV9;D6RGI7;H0YA06;H0Y8L8;D6RD33	Q9UJV9	19;5;4;2;1	19;5;4;2;1	19;5;4;2;1	Probable ATP-dependent RNA helicase DDX41	DDX41	>sp|Q9UJV9|DDX41_HUMAN Probable ATP-dependent RNA helicase DDX41 OS=Homo sapiens GN=DDX41 PE=1 SV=2	5	19	19	19	13	13	14	10	13	9	17	13	14	11	13	11	13	13	14	10	13	9	17	13	14	11	13	11	13	13	14	10	13	9	17	13	14	11	13	11	34.4	34.4
Q9UN86	Q9UN86	21	18	1	Ras GTPase-activating protein-binding protein 2	G3BP2	>sp|Q9UN86|G3BP2_HUMAN Ras GTPase-activating protein-binding protein 2 OS=Homo sapiens GN=G3BP2 PE=1 SV=2	1	21	18	1	15	19	17	6	6	7	17	19	19	4	4	3	13	16	16	5	5	6	14	16	16	2	3	2	0	0	0	0	0	0	1	0	0	0	0	0	41.1	37.6
Q9UN86-2;D6RB17;D6RAC7;D6RGJ4;D6RBW8;D6RE13;D6RBR0;D6REX8;D6RBM9;D6R9A4;D6R9X5	Q9UN86-2;D6RB17;D6RAC7	21;12;12;9;7;7;6;6;6;5;5	1;0;0;0;0;0;0;0;0;0;0	1;0;0;0;0;0;0;0;0;0;0		G3BP2	>sp|Q9UN86-2|G3BP2_HUMAN Isoform B of Ras GTPase-activating protein-binding protein 2 OS=Homo sapiens GN=G3BP2;>tr|D6RB17|D6RB17_HUMAN Ras GTPase-activating protein-binding protein 2 (Fragment) OS=Homo sapiens GN=G3BP2 PE=4 SV=1;>tr|D6RAC7|D6RAC7_HUMAN Ras	11	21	1	1	16	20	18	6	6	7	17	20	20	4	4	3	1	1	1	0	0	0	1	1	1	0	0	0	1	1	1	0	0	0	1	1	1	0	0	0	46.3	4.5
Q9Y224;G3V4C6;H0YJB9;G3V4E7	Q9Y224;G3V4C6;H0YJB9	19;12;10;2	19;12;10;2	19;12;10;2	UPF0568 protein C14orf166	C14orf166	>sp|Q9Y224|CN166_HUMAN UPF0568 protein C14orf166 OS=Homo sapiens GN=C14orf166 PE=1 SV=1;>tr|G3V4C6|G3V4C6_HUMAN UPF0568 protein C14orf166 OS=Homo sapiens GN=C14orf166 PE=4 SV=1;>tr|H0YJB9|H0YJB9_HUMAN UPF0568 protein C14orf166 (Fragment) OS=Homo sapiens GN	4	19	19	19	17	18	16	12	10	5	17	16	19	12	10	4	17	18	16	12	10	5	17	16	19	12	10	4	17	18	16	12	10	5	17	16	19	12	10	4	72.1	72.1
CON__P13647;P13647;E7EU87;F8W0C6;H0YI76;H0YIN9;F8VV57	CON__P13647;P13647;E7EU87	30;30;27;13;12;7;4	16;16;13;2;9;6;4	6;6;5;0;4;1;1	Keratin, type II cytoskeletal 5	KRT5	>P13647 SWISS-PROT:P13647 Tax_Id=9606 Gene_Symbol=KRT5 Keratin, type II cytoskeletal 5;>sp|P13647|K2C5_HUMAN Keratin, type II cytoskeletal 5 OS=Homo sapiens GN=KRT5 PE=1 SV=3;>tr|E7EU87|E7EU87_HUMAN Keratin, type II cytoskeletal 5 OS=Homo sapiens GN=KRT5 P	7	30	16	6	16	17	20	15	29	15	16	21	14	11	10	9	9	9	11	8	15	7	6	11	5	4	4	3	3	5	5	4	6	2	3	4	2	2	2	2	39.8	23.1
F5H301;Q9UDY2;Q9UDY2-3;F5H886;Q9UDY2-2;Q9UDY2-4;Q9UDY2-5;B1AN86	F5H301;Q9UDY2;Q9UDY2-3;F5H886;Q9UDY2-2;Q9UDY2-4;Q9UDY2-5	18;18;18;17;15;15;15;2	18;18;18;17;15;15;15;2	18;18;18;17;15;15;15;2	Tight junction protein ZO-2	TJP2	>tr|F5H301|F5H301_HUMAN Tight junction protein ZO-2 OS=Homo sapiens GN=TJP2 PE=4 SV=1;>sp|Q9UDY2|ZO2_HUMAN Tight junction protein ZO-2 OS=Homo sapiens GN=TJP2 PE=1 SV=2;>sp|Q9UDY2-3|ZO2_HUMAN Isoform C1 of Tight junction protein ZO-2 OS=Homo sapiens GN=TJP	8	18	18	18	14	17	15	1	1	0	16	17	15	1	2	0	14	17	15	1	1	0	16	17	15	1	2	0	14	17	15	1	1	0	16	17	15	1	2	0	16.1	16.1
H0Y412	H0Y412	17	1	1		PRRC2B	>tr|H0Y412|H0Y412_HUMAN Protein PRRC2B (Fragment) OS=Homo sapiens GN=PRRC2B PE=4 SV=1	1	17	1	1	12	12	11	14	16	13	16	16	15	16	16	15	1	1	0	1	1	1	1	1	1	1	1	1	1	1	0	1	1	1	1	1	1	1	1	1	34.5	2.9
P00338-3;P00338;E9PH51;F5H308;P00338-4;P00338-2;P00338-5;F5GXY2;F5GYU2;F5GXH2;F5H6W8;F5H5J4;F5GZQ4;F5GXU1;F5GWW2;F5GXC7;F5H8H6	P00338-3;P00338;E9PH51;F5H308;P00338-4;P00338-2;P00338-5	17;17;16;15;13;9;9;8;8;7;4;4;4;3;3;3;3	17;17;16;15;13;9;9;8;8;7;4;4;4;3;3;3;3	16;16;15;14;13;8;8;7;7;6;4;4;4;3;3;3;3	L-lactate dehydrogenase A chain;L-lactate dehydrogenase	LDHA	>sp|P00338-3|LDHA_HUMAN Isoform 3 of L-lactate dehydrogenase A chain OS=Homo sapiens GN=LDHA;>sp|P00338|LDHA_HUMAN L-lactate dehydrogenase A chain OS=Homo sapiens GN=LDHA PE=1 SV=2;>tr|E9PH51|E9PH51_HUMAN L-lactate dehydrogenase OS=Homo sapiens GN=LDHA PE=	17	17	17	16	15	14	15	13	12	12	16	16	15	12	13	10	15	14	15	13	12	12	16	16	15	12	13	10	14	13	14	12	12	12	15	15	14	12	12	9	40.4	40.4
P06748;P06748-2;P06748-3;E5RI98;E5RGW4	P06748;P06748-2;P06748-3	17;17;12;4;1	17;17;12;4;1	17;17;12;4;1	Nucleophosmin	NPM1	>sp|P06748|NPM_HUMAN Nucleophosmin OS=Homo sapiens GN=NPM1 PE=1 SV=2;>sp|P06748-2|NPM_HUMAN Isoform 2 of Nucleophosmin OS=Homo sapiens GN=NPM1;>sp|P06748-3|NPM_HUMAN Isoform 3 of Nucleophosmin OS=Homo sapiens GN=NPM1	5	17	17	17	15	15	17	11	9	9	16	16	16	8	9	9	15	15	17	11	9	9	16	16	16	8	9	9	15	15	17	11	9	9	16	16	16	8	9	9	44.6	44.6
P08559-2;P08559;P08559-3;P08559-4;Q5JPU3;Q5JPT9;Q5JPU0;Q5JPU1;P29803;Q5JPU2	P08559-2;P08559;P08559-3;P08559-4	35;35;35;34;15;13;13;12;8;8	35;35;35;34;15;13;13;12;8;8	35;35;35;34;15;13;13;12;8;8	Pyruvate dehydrogenase E1 component subunit alpha, somatic form, mitochondrial	PDHA1	>sp|P08559-2|ODPA_HUMAN Isoform 2 of Pyruvate dehydrogenase E1 component subunit alpha, somatic form, mitochondrial OS=Homo sapiens GN=PDHA1;>sp|P08559|ODPA_HUMAN Pyruvate dehydrogenase E1 component subunit alpha, somatic form, mitochondrial OS=Homo sapien	10	35	35	35	24	18	18	21	22	21	16	15	15	34	34	32	24	18	18	21	22	21	16	15	15	34	34	32	24	18	18	21	22	21	16	15	15	34	34	32	57.7	57.7
P08621;P08621-2;P08621-4;P08621-3	P08621;P08621-2;P08621-4	18;17;9;8	18;17;9;8	18;17;9;8	U1 small nuclear ribonucleoprotein 70 kDa	SNRNP70	>sp|P08621|RU17_HUMAN U1 small nuclear ribonucleoprotein 70 kDa OS=Homo sapiens GN=SNRNP70 PE=1 SV=2;>sp|P08621-2|RU17_HUMAN Isoform 2 of U1 small nuclear ribonucleoprotein 70 kDa OS=Homo sapiens GN=SNRNP70;>sp|P08621-4|RU17_HUMAN Isoform 4 of U1 small nuc	4	18	18	18	15	17	18	3	6	2	16	18	18	2	4	4	15	17	18	3	6	2	16	18	18	2	4	4	15	17	18	3	6	2	16	18	18	2	4	4	42.6	42.6
P16989-2;Q9Y2T7	P16989-2	16;5	1;0	1;0			>sp|P16989-2|DBPA_HUMAN Isoform 2 of DNA-binding protein A OS=Homo sapiens GN=CSDA	2	16	1	1	16	16	16	11	11	13	16	16	16	7	11	8	1	1	1	0	0	0	1	1	1	0	0	0	1	1	1	0	0	0	1	1	1	0	0	0	74.6	7.9
P26599-3;P26599-2;P26599;A6NLN1	P26599-3;P26599-2;P26599;A6NLN1	18;18;18;11	18;18;18;11	16;16;16;11	Polypyrimidine tract-binding protein 1	PTBP1	>sp|P26599-3|PTBP1_HUMAN Isoform 3 of Polypyrimidine tract-binding protein 1 OS=Homo sapiens GN=PTBP1;>sp|P26599-2|PTBP1_HUMAN Isoform 2 of Polypyrimidine tract-binding protein 1 OS=Homo sapiens GN=PTBP1;>sp|P26599|PTBP1_HUMAN Polypyrimidine tract-binding	4	18	18	16	16	16	15	7	5	4	16	15	16	2	5	2	16	16	15	7	5	4	16	15	16	2	5	2	15	15	14	6	5	3	14	13	14	2	5	2	43.1	43.1
P49411;H3BNU3	P49411	19;3	19;3	19;3	Elongation factor Tu, mitochondrial	TUFM	>sp|P49411|EFTU_HUMAN Elongation factor Tu, mitochondrial OS=Homo sapiens GN=TUFM PE=1 SV=2	2	19	19	19	17	19	18	16	16	13	16	16	16	15	16	15	17	19	18	16	16	13	16	16	16	15	16	15	17	19	18	16	16	13	16	16	16	15	16	15	39.4	39.4
P61254	P61254	19	19	7	60S ribosomal protein L26	RPL26	>sp|P61254|RL26_HUMAN 60S ribosomal protein L26 OS=Homo sapiens GN=RPL26 PE=1 SV=1	1	19	19	7	16	18	16	9	8	10	16	17	17	11	12	9	16	18	16	9	8	10	16	17	17	11	12	9	6	7	6	3	4	4	5	6	6	4	4	4	56.6	56.6
P62241;Q5JR95	P62241;Q5JR95	16;16	16;16	16;16	40S ribosomal protein S8	RPS8	>sp|P62241|RS8_HUMAN 40S ribosomal protein S8 OS=Homo sapiens GN=RPS8 PE=1 SV=2;>tr|Q5JR95|Q5JR95_HUMAN 40S ribosomal protein S8 OS=Homo sapiens GN=RPS8 PE=4 SV=1	2	16	16	16	16	16	16	12	10	11	16	16	16	11	11	12	16	16	16	12	10	11	16	16	16	11	11	12	16	16	16	12	10	11	16	16	16	11	11	12	42.8	42.8
Q07666;Q07666-3;E7ET98;Q07666-2;Q5VWX1;F5H5F6	Q07666;Q07666-3;E7ET98;Q07666-2	18;16;15;15;3;3	18;16;15;15;3;3	18;16;15;15;3;3	KH domain-containing, RNA-binding, signal transduction-associated protein 1	KHDRBS1	>sp|Q07666|KHDR1_HUMAN KH domain-containing, RNA-binding, signal transduction-associated protein 1 OS=Homo sapiens GN=KHDRBS1 PE=1 SV=1;>sp|Q07666-3|KHDR1_HUMAN Isoform 3 of KH domain-containing, RNA-binding, signal transduction-associated protein 1 OS=Hom	6	18	18	18	16	15	15	6	4	5	16	17	18	2	7	4	16	15	15	6	4	5	16	17	18	2	7	4	16	15	15	6	4	5	16	17	18	2	7	4	39.1	39.1
Q13823;B4DPI9;H0YG10	Q13823	18;6;4	18;6;4	18;6;4	Nucleolar GTP-binding protein 2	GNL2	>sp|Q13823|NOG2_HUMAN Nucleolar GTP-binding protein 2 OS=Homo sapiens GN=GNL2 PE=1 SV=1	3	18	18	18	13	14	15	4	3	1	16	17	16	3	4	3	13	14	15	4	3	1	16	17	16	3	4	3	13	14	15	4	3	1	16	17	16	3	4	3	26.3	26.3
Q8IY81	Q8IY81	16	16	16	Putative rRNA methyltransferase 3	FTSJ3	>sp|Q8IY81|RRMJ3_HUMAN Putative rRNA methyltransferase 3 OS=Homo sapiens GN=FTSJ3 PE=1 SV=2	1	16	16	16	16	16	15	5	1	1	16	15	16	1	2	3	16	16	15	5	1	1	16	15	16	1	2	3	16	16	15	5	1	1	16	15	16	1	2	3	21.3	21.3
Q92804;Q92804-2;F5GWQ7	Q92804;Q92804-2;F5GWQ7	17;17;14	12;12;9	12;12;9	TATA-binding protein-associated factor 2N	TAF15	>sp|Q92804|RBP56_HUMAN TATA-binding protein-associated factor 2N OS=Homo sapiens GN=TAF15 PE=1 SV=1;>sp|Q92804-2|RBP56_HUMAN Isoform Short of TATA-binding protein-associated factor 2N OS=Homo sapiens GN=TAF15;>tr|F5GWQ7|F5GWQ7_HUMAN TATA-binding protein-as	3	17	12	12	14	15	14	5	2	3	16	16	16	3	5	5	10	11	10	3	1	2	12	12	12	3	3	3	10	11	10	3	1	2	12	12	12	3	3	3	40.2	35
Q96MU7;Q96MU7-2	Q96MU7;Q96MU7-2	19;19	19;19	19;19	YTH domain-containing protein 1	YTHDC1	>sp|Q96MU7|YTDC1_HUMAN YTH domain-containing protein 1 OS=Homo sapiens GN=YTHDC1 PE=1 SV=3;>sp|Q96MU7-2|YTDC1_HUMAN Isoform 2 of YTH domain-containing protein 1 OS=Homo sapiens GN=YTHDC1	2	19	19	19	14	13	14	1	2	0	16	15	15	1	2	1	14	13	14	1	2	0	16	15	15	1	2	1	14	13	14	1	2	0	16	15	15	1	2	1	25.9	25.9
E9PF26;Q9NUL3;E9PH62;Q9NUL3-2;E7ER74;E7EVJ4;E9PEI3;E7EPX0;F8VPI7;Q9NUL3-3;E9PF50;E5RJN7;Q9NUL3-4;G5EA18;E7EVI1;E5RJ67;H0YBY0	E9PF26;Q9NUL3;E9PH62;Q9NUL3-2;E7ER74;E7EVJ4;E9PEI3;E7EPX0;F8VPI7;Q9NUL3-3;E9PF50;E5RJN7;Q9NUL3-4;G5EA18;E7EVI1	15;15;15;15;15;14;14;14;14;14;14;14;14;13;12;6;2	14;14;14;14;14;13;13;13;13;13;13;13;13;12;11;6;2	14;14;14;14;14;13;13;13;13;13;13;13;13;12;11;6;2	Double-stranded RNA-binding protein Staufen homolog 2	STAU2	>tr|E9PF26|E9PF26_HUMAN Double-stranded RNA-binding protein Staufen homolog 2 OS=Homo sapiens GN=STAU2 PE=4 SV=1;>sp|Q9NUL3|STAU2_HUMAN Double-stranded RNA-binding protein Staufen homolog 2 OS=Homo sapiens GN=STAU2 PE=1 SV=1;>tr|E9PH62|E9PH62_HUMAN Double-	17	15	14	14	15	15	15	1	0	1	15	15	15	1	1	1	14	14	14	1	0	1	14	14	14	1	1	1	14	14	14	1	0	1	14	14	14	1	1	1	30.2	28.6
Q15424;F5H0H3;F5H1L1;B7Z2F6;F5GZU3;B7Z959	Q15424;F5H0H3;F5H1L1;B7Z2F6;F5GZU3;B7Z959	17;17;17;16;16;14	8;8;8;7;7;8	8;8;8;7;7;8	Scaffold attachment factor B1	SAFB	>sp|Q15424|SAFB1_HUMAN Scaffold attachment factor B1 OS=Homo sapiens GN=SAFB PE=1 SV=4;>tr|F5H0H3|F5H0H3_HUMAN Scaffold attachment factor B1 OS=Homo sapiens GN=SAFB PE=4 SV=1;>tr|F5H1L1|F5H1L1_HUMAN Scaffold attachment factor B1 OS=Homo sapiens GN=SAFB PE=	6	17	8	8	15	14	14	11	8	12	15	17	15	4	10	7	7	6	7	5	3	5	7	8	7	2	5	1	7	6	7	5	3	5	7	8	7	2	5	1	19.7	10.2
F5H2F4;G3V2B8;P11586;G3V3L6	F5H2F4;G3V2B8;P11586;G3V3L6	18;18;18;9	18;18;18;9	18;18;18;9	C-1-tetrahydrofolate synthase, cytoplasmic;Methylenetetrahydrofolate dehydrogenase;Methenyltetrahydrofolate cyclohydrolase;Formyltetrahydrofolate synthetase	MTHFD1	>tr|F5H2F4|F5H2F4_HUMAN Methylenetetrahydrofolate dehydrogenase OS=Homo sapiens GN=MTHFD1 PE=3 SV=1;>tr|G3V2B8|G3V2B8_HUMAN Methylenetetrahydrofolate dehydrogenase OS=Homo sapiens GN=MTHFD1 PE=3 SV=1;>sp|P11586|C1TC_HUMAN C-1-tetrahydrofolate synthase, cyt	4	18	18	18	13	16	12	12	12	11	15	13	14	13	11	11	13	16	12	12	12	11	15	13	14	13	11	11	13	16	12	12	12	11	15	13	14	13	11	11	22.5	22.5
P09651;F8W6I7;P09651-2;F8VRQ1;F8VXY0;P09651-3;F8W1S7;F8VSB5;Q32P51;F8W646;F8VTQ5;F8VYN5;H0YH80	P09651;F8W6I7;P09651-2;F8VRQ1;F8VXY0;P09651-3;F8W1S7;F8VSB5;Q32P51;F8W646;F8VTQ5	18;18;18;18;18;18;17;17;10;10;10;8;7	18;18;18;18;18;18;17;17;10;10;10;8;7	6;6;6;6;6;6;5;5;1;3;3;0;3	Heterogeneous nuclear ribonucleoprotein A1;Heterogeneous nuclear ribonucleoprotein A1-like 2	HNRNPA1;HNRNPA1L2	>sp|P09651|ROA1_HUMAN Heterogeneous nuclear ribonucleoprotein A1 OS=Homo sapiens GN=HNRNPA1 PE=1 SV=5;>tr|F8W6I7|F8W6I7_HUMAN Heterogeneous nuclear ribonucleoprotein A1 OS=Homo sapiens GN=HNRNPA1 PE=4 SV=1;>sp|P09651-2|ROA1_HUMAN Isoform A1-A of Heterogene	13	18	18	6	17	16	18	11	7	6	15	16	17	7	10	8	17	16	18	11	7	6	15	16	17	7	10	8	5	5	6	3	3	2	6	6	6	3	4	4	44.6	44.6
G5E9E7;Q07157-2;G3V1L9;Q07157;H0YKB1;H0Y3R8	G5E9E7;Q07157-2;G3V1L9;Q07157	16;16;15;15;2;2	16;16;15;15;2;2	16;16;15;15;2;2	Tight junction protein ZO-1	TJP1	>tr|G5E9E7|G5E9E7_HUMAN Tight junction protein 1 (Zona occludens 1), isoform CRA_e OS=Homo sapiens GN=TJP1 PE=4 SV=1;>sp|Q07157-2|ZO1_HUMAN Isoform Short of Tight junction protein ZO-1 OS=Homo sapiens GN=TJP1;>tr|G3V1L9|G3V1L9_HUMAN Tight junction protein	6	16	16	16	10	13	12	1	0	0	15	13	14	2	1	4	10	13	12	1	0	0	15	13	14	2	1	4	10	13	12	1	0	0	15	13	14	2	1	4	12.4	12.4
O76094;H0YH39;G5E9Z8;D6RDY6	O76094;H0YH39;G5E9Z8	18;17;17;5	18;17;17;5	18;17;17;5	Signal recognition particle 72 kDa protein	SRP72	>sp|O76094|SRP72_HUMAN Signal recognition particle 72 kDa protein OS=Homo sapiens GN=SRP72 PE=1 SV=3;>tr|H0YH39|H0YH39_HUMAN Signal recognition particle 72 kDa protein OS=Homo sapiens GN=SRP72 PE=4 SV=1;>tr|G5E9Z8|G5E9Z8_HUMAN Signal recognition particle 7	4	18	18	18	16	15	15	3	0	0	15	14	14	1	1	1	16	15	15	3	0	0	15	14	14	1	1	1	16	15	15	3	0	0	15	14	14	1	1	1	32.6	32.6
P17987;E7EQR6;E7ERF2;F5H282;F5H136;F5GZI8;F5GZ03;F5H676;F5GYL4;F5H726;F5H7Y1	P17987;E7EQR6;E7ERF2;F5H282	16;10;9;9;4;4;3;3;3;2;1	16;10;9;9;4;4;3;3;3;2;1	16;10;9;9;4;4;3;3;3;2;1	T-complex protein 1 subunit alpha	TCP1	>sp|P17987|TCPA_HUMAN T-complex protein 1 subunit alpha OS=Homo sapiens GN=TCP1 PE=1 SV=1;>tr|E7EQR6|E7EQR6_HUMAN T-complex protein 1 subunit alpha OS=Homo sapiens GN=TCP1 PE=3 SV=1;>tr|E7ERF2|E7ERF2_HUMAN T-complex protein 1 subunit alpha OS=Homo sapiens	11	16	16	16	15	14	14	13	12	10	15	13	14	13	12	11	15	14	14	13	12	10	15	13	14	13	12	11	15	14	14	13	12	10	15	13	14	13	12	11	32	32
P18077;C9K025;F8WB72;F8WBS5	P18077;C9K025;F8WB72;F8WBS5	15;11;9;9	15;11;9;9	15;11;9;9	60S ribosomal protein L35a	RPL35A	>sp|P18077|RL35A_HUMAN 60S ribosomal protein L35a OS=Homo sapiens GN=RPL35A PE=1 SV=2;>tr|C9K025|C9K025_HUMAN 60S ribosomal protein L35a (Fragment) OS=Homo sapiens GN=RPL35A PE=4 SV=1;>tr|F8WB72|F8WB72_HUMAN 60S ribosomal protein L35a OS=Homo sapiens GN=RP	4	15	15	15	13	15	15	9	6	8	15	15	15	9	8	5	13	15	15	9	6	8	15	15	15	9	8	5	13	15	15	9	6	8	15	15	15	9	8	5	68.2	68.2
P26038	P26038	15	15	10	Moesin	MSN	>sp|P26038|MOES_HUMAN Moesin OS=Homo sapiens GN=MSN PE=1 SV=3	1	15	15	10	14	14	12	2	3	2	15	13	14	3	4	4	14	14	12	2	3	2	15	13	14	3	4	4	9	10	8	1	2	0	10	9	9	0	1	2	20.5	20.5
P78527;P78527-2;E7EUY0	P78527;P78527-2;E7EUY0	20;19;19	20;19;19	20;19;19	DNA-dependent protein kinase catalytic subunit	PRKDC	>sp|P78527|PRKDC_HUMAN DNA-dependent protein kinase catalytic subunit OS=Homo sapiens GN=PRKDC PE=1 SV=3;>sp|P78527-2|PRKDC_HUMAN Isoform 2 of DNA-dependent protein kinase catalytic subunit OS=Homo sapiens GN=PRKDC;>tr|E7EUY0|E7EUY0_HUMAN DNA-dependent pro	3	20	20	20	10	10	11	8	13	10	15	14	14	13	13	9	10	10	11	8	13	10	15	14	14	13	13	9	10	10	11	8	13	10	15	14	14	13	13	9	6.3	6.3
Q00610;Q00610-2;P53675;P53675-2;F5H5N6	Q00610;Q00610-2	18;18;5;5;1	18;18;5;5;1	18;18;5;5;1	Clathrin heavy chain 1	CLTC	>sp|Q00610|CLH1_HUMAN Clathrin heavy chain 1 OS=Homo sapiens GN=CLTC PE=1 SV=5;>sp|Q00610-2|CLH1_HUMAN Isoform 2 of Clathrin heavy chain 1 OS=Homo sapiens GN=CLTC	5	18	18	18	10	12	9	13	11	12	15	13	12	12	14	9	10	12	9	13	11	12	15	13	12	12	14	9	10	12	9	13	11	12	15	13	12	12	14	9	15.1	15.1
Q07065	Q07065	18	18	18	Cytoskeleton-associated protein 4	CKAP4	>sp|Q07065|CKAP4_HUMAN Cytoskeleton-associated protein 4 OS=Homo sapiens GN=CKAP4 PE=1 SV=2	1	18	18	18	16	18	15	3	4	2	15	15	16	3	4	2	16	18	15	3	4	2	15	15	16	3	4	2	16	18	15	3	4	2	15	15	16	3	4	2	41.5	41.5
Q13242;H0YIB4	Q13242;H0YIB4	16;11	15;11	15;11	Serine/arginine-rich splicing factor 9	SRSF9	>sp|Q13242|SRSF9_HUMAN Serine/arginine-rich splicing factor 9 OS=Homo sapiens GN=SRSF9 PE=1 SV=1;>tr|H0YIB4|H0YIB4_HUMAN Serine/arginine-rich-splicing factor 9 (Fragment) OS=Homo sapiens GN=SRSF9 PE=4 SV=1	2	16	15	15	14	16	15	7	5	7	15	16	16	5	6	9	13	15	14	7	5	6	14	15	15	5	6	8	13	15	14	7	5	6	14	15	15	5	6	8	55.7	52.5
Q14151;A8MXT5;C9JPX0;F5GXS4;B4DU53	Q14151	18;5;5;2;1	18;5;5;2;1	9;1;1;1;1	Scaffold attachment factor B2	SAFB2	>sp|Q14151|SAFB2_HUMAN Scaffold attachment factor B2 OS=Homo sapiens GN=SAFB2 PE=1 SV=1	5	18	18	9	17	17	15	10	7	9	15	16	16	3	6	8	17	17	15	10	7	9	15	16	16	3	6	8	9	9	8	4	2	2	7	7	8	1	1	2	20.7	20.7
Q14694-2;Q14694-3;Q14694;H3BQP1;H3BNA1;H3BQC6;H3BNS8;H3BVF1	Q14694-2;Q14694-3;Q14694	16;16;16;4;2;2;2;1	16;16;16;4;2;2;2;1	16;16;16;4;2;2;2;1	Ubiquitin carboxyl-terminal hydrolase 10	USP10	>sp|Q14694-2|UBP10_HUMAN Isoform 2 of Ubiquitin carboxyl-terminal hydrolase 10 OS=Homo sapiens GN=USP10;>sp|Q14694-3|UBP10_HUMAN Isoform 3 of Ubiquitin carboxyl-terminal hydrolase 10 OS=Homo sapiens GN=USP10;>sp|Q14694|UBP10_HUMAN Ubiquitin carboxyl-termin	8	16	16	16	15	16	15	6	4	3	15	15	15	4	3	2	15	16	15	6	4	3	15	15	15	4	3	2	15	16	15	6	4	3	15	15	15	4	3	2	27.5	27.5
Q96CW1;E9PFW3;B4DJB1	Q96CW1;E9PFW3;B4DJB1	15;14;12	15;14;12	1;1;1	AP-2 complex subunit mu	AP2M1	>sp|Q96CW1|AP2M1_HUMAN AP-2 complex subunit mu OS=Homo sapiens GN=AP2M1 PE=1 SV=2;>tr|E9PFW3|E9PFW3_HUMAN AP-2 complex subunit mu OS=Homo sapiens GN=AP2M1 PE=4 SV=1;>tr|B4DJB1|B4DJB1_HUMAN AP-2 complex subunit mu OS=Homo sapiens GN=AP2M1 PE=2 SV=1	3	15	15	1	13	14	13	3	3	1	15	14	13	1	4	2	13	14	13	3	3	1	15	14	13	1	4	2	1	1	1	0	0	0	1	1	1	0	0	0	36.3	36.3
Q96CW1-2;F5H0H0;C9JJ47;C9JGT8;C9JTK4;C9JJD3;C9JPV8;H7C4C3	Q96CW1-2;F5H0H0;C9JJ47	15;14;9;6;5;5;4;2	1;1;0;0;0;0;0;0	1;1;0;0;0;0;0;0		AP2M1	>sp|Q96CW1-2|AP2M1_HUMAN Isoform 2 of AP-2 complex subunit mu OS=Homo sapiens GN=AP2M1;>tr|F5H0H0|F5H0H0_HUMAN AP-2 complex subunit mu OS=Homo sapiens GN=AP2M1 PE=4 SV=1;>tr|C9JJ47|C9JJ47_HUMAN AP-2 complex subunit mu (Fragment) OS=Homo sapiens GN=AP2M1 PE	8	15	1	1	13	14	13	3	3	1	15	14	13	1	4	2	1	1	1	0	0	0	1	1	1	0	0	0	1	1	1	0	0	0	1	1	1	0	0	0	36	4.8
Q96T37;Q96T37-3;Q96T37-2;F5GZJ8;Q0VA89	Q96T37;Q96T37-3;Q96T37-2	18;18;18;2;2	18;18;18;2;2	16;16;16;0;0	Putative RNA-binding protein 15	RBM15	>sp|Q96T37|RBM15_HUMAN Putative RNA-binding protein 15 OS=Homo sapiens GN=RBM15 PE=1 SV=2;>sp|Q96T37-3|RBM15_HUMAN Isoform 3 of Putative RNA-binding protein 15 OS=Homo sapiens GN=RBM15;>sp|Q96T37-2|RBM15_HUMAN Isoform 2 of Putative RNA-binding protein 15 O	5	18	18	16	13	15	16	3	6	2	15	13	15	1	3	2	13	15	16	3	6	2	15	13	15	1	3	2	11	13	14	3	5	2	13	12	14	1	2	2	25	25
Q9NYZ3	Q9NYZ3	15	15	15	G2 and S phase-expressed protein 1	GTSE1	>sp|Q9NYZ3|GTSE1_HUMAN G2 and S phase-expressed protein 1 OS=Homo sapiens GN=GTSE1 PE=1 SV=3	1	15	15	15	5	8	6	0	0	0	15	14	12	6	6	1	5	8	6	0	0	0	15	14	12	6	6	1	5	8	6	0	0	0	15	14	12	6	6	1	25.6	25.6
P68366;A8MUB1	P68366;A8MUB1	15;15	1;1	1;1	Tubulin alpha-4A chain	TUBA4A	>sp|P68366|TBA4A_HUMAN Tubulin alpha-4A chain OS=Homo sapiens GN=TUBA4A PE=1 SV=1;>tr|A8MUB1|A8MUB1_HUMAN Tubulin alpha-4A chain OS=Homo sapiens GN=TUBA4A PE=2 SV=1	2	15	1	1	14	13	15	10	12	10	14	13	14	10	11	10	0	0	1	1	0	1	0	0	0	0	1	1	0	0	1	1	0	1	0	0	0	0	1	1	34.6	2.2
Q9BXS5-2;Q9BXS5;B4DDG7;E7ENJ6;Q9Y6Q5-2;Q9Y6Q5	Q9BXS5-2;Q9BXS5;B4DDG7;E7ENJ6	16;16;16;14;3;3	16;16;16;14;3;3	16;16;16;14;3;3	AP-1 complex subunit mu-1	AP1M1	>sp|Q9BXS5-2|AP1M1_HUMAN Isoform 2 of AP-1 complex subunit mu-1 OS=Homo sapiens GN=AP1M1;>sp|Q9BXS5|AP1M1_HUMAN AP-1 complex subunit mu-1 OS=Homo sapiens GN=AP1M1 PE=1 SV=3;>tr|B4DDG7|B4DDG7_HUMAN AP-1 complex subunit mu-1 OS=Homo sapiens GN=AP1M1 PE=2 SV=	6	16	16	16	16	15	15	7	7	3	14	14	15	6	5	3	16	15	15	7	7	3	14	14	15	6	5	3	16	15	15	7	7	3	14	14	15	6	5	3	41.4	41.4
CON__P08779;P08779;CON__Q3ZAW8;CON__Q9Z2K1	CON__P08779;P08779	30;30;11;11	15;15;4;4	15;15;4;4	Keratin, type I cytoskeletal 16	KRT16	>P08779 SWISS-PROT:P08779 Tax_Id=9606 Gene_Symbol=KRT16 Keratin, type I cytoskeletal 16;>sp|P08779|K1C16_HUMAN Keratin, type I cytoskeletal 16 OS=Homo sapiens GN=KRT16 PE=1 SV=4	4	30	15	15	9	12	21	7	29	13	14	12	12	10	10	5	1	2	7	0	14	4	6	2	3	1	1	0	1	2	7	0	14	4	6	2	3	1	1	0	51.8	36.8
Q99729-2;D6RBZ0;Q99729-3;D6RD18;D6R9P3;Q99729;Q99729-4	Q99729-2;D6RBZ0;Q99729-3;D6RD18;D6R9P3;Q99729;Q99729-4	16;16;16;16;16;14;14	16;16;16;16;16;14;14	16;16;16;16;16;14;14	Heterogeneous nuclear ribonucleoprotein A/B	HNRNPAB	>sp|Q99729-2|ROAA_HUMAN Isoform 2 of Heterogeneous nuclear ribonucleoprotein A/B OS=Homo sapiens GN=HNRNPAB;>tr|D6RBZ0|D6RBZ0_HUMAN Heterogeneous nuclear ribonucleoprotein A/B OS=Homo sapiens GN=HNRNPAB PE=4 SV=1;>sp|Q99729-3|ROAA_HUMAN Isoform 3 of Hetero	7	16	16	16	9	13	12	2	2	3	14	13	12	2	3	3	9	13	12	2	2	3	14	13	12	2	3	3	9	13	12	2	2	3	14	13	12	2	3	3	34.3	34.3
Q9BQ39;F5H3H6	Q9BQ39;F5H3H6	15;15	14;14	14;14	ATP-dependent RNA helicase DDX50	DDX50	>sp|Q9BQ39|DDX50_HUMAN ATP-dependent RNA helicase DDX50 OS=Homo sapiens GN=DDX50 PE=1 SV=1;>tr|F5H3H6|F5H3H6_HUMAN ATP-dependent RNA helicase DDX50 OS=Homo sapiens GN=DDX50 PE=4 SV=1	2	15	14	14	11	13	12	2	0	1	14	13	13	3	2	2	10	12	11	2	0	0	13	12	12	2	2	1	10	12	11	2	0	0	13	12	12	2	2	1	23.9	23.9
Q16629;G5E9M3;C9JAB2;Q16629-2;Q16629-3;F8WEA1;H7BZZ6	Q16629;G5E9M3;C9JAB2;Q16629-2;Q16629-3	14;14;13;13;13;3;1	14;14;13;13;13;3;1	13;13;12;12;12;3;1	Serine/arginine-rich splicing factor 7	SRSF7	>sp|Q16629|SRSF7_HUMAN Serine/arginine-rich splicing factor 7 OS=Homo sapiens GN=SRSF7 PE=1 SV=1;>tr|G5E9M3|G5E9M3_HUMAN Serine/arginine-rich-splicing factor 7 OS=Homo sapiens GN=SRSF7 PE=4 SV=1;>tr|C9JAB2|C9JAB2_HUMAN Serine/arginine-rich-splicing factor	7	14	14	13	13	14	13	11	10	9	14	14	14	9	8	9	13	14	13	11	10	9	14	14	14	9	8	9	12	13	12	10	9	8	13	13	13	8	7	8	39.5	39.5
O75494;O75494-2;O75494-3;Q5JRI3;O75494-4;Q5JRI1;O75494-5	O75494;O75494-2;O75494-3;Q5JRI3;O75494-4;Q5JRI1;O75494-5	15;15;15;15;15;15;15	15;15;15;15;15;15;15	12;12;12;12;12;12;12	Serine/arginine-rich splicing factor 10	SRSF10;FUSIP1	>sp|O75494|SRS10_HUMAN Serine/arginine-rich splicing factor 10 OS=Homo sapiens GN=SRSF10 PE=1 SV=1;>sp|O75494-2|SRS10_HUMAN Isoform 2 of Serine/arginine-rich splicing factor 10 OS=Homo sapiens GN=SRSF10;>sp|O75494-3|SRS10_HUMAN Isoform 3 of Serine/arginine	7	15	15	12	12	14	13	5	6	5	14	14	14	5	5	3	12	14	13	5	6	5	14	14	14	5	5	3	9	11	10	4	4	4	11	11	11	4	4	2	38.2	38.2
P11474;P11474-2;H0YGT3;F5H0E9;F5GWT5;E7EWD9;O95718;O95718-2;F8W8J3;P62508;P62508-3;F8WAP4;P62508-2;O95718-3;E9PGB7	P11474;P11474-2;H0YGT3	15;14;10;4;3;1;1;1;1;1;1;1;1;1;1	15;14;10;4;3;1;1;1;1;1;1;1;1;1;1	15;14;10;4;3;1;1;1;1;1;1;1;1;1;1	Steroid hormone receptor ERR1	ESRRA	>sp|P11474|ERR1_HUMAN Steroid hormone receptor ERR1 OS=Homo sapiens GN=ESRRA PE=1 SV=3;>sp|P11474-2|ERR1_HUMAN Isoform 2 of Steroid hormone receptor ERR1 OS=Homo sapiens GN=ESRRA;>tr|H0YGT3|H0YGT3_HUMAN Steroid hormone receptor ERR1 (Fragment) OS=Homo sapi	15	15	15	15	14	13	13	11	12	12	14	12	12	11	13	12	14	13	13	11	12	12	14	12	12	11	13	12	14	13	13	11	12	12	14	12	12	11	13	12	38.3	38.3
P18621;B4E3C2	P18621;B4E3C2	14;11	14;11	14;11	60S ribosomal protein L17	RPL17	>sp|P18621|RL17_HUMAN 60S ribosomal protein L17 OS=Homo sapiens GN=RPL17 PE=1 SV=3;>tr|B4E3C2|B4E3C2_HUMAN 60S ribosomal protein L17 OS=Homo sapiens GN=RPL17 PE=2 SV=1	2	14	14	14	14	14	14	11	10	9	14	14	14	11	9	10	14	14	14	11	10	9	14	14	14	11	9	10	14	14	14	11	10	9	14	14	14	11	9	10	53.3	53.3
P21127;P21127-2;P21127-3;P21127-8;Q9UQ88;Q9UQ88-2;Q5QPR3;Q9UQ88-3;Q9UQ88-4;P21127-9;P21127-6;Q5QPR4;P21127-10;P21127-5;P21127-4;P21127-12;Q9UQ88-10;Q9UQ88-5;Q9UQ88-9;E7ESP2;G8JLH1;Q9UQ88-8;E9PFJ2;Q5QPQ9;Q13882	P21127;P21127-2;P21127-3;P21127-8;Q9UQ88;Q9UQ88-2;Q5QPR3;Q9UQ88-3;Q9UQ88-4;P21127-9;P21127-6;Q5QPR4;P21127-10;P21127-5;P21127-4;P21127-12;Q9UQ88-10;Q9UQ88-5;Q9UQ88-9	15;15;15;15;14;14;14;14;14;13;13;12;12;12;11;11;10;10;9;4;2;2;2;2;1	15;15;15;15;14;14;14;14;14;13;13;12;12;12;11;11;10;10;9;4;2;2;2;2;1	15;15;15;15;14;14;14;14;14;13;13;12;12;12;11;11;10;10;9;4;2;2;2;2;1	Cyclin-dependent kinase 11B;Cyclin-dependent kinase 11A	CDK11B;CDK11A;CDC2L2	>sp|P21127|CD11B_HUMAN Cyclin-dependent kinase 11B OS=Homo sapiens GN=CDK11B PE=1 SV=3;>sp|P21127-2|CD11B_HUMAN Isoform SV1 of Cyclin-dependent kinase 11B OS=Homo sapiens GN=CDK11B;>sp|P21127-3|CD11B_HUMAN Isoform 2 of Cyclin-dependent kinase 11B OS=Homo s	25	15	15	15	13	14	14	0	0	0	14	14	14	3	1	0	13	14	14	0	0	0	14	14	14	3	1	0	13	14	14	0	0	0	14	14	14	3	1	0	18.9	18.9
P26373;F5H1S2;H3BTH3;H3BUK8	P26373;F5H1S2	16;12;5;2	16;12;5;2	16;12;5;2	60S ribosomal protein L13	RPL13	>sp|P26373|RL13_HUMAN 60S ribosomal protein L13 OS=Homo sapiens GN=RPL13 PE=1 SV=4;>tr|F5H1S2|F5H1S2_HUMAN 60S ribosomal protein L13 OS=Homo sapiens GN=RPL13 PE=3 SV=1	4	16	16	16	16	15	14	12	14	12	14	14	13	11	11	13	16	15	14	12	14	12	14	14	13	11	11	13	16	15	14	12	14	12	14	14	13	11	11	13	52.6	52.6
P27635;F8W7C6;Q96L21;H7C2C5;H7C123;A6QRI9;B8A6G2;H7C2U2	P27635;F8W7C6;Q96L21;H7C2C5;H7C123	16;14;10;9;9;4;4;1	16;14;10;9;9;4;4;1	16;14;10;9;9;4;4;1	60S ribosomal protein L10;60S ribosomal protein L10-like	RPL10;RPL10L	>sp|P27635|RL10_HUMAN 60S ribosomal protein L10 OS=Homo sapiens GN=RPL10 PE=1 SV=4;>tr|F8W7C6|F8W7C6_HUMAN 60S ribosomal protein L10 OS=Homo sapiens GN=RPL10 PE=4 SV=1;>sp|Q96L21|RL10L_HUMAN 60S ribosomal protein L10-like OS=Homo sapiens GN=RPL10L PE=1 SV=	8	16	16	16	16	16	15	11	10	7	14	14	14	12	10	9	16	16	15	11	10	7	14	14	14	12	10	9	16	16	15	11	10	7	14	14	14	12	10	9	42.5	42.5
P35580;P35580-3;F8W6L6;P35580-2;F8VTL3;E7ERA5	P35580;P35580-3;F8W6L6;P35580-2;F8VTL3	58;57;57;57;56;5	58;57;57;57;56;5	46;45;45;45;44;5	Myosin-10	MYH10	>sp|P35580|MYH10_HUMAN Myosin-10 OS=Homo sapiens GN=MYH10 PE=1 SV=3;>sp|P35580-3|MYH10_HUMAN Isoform 3 of Myosin-10 OS=Homo sapiens GN=MYH10;>tr|F8W6L6|F8W6L6_HUMAN Myosin-10 OS=Homo sapiens GN=MYH10 PE=4 SV=1;>sp|P35580-2|MYH10_HUMAN Isoform 2 of Myosin-1	6	58	58	46	31	25	25	25	7	55	14	10	16	27	17	29	31	25	25	25	7	55	14	10	16	27	17	29	23	19	18	16	3	44	10	8	12	20	12	23	31.7	31.7
P52597;B4DKS8	P52597;B4DKS8	17;14	15;12	15;12	Heterogeneous nuclear ribonucleoprotein F;Heterogeneous nuclear ribonucleoprotein F, N-terminally processed	HNRNPF	>sp|P52597|HNRPF_HUMAN Heterogeneous nuclear ribonucleoprotein F OS=Homo sapiens GN=HNRNPF PE=1 SV=3;>tr|B4DKS8|B4DKS8_HUMAN Heterogeneous nuclear ribonucleoprotein F OS=Homo sapiens GN=HNRNPF PE=2 SV=1	2	17	15	15	15	17	15	12	9	8	14	15	15	9	10	6	13	15	13	10	7	6	12	13	13	7	8	4	13	15	13	10	7	6	12	13	13	7	8	4	41.2	37.1
Q14103;Q14103-3;Q14103-2;B4DTC3;Q14103-4;H7BXN2;H0Y8G5;D6RAF8;H0YA96;D6RF44;D6RBQ9;F5H6R6;D6RD83	Q14103;Q14103-3;Q14103-2;B4DTC3;Q14103-4;H7BXN2;H0Y8G5;D6RAF8;H0YA96;D6RF44;D6RBQ9	16;16;15;15;15;15;15;15;15;11;9;6;6	16;16;15;15;15;15;15;15;15;11;9;6;6	14;14;13;13;13;13;13;13;13;9;7;6;6	Heterogeneous nuclear ribonucleoprotein D0	HNRNPD	>sp|Q14103|HNRPD_HUMAN Heterogeneous nuclear ribonucleoprotein D0 OS=Homo sapiens GN=HNRNPD PE=1 SV=1;>sp|Q14103-3|HNRPD_HUMAN Isoform 3 of Heterogeneous nuclear ribonucleoprotein D0 OS=Homo sapiens GN=HNRNPD;>sp|Q14103-2|HNRPD_HUMAN Isoform 2 of Heterogen	13	16	16	14	13	14	14	7	4	3	14	16	12	4	5	2	13	14	14	7	4	3	14	16	12	4	5	2	11	12	12	5	3	2	12	14	10	2	4	1	31	31
Q14498;Q14498-2;G3XAC6;Q14498-3;E1P5S2;H0Y4X3;Q5QP23;Q5QP22;Q5QP21;H0YJJ3;G3V5Z6	Q14498;Q14498-2;G3XAC6;Q14498-3;E1P5S2;H0Y4X3	15;15;14;13;12;11;5;4;2;1;1	15;15;14;13;12;11;5;4;2;1;1	14;14;13;12;11;10;5;4;2;0;0	RNA-binding protein 39	RBM39	>sp|Q14498|RBM39_HUMAN RNA-binding protein 39 OS=Homo sapiens GN=RBM39 PE=1 SV=2;>sp|Q14498-2|RBM39_HUMAN Isoform 2 of RNA-binding protein 39 OS=Homo sapiens GN=RBM39;>tr|G3XAC6|G3XAC6_HUMAN RNA-binding protein 39 OS=Homo sapiens GN=RBM39 PE=4 SV=1;>sp|Q14	11	15	15	14	11	15	11	5	5	5	14	13	13	4	5	5	11	15	11	5	5	5	14	13	13	4	5	5	11	14	11	5	5	5	13	12	12	4	5	5	34.7	34.7
Q14562;F5H658	Q14562;F5H658	15;14	14;13	14;13	ATP-dependent RNA helicase DHX8	DHX8	>sp|Q14562|DHX8_HUMAN ATP-dependent RNA helicase DHX8 OS=Homo sapiens GN=DHX8 PE=1 SV=1;>tr|F5H658|F5H658_HUMAN ATP-dependent RNA helicase DHX8 OS=Homo sapiens GN=DHX8 PE=4 SV=1	2	15	14	14	12	13	14	0	0	0	14	15	15	1	1	0	11	12	13	0	0	0	13	14	14	1	0	0	11	12	13	0	0	0	13	14	14	1	0	0	15.8	15.1
Q15050	Q15050	14	14	14	Ribosome biogenesis regulatory protein homolog	RRS1	>sp|Q15050|RRS1_HUMAN Ribosome biogenesis regulatory protein homolog OS=Homo sapiens GN=RRS1 PE=1 SV=2	1	14	14	14	11	11	11	0	0	0	14	13	12	0	0	1	11	11	11	0	0	0	14	13	12	0	0	1	11	11	11	0	0	0	14	13	12	0	0	1	46.3	46.3
Q5BKZ1;Q5BKZ1-3;Q5BKZ1-2	Q5BKZ1	15;5;1	15;5;1	15;5;1	DBIRD complex subunit ZNF326	ZNF326	>sp|Q5BKZ1|ZN326_HUMAN DBIRD complex subunit ZNF326 OS=Homo sapiens GN=ZNF326 PE=1 SV=2	3	15	15	15	13	13	14	4	3	4	14	14	15	1	3	1	13	13	14	4	3	4	14	14	15	1	3	1	13	13	14	4	3	4	14	14	15	1	3	1	31.8	31.8
Q6P158;H7C109;Q6P158-2;F8WAZ3;F8W801;Q6P158-3;C9J207	Q6P158;H7C109	15;8;6;3;3;3;1	13;8;4;3;3;3;1	13;8;4;3;3;3;1	Putative ATP-dependent RNA helicase DHX57	DHX57	>sp|Q6P158|DHX57_HUMAN Putative ATP-dependent RNA helicase DHX57 OS=Homo sapiens GN=DHX57 PE=1 SV=2;>tr|H7C109|H7C109_HUMAN Putative ATP-dependent RNA helicase DHX57 (Fragment) OS=Homo sapiens GN=DHX57 PE=4 SV=1	7	15	13	13	13	13	12	1	0	0	14	14	13	0	1	0	11	11	11	1	0	0	12	12	11	0	1	0	11	11	11	1	0	0	12	12	11	0	1	0	13.3	12.6
Q7Z6E9;Q7Z6E9-2;Q7Z6E9-4;H3BSK8;H3BUN0;I3L3Y2;Q7Z6E9-3	Q7Z6E9;Q7Z6E9-2;Q7Z6E9-4;H3BSK8	14;13;8;7;5;3;1	14;13;8;7;5;3;1	14;13;8;7;5;3;1	E3 ubiquitin-protein ligase RBBP6	RBBP6	>sp|Q7Z6E9|RBBP6_HUMAN E3 ubiquitin-protein ligase RBBP6 OS=Homo sapiens GN=RBBP6 PE=1 SV=1;>sp|Q7Z6E9-2|RBBP6_HUMAN Isoform 2 of E3 ubiquitin-protein ligase RBBP6 OS=Homo sapiens GN=RBBP6;>sp|Q7Z6E9-4|RBBP6_HUMAN Isoform 4 of E3 ubiquitin-protein ligase R	7	14	14	14	12	13	13	2	1	1	14	12	12	1	2	4	12	13	13	2	1	1	14	12	12	1	2	4	12	13	13	2	1	1	14	12	12	1	2	4	10.2	10.2
Q8TDD1-2	Q8TDD1-2	16	16	1			>sp|Q8TDD1-2|DDX54_HUMAN Isoform 2 of ATP-dependent RNA helicase DDX54 OS=Homo sapiens GN=DDX54	1	16	16	1	13	13	14	0	1	0	14	14	12	1	1	1	13	13	14	0	1	0	14	14	12	1	1	1	1	0	1	0	0	0	1	1	1	0	0	0	22.4	22.4
Q99623;F5GY37;B4DP75;F5GWA7;B4DW05;F5H3X6;F5H0C5;F5H0S4;F5H2D2	Q99623;F5GY37;B4DP75;F5GWA7;B4DW05;F5H3X6	17;16;13;12;12;10;4;3;3	17;16;13;12;12;10;4;3;3	17;16;13;12;12;10;4;3;3	Prohibitin-2	PHB2	>sp|Q99623|PHB2_HUMAN Prohibitin-2 OS=Homo sapiens GN=PHB2 PE=1 SV=2;>tr|F5GY37|F5GY37_HUMAN Prohibitin-2 OS=Homo sapiens GN=PHB2 PE=4 SV=1;>tr|B4DP75|B4DP75_HUMAN Prohibitin-2 OS=Homo sapiens GN=PHB2 PE=2 SV=1;>tr|F5GWA7|F5GWA7_HUMAN Prohibitin-2 (Fragmen	9	17	17	17	13	13	15	14	11	11	14	15	15	13	12	12	13	13	15	14	11	11	14	15	15	13	12	12	13	13	15	14	11	11	14	15	15	13	12	12	64.2	64.2
Q9UNX3;E5RIT6;E5RHH1	Q9UNX3;E5RIT6	17;15;8	5;3;3	5;3;3	60S ribosomal protein L26-like 1	RPL26L1	>sp|Q9UNX3|RL26L_HUMAN 60S ribosomal protein L26-like 1 OS=Homo sapiens GN=RPL26L1 PE=1 SV=1;>tr|E5RIT6|E5RIT6_HUMAN 60S ribosomal protein L26-like 1 (Fragment) OS=Homo sapiens GN=RPL26L1 PE=3 SV=1	3	17	5	5	15	15	15	9	7	9	14	15	15	10	11	8	5	4	5	3	3	3	3	4	4	3	3	3	5	4	5	3	3	3	3	4	4	3	3	3	53.8	14.5
E9PG89;Q12873;Q12873-2;H7C2H0	E9PG89;Q12873;Q12873-2	13;13;13;1	4;4;4;1	4;4;4;1	Chromodomain-helicase-DNA-binding protein 3	CHD3	>tr|E9PG89|E9PG89_HUMAN Chromodomain-helicase-DNA-binding protein 3 OS=Homo sapiens GN=CHD3 PE=4 SV=1;>sp|Q12873|CHD3_HUMAN Chromodomain-helicase-DNA-binding protein 3 OS=Homo sapiens GN=CHD3 PE=1 SV=3;>sp|Q12873-2|CHD3_HUMAN Isoform 2 of Chromodomain-heli	4	13	4	4	10	12	12	4	2	0	13	10	12	3	3	1	3	4	4	0	0	0	4	3	4	0	0	0	3	4	4	0	0	0	4	3	4	0	0	0	7.4	2.8
F5GX68;P26358;P26358-2;H0YFC7;P26358-3	F5GX68;P26358;P26358-2;H0YFC7;P26358-3	15;15;14;12;12	15;15;14;12;12	15;15;14;12;12	Cytosine-specific methyltransferase;DNA (cytosine-5)-methyltransferase 1	DNMT1	>tr|F5GX68|F5GX68_HUMAN Cytosine-specific methyltransferase OS=Homo sapiens GN=DNMT1 PE=3 SV=1;>sp|P26358|DNMT1_HUMAN DNA (cytosine-5)-methyltransferase 1 OS=Homo sapiens GN=DNMT1 PE=1 SV=2;>sp|P26358-2|DNMT1_HUMAN Isoform 2 of DNA (cytosine-5)-methyltrans	5	15	15	15	13	13	14	1	2	3	13	12	13	3	3	1	13	13	14	1	2	3	13	12	13	3	3	1	13	13	14	1	2	3	13	12	13	3	3	1	10.1	10.1
P06737;F5H816;E9PK47;E9PMM6;P11216;P11217;F5GZH7;P11217-2;H0Y4Z6	P06737;F5H816;E9PK47	14;14;13;5;4;4;4;4;1	14;14;13;5;4;4;4;4;1	14;14;13;5;4;4;4;4;1	Glycogen phosphorylase, liver form;Phosphorylase	PYGL	>sp|P06737|PYGL_HUMAN Glycogen phosphorylase, liver form OS=Homo sapiens GN=PYGL PE=1 SV=4;>tr|F5H816|F5H816_HUMAN Phosphorylase OS=Homo sapiens GN=PYGL PE=3 SV=1;>tr|E9PK47|E9PK47_HUMAN Phosphorylase OS=Homo sapiens GN=PYGL PE=3 SV=1	9	14	14	14	11	12	9	5	4	3	13	12	12	7	7	8	11	12	9	5	4	3	13	12	12	7	7	8	11	12	9	5	4	3	13	12	12	7	7	8	18.7	18.7
Q12931;F5H897;I3L0K7;I3L239;I3L253	Q12931;F5H897;I3L0K7	15;15;10;4;1	15;15;10;4;1	15;15;10;4;1	Heat shock protein 75 kDa, mitochondrial	TRAP1	>sp|Q12931|TRAP1_HUMAN Heat shock protein 75 kDa, mitochondrial OS=Homo sapiens GN=TRAP1 PE=1 SV=3;>tr|F5H897|F5H897_HUMAN Heat shock protein 75 kDa, mitochondrial OS=Homo sapiens GN=TRAP1 PE=3 SV=1;>tr|I3L0K7|I3L0K7_HUMAN Heat shock protein 75 kDa, mitoch	5	15	15	15	13	13	13	9	10	8	13	11	13	8	10	8	13	13	13	9	10	8	13	11	13	8	10	8	13	13	13	9	10	8	13	11	13	8	10	8	23.3	23.3
Q9GZR7;G3V529;Q4V9L5;F5H4J5;F5GYL3;F5H4V3	Q9GZR7;G3V529;Q4V9L5;F5H4J5;F5GYL3;F5H4V3	15;15;13;13;12;10	15;15;13;13;12;10	15;15;13;13;12;10	ATP-dependent RNA helicase DDX24	DDX24	>sp|Q9GZR7|DDX24_HUMAN ATP-dependent RNA helicase DDX24 OS=Homo sapiens GN=DDX24 PE=1 SV=1;>tr|G3V529|G3V529_HUMAN ATP-dependent RNA helicase DDX24 OS=Homo sapiens GN=DDX24 PE=3 SV=1;>tr|Q4V9L5|Q4V9L5_HUMAN ATP-dependent RNA helicase DDX24 OS=Homo sapiens	6	15	15	15	13	15	13	2	0	0	13	11	11	0	0	0	13	15	13	2	0	0	13	11	11	0	0	0	13	15	13	2	0	0	13	11	11	0	0	0	24.3	24.3
O00330;E9PB14;E9PBP7;H0YD97;E9PRI6;E9PLU0	O00330;E9PB14	42;42;19;18;13;13	42;42;19;18;13;13	42;42;19;18;13;13	Pyruvate dehydrogenase protein X component, mitochondrial	PDHX	>sp|O00330|ODPX_HUMAN Pyruvate dehydrogenase protein X component, mitochondrial OS=Homo sapiens GN=PDHX PE=1 SV=3;>tr|E9PB14|E9PB14_HUMAN Pyruvate dehydrogenase protein X component, mitochondrial OS=Homo sapiens GN=PDHX PE=3 SV=1	6	42	42	42	20	15	12	25	21	19	13	12	10	40	41	37	20	15	12	25	21	19	13	12	10	40	41	37	20	15	12	25	21	19	13	12	10	40	41	37	70.5	70.5
O14617-5;O14617;G5E988;O14617-2;O14617-4;E7EMM2;O14617-3	O14617-5;O14617;G5E988;O14617-2;O14617-4;E7EMM2;O14617-3	14;14;13;13;13;13;13	14;14;13;13;13;13;13	14;14;13;13;13;13;13	AP-3 complex subunit delta-1	AP3D1	>sp|O14617-5|AP3D1_HUMAN Isoform 5 of AP-3 complex subunit delta-1 OS=Homo sapiens GN=AP3D1;>sp|O14617|AP3D1_HUMAN AP-3 complex subunit delta-1 OS=Homo sapiens GN=AP3D1 PE=1 SV=1;>tr|G5E988|G5E988_HUMAN AP-3 complex subunit delta-1 OS=Homo sapiens GN=AP3D1	7	14	14	14	14	13	13	3	4	3	13	13	13	2	2	0	14	13	13	3	4	3	13	13	13	2	2	0	14	13	13	3	4	3	13	13	13	2	2	0	13.6	13.6
O43809;H3BND3;Q5HYH5;H3BV41	O43809;H3BND3;Q5HYH5	14;8;8;5	14;8;8;5	14;8;8;5	Cleavage and polyadenylation specificity factor subunit 5	NUDT21;DKFZp313O211	>sp|O43809|CPSF5_HUMAN Cleavage and polyadenylation specificity factor subunit 5 OS=Homo sapiens GN=NUDT21 PE=1 SV=1;>tr|H3BND3|H3BND3_HUMAN Cleavage and polyadenylation-specificity factor subunit 5 (Fragment) OS=Homo sapiens GN=NUDT21 PE=4 SV=1;>tr|Q5HYH5	4	14	14	14	12	12	12	7	7	6	13	13	12	7	7	6	12	12	12	7	7	6	13	13	12	7	7	6	12	12	12	7	7	6	13	13	12	7	7	6	59.9	59.9
P07195;A8MW50;C9J7H8;F5H793	P07195	14;6;6;4	13;5;5;4	13;5;5;4	L-lactate dehydrogenase B chain	LDHB	>sp|P07195|LDHB_HUMAN L-lactate dehydrogenase B chain OS=Homo sapiens GN=LDHB PE=1 SV=2	4	14	13	13	14	13	14	13	12	10	13	13	12	12	14	14	13	12	13	12	12	10	12	12	11	12	13	13	13	12	13	12	12	10	12	12	11	12	13	13	38.9	35
P10809;F5GWR2;E7ESH4;E7EXB4;B7Z712;C9JL25;C9JCQ4;C9JL19	P10809	15;5;5;4;3;2;1;1	15;5;5;4;3;2;1;1	15;5;5;4;3;2;1;1	60 kDa heat shock protein, mitochondrial	HSPD1	>sp|P10809|CH60_HUMAN 60 kDa heat shock protein, mitochondrial OS=Homo sapiens GN=HSPD1 PE=1 SV=2	8	15	15	15	13	13	15	12	10	11	13	12	13	12	12	11	13	13	15	12	10	11	13	12	13	12	12	11	13	13	15	12	10	11	13	12	13	12	12	11	30.9	30.9
P11177;P11177-2;P11177-3;C9J634;F8WF02	P11177;P11177-2;P11177-3;C9J634;F8WF02	24;24;23;17;14	24;24;23;17;14	24;24;23;17;14	Pyruvate dehydrogenase E1 component subunit beta, mitochondrial	PDHB	>sp|P11177|ODPB_HUMAN Pyruvate dehydrogenase E1 component subunit beta, mitochondrial OS=Homo sapiens GN=PDHB PE=1 SV=3;>sp|P11177-2|ODPB_HUMAN Isoform 2 of Pyruvate dehydrogenase E1 component subunit beta, mitochondrial OS=Homo sapiens GN=PDHB;>sp|P11177-	5	24	24	24	14	12	10	12	11	12	13	12	8	22	23	22	14	12	10	12	11	12	13	12	8	22	23	22	14	12	10	12	11	12	13	12	8	22	23	22	52.4	52.4
P46778;G3V1B3	P46778;G3V1B3	15;9	15;9	15;9	60S ribosomal protein L21	RPL21	>sp|P46778|RL21_HUMAN 60S ribosomal protein L21 OS=Homo sapiens GN=RPL21 PE=1 SV=2;>tr|G3V1B3|G3V1B3_HUMAN 60S ribosomal protein L21 OS=Homo sapiens GN=RPL21 PE=4 SV=1	2	15	15	15	14	15	11	9	8	8	13	13	13	9	10	9	14	15	11	9	8	8	13	13	13	9	10	9	14	15	11	9	8	8	13	13	13	9	10	9	55.6	55.6
P53621-2;P53621	P53621-2;P53621	16;16	16;16	16;16	Coatomer subunit alpha;Xenin;Proxenin	COPA	>sp|P53621-2|COPA_HUMAN Isoform 2 of Coatomer subunit alpha OS=Homo sapiens GN=COPA;>sp|P53621|COPA_HUMAN Coatomer subunit alpha OS=Homo sapiens GN=COPA PE=1 SV=2	2	16	16	16	13	14	13	7	7	6	13	13	12	3	4	7	13	14	13	7	7	6	13	13	12	3	4	7	13	14	13	7	7	6	13	13	12	3	4	7	14.7	14.7
P62280	P62280	14	14	14	40S ribosomal protein S11	RPS11	>sp|P62280|RS11_HUMAN 40S ribosomal protein S11 OS=Homo sapiens GN=RPS11 PE=1 SV=3	1	14	14	14	11	13	12	9	8	9	13	13	12	8	8	9	11	13	12	9	8	9	13	13	12	8	8	9	11	13	12	9	8	9	13	13	12	8	8	9	45.6	45.6
Q01780;Q01780-2;B4DKG8	Q01780;Q01780-2;B4DKG8	18;18;15	18;18;15	18;18;15	Exosome component 10	EXOSC10	>sp|Q01780|EXOSX_HUMAN Exosome component 10 OS=Homo sapiens GN=EXOSC10 PE=1 SV=2;>sp|Q01780-2|EXOSX_HUMAN Isoform 2 of Exosome component 10 OS=Homo sapiens GN=EXOSC10;>tr|B4DKG8|B4DKG8_HUMAN Exosome component 10 OS=Homo sapiens GN=EXOSC10 PE=2 SV=1	3	18	18	18	16	15	14	4	3	0	13	11	10	2	3	1	16	15	14	4	3	0	13	11	10	2	3	1	16	15	14	4	3	0	13	11	10	2	3	1	27.2	27.2
Q14204;H0YJ21	Q14204	18;2	18;2	18;2	Cytoplasmic dynein 1 heavy chain 1	DYNC1H1	>sp|Q14204|DYHC1_HUMAN Cytoplasmic dynein 1 heavy chain 1 OS=Homo sapiens GN=DYNC1H1 PE=1 SV=5	2	18	18	18	11	12	8	12	12	13	13	11	8	13	11	9	11	12	8	12	12	13	13	11	8	13	11	9	11	12	8	12	12	13	13	11	8	13	11	9	4.8	4.8
Q9BVP2;Q9BVP2-2;B4DMU5;C9JZT7;C9JYH9	Q9BVP2;Q9BVP2-2	15;15;4;4;4	15;15;4;4;4	15;15;4;4;4	Guanine nucleotide-binding protein-like 3	GNL3	>sp|Q9BVP2|GNL3_HUMAN Guanine nucleotide-binding protein-like 3 OS=Homo sapiens GN=GNL3 PE=1 SV=2;>sp|Q9BVP2-2|GNL3_HUMAN Isoform 2 of Guanine nucleotide-binding protein-like 3 OS=Homo sapiens GN=GNL3	5	15	15	15	14	15	15	6	2	4	13	14	13	3	3	3	14	15	15	6	2	4	13	14	13	3	3	3	14	15	15	6	2	4	13	14	13	3	3	3	26.8	26.8
Q9H9G7;Q9H9G7-2;Q5TA56	Q9H9G7;Q9H9G7-2	13;11;2	10;8;2	7;5;2	Protein argonaute-3	EIF2C3	>sp|Q9H9G7|AGO3_HUMAN Protein argonaute-3 OS=Homo sapiens GN=EIF2C3 PE=1 SV=2;>sp|Q9H9G7-2|AGO3_HUMAN Isoform 2 of Protein argonaute-3 OS=Homo sapiens GN=EIF2C3	3	13	10	7	6	4	6	0	1	0	13	13	13	0	0	0	6	4	5	0	1	0	10	10	10	0	0	0	3	1	2	0	1	0	7	7	7	0	0	0	20.1	15.7
Q9NWH9;A8K5V8;H7C3F4;H7BXE3;H0YL55;H0YLE6;H0YMR6;H0YNF3;H0YMW8;H0YLW7;H0YKH2;H0YKU6;H0YMM0	Q9NWH9;A8K5V8;H7C3F4	15;10;10;6;4;3;3;3;3;3;2;1;1	15;10;10;6;4;3;3;3;3;3;2;1;1	15;10;10;6;4;3;3;3;3;3;2;1;1	SAFB-like transcription modulator	SLTM	>sp|Q9NWH9|SLTM_HUMAN SAFB-like transcription modulator OS=Homo sapiens GN=SLTM PE=1 SV=2;>tr|A8K5V8|A8K5V8_HUMAN SAFB-like transcription modulator OS=Homo sapiens GN=SLTM PE=2 SV=1;>tr|H7C3F4|H7C3F4_HUMAN SAFB-like transcription modulator (Fragment) OS=Ho	13	15	15	15	12	13	14	1	1	3	13	13	14	1	1	3	12	13	14	1	1	3	13	13	14	1	1	3	12	13	14	1	1	3	13	13	14	1	1	3	15	15
Q9NZM4;Q9NZM4-2	Q9NZM4;Q9NZM4-2	13;13	13;13	13;13	Glioma tumor suppressor candidate region gene 1 protein	GLTSCR1	>sp|Q9NZM4|GSCR1_HUMAN Glioma tumor suppressor candidate region gene 1 protein OS=Homo sapiens GN=GLTSCR1 PE=1 SV=2;>sp|Q9NZM4-2|GSCR1_HUMAN Isoform 2 of Glioma tumor suppressor candidate region gene 1 protein OS=Homo sapiens GN=GLTSCR1	2	13	13	13	10	12	11	1	0	0	13	13	13	0	0	0	10	12	11	1	0	0	13	13	13	0	0	0	10	12	11	1	0	0	13	13	13	0	0	0	9.2	9.2
Q9UHX1-6;Q9UHX1-2;Q9UHX1-5;Q9UHX1-4;Q9UHX1;Q9UHX1-3;E9PQ56;H0YEM1;E9PN18;E9PMU7;E9PL19;H0YCP8	Q9UHX1-6;Q9UHX1-2;Q9UHX1-5;Q9UHX1-4;Q9UHX1;Q9UHX1-3;E9PQ56;H0YEM1;E9PN18;E9PMU7	13;12;12;12;11;11;10;9;8;8;6;4	13;12;12;12;11;11;10;9;8;8;6;4	13;12;12;12;11;11;10;9;8;8;6;4	Poly(U)-binding-splicing factor PUF60	PUF60	>sp|Q9UHX1-6|PUF60_HUMAN Isoform 6 of Poly(U)-binding-splicing factor PUF60 OS=Homo sapiens GN=PUF60;>sp|Q9UHX1-2|PUF60_HUMAN Isoform 2 of Poly(U)-binding-splicing factor PUF60 OS=Homo sapiens GN=PUF60;>sp|Q9UHX1-5|PUF60_HUMAN Isoform 5 of Poly(U)-binding-	12	13	13	13	13	13	12	4	3	1	13	12	12	2	3	1	13	13	12	4	3	1	13	12	12	2	3	1	13	13	12	4	3	1	13	12	12	2	3	1	36.1	36.1
A6NJZ9;Q8WTT2;F5H677	A6NJZ9;Q8WTT2;F5H677	14;14;8	14;14;8	14;14;8	Nucleolar complex protein 3 homolog	NOC3L	>tr|A6NJZ9|A6NJZ9_HUMAN Nucleolar complex protein 3 homolog OS=Homo sapiens GN=NOC3L PE=4 SV=1;>sp|Q8WTT2|NOC3L_HUMAN Nucleolar complex protein 3 homolog OS=Homo sapiens GN=NOC3L PE=1 SV=1;>tr|F5H677|F5H677_HUMAN Nucleolar complex protein 3 homolog OS=Homo	3	14	14	14	12	12	13	0	1	1	12	10	10	0	1	1	12	12	13	0	1	1	12	10	10	0	1	1	12	12	13	0	1	1	12	10	10	0	1	1	19.8	19.8
A7YIJ8;P35241;F5H1A7;A7YIK3;H0YE16;P15311;E7EQR4;H7BZI4	A7YIJ8;P35241;F5H1A7;A7YIK3;H0YE16	12;12;12;7;6;4;4;4	7;7;7;7;6;0;0;0	7;7;7;7;6;0;0;0	Radixin	RDX	>tr|A7YIJ8|A7YIJ8_HUMAN Radixin OS=Homo sapiens GN=RDX PE=2 SV=1;>sp|P35241|RADI_HUMAN Radixin OS=Homo sapiens GN=RDX PE=1 SV=1;>tr|F5H1A7|F5H1A7_HUMAN Radixin OS=Homo sapiens GN=RDX PE=4 SV=1;>tr|A7YIK3|A7YIK3_HUMAN Radixin OS=Homo sapiens GN=RDX PE=2 SV=	8	12	7	7	11	11	11	1	1	2	12	11	11	3	4	2	6	7	7	0	0	0	7	7	6	0	1	0	6	7	7	0	0	0	7	7	6	0	1	0	20.4	14.4
CON__Q9TRI1;P19823;Q5T985;Q5T987	CON__Q9TRI1	12;2;2;1	12;2;2;1	12;2;2;1			>Q9TRI1 TREMBL:Q9TRI1 (Bos taurus) similar to inter-alpha-trypsin inhibitor heavy chain2	4	12	12	12	12	12	12	10	11	8	12	12	12	9	8	8	12	12	12	10	11	8	12	12	12	9	8	8	12	12	12	10	11	8	12	12	12	9	8	8	18.4	18.4
F8W727;P62910;D3YTB1;D3YTI8	F8W727;P62910;D3YTB1	13;13;13;1	13;13;13;1	13;13;13;1	60S ribosomal protein L32	RPL32	>tr|F8W727|F8W727_HUMAN 60S ribosomal protein L32 OS=Homo sapiens GN=RPL32 PE=4 SV=1;>sp|P62910|RL32_HUMAN 60S ribosomal protein L32 OS=Homo sapiens GN=RPL32 PE=1 SV=2;>tr|D3YTB1|D3YTB1_HUMAN 60S ribosomal protein L32 (Fragment) OS=Homo sapiens GN=RPL32 PE	4	13	13	13	13	13	13	11	11	11	12	12	12	11	10	11	13	13	13	11	11	11	12	12	12	11	10	11	13	13	13	11	11	11	12	12	12	11	10	11	49	49
E7EPK6;P62847;P62847-3;E7ETK0;P62847-2	E7EPK6;P62847;P62847-3;E7ETK0;P62847-2	12;12;12;12;12	12;12;12;12;12	12;12;12;12;12	40S ribosomal protein S24	RPS24	>tr|E7EPK6|E7EPK6_HUMAN 40S ribosomal protein S24 OS=Homo sapiens GN=RPS24 PE=3 SV=1;>sp|P62847|RS24_HUMAN 40S ribosomal protein S24 OS=Homo sapiens GN=RPS24 PE=1 SV=1;>sp|P62847-3|RS24_HUMAN Isoform 3 of 40S ribosomal protein S24 OS=Homo sapiens GN=RPS24;	5	12	12	12	11	12	12	4	5	5	12	12	12	4	4	4	11	12	12	4	5	5	12	12	12	4	4	4	11	12	12	4	5	5	12	12	12	4	4	4	24.2	24.2
Q99700;Q99700-4;F8VQP2;F8WB06;Q99700-2;H0YH87;Q24JQ7;F8VQS0;F8W0B5;F8VZQ7;F8VVY6;F8VRK6	Q99700;Q99700-4;F8VQP2;F8WB06;Q99700-2;H0YH87;Q24JQ7	12;12;12;12;12;12;11;4;3;3;2;2	12;12;12;12;12;12;11;4;3;3;2;2	12;12;12;12;12;12;11;4;3;3;2;2	Ataxin-2	ATXN2	>sp|Q99700|ATX2_HUMAN Ataxin-2 OS=Homo sapiens GN=ATXN2 PE=1 SV=2;>sp|Q99700-4|ATX2_HUMAN Isoform 4 of Ataxin-2 OS=Homo sapiens GN=ATXN2;>tr|F8VQP2|F8VQP2_HUMAN Ataxin-2 OS=Homo sapiens GN=ATXN2 PE=4 SV=1;>tr|F8WB06|F8WB06_HUMAN Ataxin-2 OS=Homo sapiens GN	12	12	12	12	10	11	11	5	4	2	12	11	10	2	1	2	10	11	11	5	4	2	12	11	10	2	1	2	10	11	11	5	4	2	12	11	10	2	1	2	12.3	12.3
F8W930;Q9Y6M1;Q9Y6M1-1;Q9Y6M1-4;Q9Y6M1-3;Q9Y6M1-6;Q9Y6M1-5	F8W930;Q9Y6M1;Q9Y6M1-1;Q9Y6M1-4;Q9Y6M1-3;Q9Y6M1-6;Q9Y6M1-5	13;13;13;10;10;10;10	12;12;12;9;9;9;9	12;12;12;9;9;9;9	Insulin-like growth factor 2 mRNA-binding protein 2	IGF2BP2	>tr|F8W930|F8W930_HUMAN Insulin-like growth factor 2 mRNA-binding protein 2 OS=Homo sapiens GN=IGF2BP2 PE=4 SV=1;>sp|Q9Y6M1|IF2B2_HUMAN Insulin-like growth factor 2 mRNA-binding protein 2 OS=Homo sapiens GN=IGF2BP2 PE=1 SV=2;>sp|Q9Y6M1-1|IF2B2_HUMAN Isofor	7	13	12	12	11	10	10	2	2	2	12	10	10	1	2	2	10	9	9	1	1	1	11	9	9	0	1	1	10	9	9	1	1	1	11	9	9	0	1	1	27.3	25.1
G3V3A4;Q13573;G3V4X8;E9PGQ7;G3V5R3	G3V3A4;Q13573;G3V4X8;E9PGQ7	13;13;8;8;4	13;13;8;8;4	13;13;8;8;4	SNW domain-containing protein 1	SNW1	>tr|G3V3A4|G3V3A4_HUMAN SNW domain-containing protein 1 OS=Homo sapiens GN=SNW1 PE=4 SV=1;>sp|Q13573|SNW1_HUMAN SNW domain-containing protein 1 OS=Homo sapiens GN=SNW1 PE=1 SV=1;>tr|G3V4X8|G3V4X8_HUMAN SNW domain-containing protein 1 OS=Homo sapiens GN=SNW	5	13	13	13	11	11	11	2	2	0	12	12	11	0	2	1	11	11	11	2	2	0	12	12	11	0	2	1	11	11	11	2	2	0	12	12	11	0	2	1	27	27
O14654	O14654	15	15	15	Insulin receptor substrate 4	IRS4	>sp|O14654|IRS4_HUMAN Insulin receptor substrate 4 OS=Homo sapiens GN=IRS4 PE=1 SV=1	1	15	15	15	14	15	14	10	8	8	12	11	12	6	8	7	14	15	14	10	8	8	12	11	12	6	8	7	14	15	14	10	8	8	12	11	12	6	8	7	15.6	15.6
O15042;O15042-2;E7ET15;O15042-3;C9JB80;H0Y8D9;E7EW00;H7C4V2;C9J5L1;C9JDJ7	O15042;O15042-2;E7ET15;O15042-3;C9JB80	16;16;15;9;8;7;6;2;2;1	16;16;15;9;8;7;6;2;2;1	16;16;15;9;8;7;6;2;2;1	U2 snRNP-associated SURP motif-containing protein	U2SURP	>sp|O15042|SR140_HUMAN U2 snRNP-associated SURP motif-containing protein OS=Homo sapiens GN=U2SURP PE=1 SV=2;>sp|O15042-2|SR140_HUMAN Isoform 2 of U2 snRNP-associated SURP motif-containing protein OS=Homo sapiens GN=U2SURP;>tr|E7ET15|E7ET15_HUMAN U2 snRNP-	10	16	16	16	14	12	15	6	2	3	12	14	12	5	6	4	14	12	15	6	2	3	12	14	12	5	6	4	14	12	15	6	2	3	12	14	12	5	6	4	19.9	19.9
O75934	O75934	13	13	13	Pre-mRNA-splicing factor SPF27	BCAS2	>sp|O75934|SPF27_HUMAN Pre-mRNA-splicing factor SPF27 OS=Homo sapiens GN=BCAS2 PE=1 SV=1	1	13	13	13	12	12	11	2	4	3	12	11	12	2	4	3	12	12	11	2	4	3	12	11	12	2	4	3	12	12	11	2	4	3	12	11	12	2	4	3	52.4	52.4
P07900-2;P07900;Q86U12;G3V2J8;Q58FG0	P07900-2;P07900;Q86U12	15;15;10;3;2	7;7;4;1;1	7;7;4;1;1	Heat shock protein HSP 90-alpha	HSP90AA1	>sp|P07900-2|HS90A_HUMAN Isoform 2 of Heat shock protein HSP 90-alpha OS=Homo sapiens GN=HSP90AA1;>sp|P07900|HS90A_HUMAN Heat shock protein HSP 90-alpha OS=Homo sapiens GN=HSP90AA1 PE=1 SV=5;>tr|Q86U12|Q86U12_HUMAN Full-length cDNA clone CS0CAP007YF18 of T	5	15	7	7	13	12	13	10	8	9	12	10	12	6	8	7	6	5	6	4	4	4	5	4	4	2	3	4	6	5	6	4	4	4	5	4	4	2	3	4	19.3	8.1
P23526;F5H737	P23526;F5H737	12;9	12;9	12;9	Adenosylhomocysteinase	AHCY	>sp|P23526|SAHH_HUMAN Adenosylhomocysteinase OS=Homo sapiens GN=AHCY PE=1 SV=4;>tr|F5H737|F5H737_HUMAN Adenosylhomocysteinase OS=Homo sapiens GN=AHCY PE=3 SV=1	2	12	12	12	12	12	11	9	9	9	12	12	9	8	8	6	12	12	11	9	9	9	12	12	9	8	8	6	12	12	11	9	9	9	12	12	9	8	8	6	29.9	29.9
P54136;P54136-2;F5H3T8;E5RJM9;E5RH09	P54136;P54136-2;F5H3T8	15;13;9;4;3	15;13;9;4;3	15;13;9;4;3	Arginine--tRNA ligase, cytoplasmic	RARS	>sp|P54136|SYRC_HUMAN Arginine--tRNA ligase, cytoplasmic OS=Homo sapiens GN=RARS PE=1 SV=2;>sp|P54136-2|SYRC_HUMAN Isoform Monomeric of Arginine--tRNA ligase, cytoplasmic OS=Homo sapiens GN=RARS;>tr|F5H3T8|F5H3T8_HUMAN Arginine--tRNA ligase, cytoplasmic OS	5	15	15	15	15	14	15	9	9	5	12	12	13	6	9	10	15	14	15	9	9	5	12	12	13	6	9	10	15	14	15	9	9	5	12	12	13	6	9	10	27.3	27.3
P61313;E7EQV9;E7ENU7;E7EX53;Q642I1;E7ERA2	P61313;E7EQV9;E7ENU7;E7EX53;Q642I1	14;11;10;8;7;3	14;11;10;8;7;3	14;11;10;8;7;3	60S ribosomal protein L15;Ribosomal protein L15	RPL15	>sp|P61313|RL15_HUMAN 60S ribosomal protein L15 OS=Homo sapiens GN=RPL15 PE=1 SV=2;>tr|E7EQV9|E7EQV9_HUMAN Ribosomal protein L15 (Fragment) OS=Homo sapiens GN=RPL15 PE=3 SV=1;>tr|E7ENU7|E7ENU7_HUMAN Ribosomal protein L15 (Fragment) OS=Homo sapiens GN=RPL15	6	14	14	14	14	14	13	8	8	9	12	12	12	6	6	6	14	14	13	8	8	9	12	12	12	6	6	6	14	14	13	8	8	9	12	12	12	6	6	6	50.5	50.5
P62906	P62906	12	12	12	60S ribosomal protein L10a	RPL10A	>sp|P62906|RL10A_HUMAN 60S ribosomal protein L10a OS=Homo sapiens GN=RPL10A PE=1 SV=2	1	12	12	12	10	12	10	7	7	6	12	11	11	6	6	7	10	12	10	7	7	6	12	11	11	6	6	7	10	12	10	7	7	6	12	11	11	6	6	7	39.6	39.6
Q07020;H0YHA7;F8VWC5;G3V203;F8VYV2;E7EW92;F8VUA6;F8VXR6	Q07020;H0YHA7;F8VWC5;G3V203;F8VYV2;E7EW92;F8VUA6	14;13;13;12;12;11;9;1	14;13;13;12;12;11;9;1	14;13;13;12;12;11;9;1	60S ribosomal protein L18	RPL18	>sp|Q07020|RL18_HUMAN 60S ribosomal protein L18 OS=Homo sapiens GN=RPL18 PE=1 SV=2;>tr|H0YHA7|H0YHA7_HUMAN 60S ribosomal protein L18 (Fragment) OS=Homo sapiens GN=RPL18 PE=3 SV=1;>tr|F8VWC5|F8VWC5_HUMAN 60S ribosomal protein L18 OS=Homo sapiens GN=RPL18 PE	8	14	14	14	13	13	13	9	9	8	12	13	14	8	10	9	13	13	13	9	9	8	12	13	14	8	10	9	13	13	13	9	9	8	12	13	14	8	10	9	48.4	48.4
Q13247;Q13247-3;Q13247-2	Q13247;Q13247-3	16;16;6	12;12;4	12;12;4	Serine/arginine-rich splicing factor 6	SRSF6	>sp|Q13247|SRSF6_HUMAN Serine/arginine-rich splicing factor 6 OS=Homo sapiens GN=SRSF6 PE=1 SV=2;>sp|Q13247-3|SRSF6_HUMAN Isoform SRP55-3 of Serine/arginine-rich splicing factor 6 OS=Homo sapiens GN=SRSF6	3	16	12	12	13	15	14	6	7	7	12	14	14	4	5	5	9	12	10	3	4	3	9	10	11	2	3	3	9	12	10	3	4	3	9	10	11	2	3	3	34.3	26.2
Q15717	Q15717	16	16	15	ELAV-like protein 1	ELAVL1	>sp|Q15717|ELAV1_HUMAN ELAV-like protein 1 OS=Homo sapiens GN=ELAVL1 PE=1 SV=2	1	16	16	15	13	14	14	4	6	3	12	13	14	2	4	6	13	14	14	4	6	3	12	13	14	2	4	6	12	13	14	4	6	3	11	12	14	2	4	5	46.6	46.6
Q674X7;Q674X7-2;Q674X7-3;Q674X7-4;Q674X7-5;B0QYQ6	Q674X7;Q674X7-2;Q674X7-3;Q674X7-4;Q674X7-5	17;17;16;15;14;8	17;17;16;15;14;8	17;17;16;15;14;8	Kazrin	KAZN	>sp|Q674X7|KAZRN_HUMAN Kazrin OS=Homo sapiens GN=KAZN PE=1 SV=2;>sp|Q674X7-2|KAZRN_HUMAN Isoform 2 of Kazrin OS=Homo sapiens GN=KAZN;>sp|Q674X7-3|KAZRN_HUMAN Isoform 3 of Kazrin OS=Homo sapiens GN=KAZN;>sp|Q674X7-4|KAZRN_HUMAN Isoform 4 of Kazrin OS=Homo s	6	17	17	17	11	9	10	12	14	14	12	10	9	14	14	11	11	9	10	12	14	14	12	10	9	14	14	11	11	9	10	12	14	14	12	10	9	14	14	11	22.8	22.8
Q8IXT5;B9ZVT1	Q8IXT5;B9ZVT1	14;12	14;12	14;12	RNA-binding protein 12B	RBM12B	>sp|Q8IXT5|RB12B_HUMAN RNA-binding protein 12B OS=Homo sapiens GN=RBM12B PE=1 SV=2;>tr|B9ZVT1|B9ZVT1_HUMAN RNA-binding protein 12B OS=Homo sapiens GN=RBM12B PE=4 SV=2	2	14	14	14	9	10	10	1	3	0	12	13	13	1	1	2	9	10	10	1	3	0	12	13	13	1	1	2	9	10	10	1	3	0	12	13	13	1	1	2	17.3	17.3
Q9BZI7;Q9BZI7-2;Q0VAK7	Q9BZI7;Q9BZI7-2;Q0VAK7	13;12;8	13;12;8	13;12;8	Regulator of nonsense transcripts 3B	UPF3B	>sp|Q9BZI7|REN3B_HUMAN Regulator of nonsense transcripts 3B OS=Homo sapiens GN=UPF3B PE=1 SV=1;>sp|Q9BZI7-2|REN3B_HUMAN Isoform 2 of Regulator of nonsense transcripts 3B OS=Homo sapiens GN=UPF3B;>tr|Q0VAK7|Q0VAK7_HUMAN Regulator of nonsense transcripts 3B	3	13	13	13	12	12	12	4	3	4	12	11	11	3	3	3	12	12	12	4	3	4	12	11	11	3	3	3	12	12	12	4	3	4	12	11	11	3	3	3	29.4	29.4
Q9P015;E5RHF4;E5RIZ4	Q9P015;E5RHF4	14;8;5	14;8;5	14;8;5	39S ribosomal protein L15, mitochondrial	MRPL15	>sp|Q9P015|RM15_HUMAN 39S ribosomal protein L15, mitochondrial OS=Homo sapiens GN=MRPL15 PE=1 SV=1;>tr|E5RHF4|E5RHF4_HUMAN 39S ribosomal protein L15, mitochondrial (Fragment) OS=Homo sapiens GN=MRPL15 PE=3 SV=1	3	14	14	14	12	13	12	7	6	3	12	12	13	5	4	4	12	13	12	7	6	3	12	12	13	5	4	4	12	13	12	7	6	3	12	12	13	5	4	4	53.7	53.7
Q9Y230;B3KQ59	Q9Y230;B3KQ59	17;14	17;14	17;14	RuvB-like 2	RUVBL2	>sp|Q9Y230|RUVB2_HUMAN RuvB-like 2 OS=Homo sapiens GN=RUVBL2 PE=1 SV=3;>tr|B3KQ59|B3KQ59_HUMAN RuvB-like 2 OS=Homo sapiens GN=RUVBL2 PE=2 SV=1	2	17	17	17	15	14	14	9	12	11	12	10	10	7	10	7	15	14	14	9	12	11	12	10	10	7	10	7	15	14	14	9	12	11	12	10	10	7	10	7	44.5	44.5
Q01844-5;Q01844;Q01844-3;B0QYK0;B0QYK1;C9JGE3;Q01844-2;H7BY36;Q01844-4;F8WC90	Q01844-5;Q01844;Q01844-3;B0QYK0;B0QYK1;C9JGE3;Q01844-2;H7BY36	12;12;12;12;12;11;11;11;1;1	12;12;12;12;12;11;11;11;1;1	12;12;12;12;12;11;11;11;1;1	RNA-binding protein EWS	EWSR1	>sp|Q01844-5|EWS_HUMAN Isoform 5 of RNA-binding protein EWS OS=Homo sapiens GN=EWSR1;>sp|Q01844|EWS_HUMAN RNA-binding protein EWS OS=Homo sapiens GN=EWSR1 PE=1 SV=1;>sp|Q01844-3|EWS_HUMAN Isoform 3 of RNA-binding protein EWS OS=Homo sapiens GN=EWSR1;>tr|B0	10	12	12	12	11	11	10	5	2	3	11	10	11	4	5	2	11	11	10	5	2	3	11	10	11	4	5	2	11	11	10	5	2	3	11	10	11	4	5	2	17.9	17.9
P50990;G5E9B2;B4DEM7;B4DQH4;H7C4C8;H7C2U0	P50990;G5E9B2;B4DEM7;B4DQH4;H7C4C8	12;12;12;10;7;1	12;12;12;10;7;1	12;12;12;10;7;1	T-complex protein 1 subunit theta	CCT8	>sp|P50990|TCPQ_HUMAN T-complex protein 1 subunit theta OS=Homo sapiens GN=CCT8 PE=1 SV=4;>tr|G5E9B2|G5E9B2_HUMAN Chaperonin containing TCP1, subunit 8 (Theta), isoform CRA_a OS=Homo sapiens GN=CCT8 PE=3 SV=1;>tr|B4DEM7|B4DEM7_HUMAN T-complex protein 1 sub	6	12	12	12	10	9	9	10	9	10	11	10	10	10	10	8	10	9	9	10	9	10	11	10	10	10	10	8	10	9	9	10	9	10	11	10	10	10	10	8	26.3	26.3
B5MDF5;P62826;F5H018;H0YFC6;B4DV51	B5MDF5;P62826;F5H018;H0YFC6	11;11;10;6;4	11;11;10;6;4	11;11;10;6;4	GTP-binding nuclear protein Ran	RAN	>tr|B5MDF5|B5MDF5_HUMAN GTP-binding nuclear protein Ran OS=Homo sapiens GN=RAN PE=4 SV=1;>sp|P62826|RAN_HUMAN GTP-binding nuclear protein Ran OS=Homo sapiens GN=RAN PE=1 SV=3;>tr|F5H018|F5H018_HUMAN GTP-binding nuclear protein Ran (Fragment) OS=Homo sapien	5	11	11	11	11	11	9	9	9	11	11	11	11	8	8	8	11	11	9	9	9	11	11	11	11	8	8	8	11	11	9	9	9	11	11	11	11	8	8	8	41.6	41.6
Q9NRR4;E7EMP9;Q9NRR4-2;H0Y2N2;Q9NRR4-3;H7BYF6;H7C5U6	Q9NRR4;E7EMP9;Q9NRR4-2;H0Y2N2;Q9NRR4-3;H7BYF6	13;13;13;13;8;8;1	13;13;13;13;8;8;1	13;13;13;13;8;8;1	Ribonuclease 3	DROSHA	>sp|Q9NRR4|RNC_HUMAN Ribonuclease 3 OS=Homo sapiens GN=DROSHA PE=1 SV=2;>tr|E7EMP9|E7EMP9_HUMAN Ribonuclease 3 OS=Homo sapiens GN=DROSHA PE=4 SV=1;>sp|Q9NRR4-2|RNC_HUMAN Isoform 2 of Ribonuclease 3 OS=Homo sapiens GN=DROSHA;>tr|H0Y2N2|H0Y2N2_HUMAN Ribonucl	7	13	13	13	8	6	11	4	4	1	11	12	12	2	3	3	8	6	11	4	4	1	11	12	12	2	3	3	8	6	11	4	4	1	11	12	12	2	3	3	10.2	10.2
E7ENH9;P53396;P53396-2;B4E3P0	E7ENH9;P53396;P53396-2;B4E3P0	17;17;17;14	17;17;17;14	17;17;17;14	ATP-citrate synthase	ACLY	>tr|E7ENH9|E7ENH9_HUMAN ATP-citrate synthase OS=Homo sapiens GN=ACLY PE=4 SV=2;>sp|P53396|ACLY_HUMAN ATP-citrate synthase OS=Homo sapiens GN=ACLY PE=1 SV=3;>sp|P53396-2|ACLY_HUMAN Isoform 2 of ATP-citrate synthase OS=Homo sapiens GN=ACLY;>tr|B4E3P0|B4E3P0_	4	17	17	17	9	10	9	6	7	6	11	10	11	6	7	4	9	10	9	6	7	6	11	10	11	6	7	4	9	10	9	6	7	6	11	10	11	6	7	4	19.2	19.2
O00139-4;O00139;E9PB70;O00139-1;O00139-2;D6R9M0;H0Y5Z9	O00139-4;O00139;E9PB70;O00139-1;O00139-2	13;13;13;13;13;4;1	13;13;13;13;13;4;1	12;12;12;12;12;4;0	Kinesin-like protein KIF2A	KIF2A	>sp|O00139-4|KIF2A_HUMAN Isoform 4 of Kinesin-like protein KIF2A OS=Homo sapiens GN=KIF2A;>sp|O00139|KIF2A_HUMAN Kinesin-like protein KIF2A OS=Homo sapiens GN=KIF2A PE=1 SV=3;>tr|E9PB70|E9PB70_HUMAN Kinesin-like protein KIF2A OS=Homo sapiens GN=KIF2A PE=3	7	13	13	12	11	13	10	3	4	2	11	9	9	1	1	2	11	13	10	3	4	2	11	9	9	1	1	2	11	12	10	3	4	2	11	9	9	1	1	2	16	16
G5E9Q2;E9PGZ0;O75534;O75534-2;E9PLT0;E9PLD4	G5E9Q2;E9PGZ0;O75534;O75534-2;E9PLT0	13;13;13;13;11;1	13;13;13;13;11;1	13;13;13;13;11;1	Cold shock domain-containing protein E1	CSDE1	>tr|G5E9Q2|G5E9Q2_HUMAN Cold shock domain containing E1, RNA-binding, isoform CRA_d OS=Homo sapiens GN=CSDE1 PE=4 SV=1;>tr|E9PGZ0|E9PGZ0_HUMAN Cold shock domain-containing protein E1 OS=Homo sapiens GN=CSDE1 PE=4 SV=1;>sp|O75534|CSDE1_HUMAN Cold shock doma	6	13	13	13	12	12	12	4	2	2	11	10	12	4	4	7	12	12	12	4	2	2	11	10	12	4	4	7	12	12	12	4	2	2	11	10	12	4	4	7	15.3	15.3
F8VQ10;Q13838-2;Q13838;Q5STU3;H0Y7G4;H0Y7X6;F8VZL8;F6WLT2;F6TRA5;F6UN21;F6S4E6;B4DP52;F6R6M7;F6QYI9;F6V772;B4DIJ6;H0Y557;H0Y400;F8W0J0;H0Y6G9;H0Y4V8;H0Y6N8;E7EMX2;F6S2B7;F6U6E2;F6QWI5;E9PP12;F6UJC5;H0Y800;H0Y6Y9;H0Y6J9	F8VQ10;Q13838-2;Q13838;Q5STU3;H0Y7G4;H0Y7X6;F8VZL8;F6WLT2;F6TRA5;F6UN21;F6S4E6;B4DP52;F6R6M7;F6QYI9;F6V772	14;14;14;13;10;9;9;9;9;9;9;8;7;7;7;5;5;5;5;5;5;5;4;4;4;4;3;3;3;3;3	14;14;14;13;10;9;9;9;9;9;9;8;7;7;7;5;5;5;5;5;5;5;4;4;4;4;3;3;3;3;3	3;3;3;3;2;2;2;2;2;2;2;2;2;2;2;1;1;1;1;1;1;1;1;1;1;1;1;1;1;1;1	Spliceosome RNA helicase DDX39B	DDX39B;BAT1	>tr|F8VQ10|F8VQ10_HUMAN Spliceosome RNA helicase DDX39B OS=Homo sapiens GN=DDX39B PE=4 SV=1;>sp|Q13838-2|DX39B_HUMAN Isoform 2 of Spliceosome RNA helicase DDX39B OS=Homo sapiens GN=DDX39B;>sp|Q13838|DX39B_HUMAN Spliceosome RNA helicase DDX39B OS=Homo sapie	31	14	14	3	13	12	13	9	7	5	11	13	12	5	7	5	13	12	13	9	7	5	11	13	12	5	7	5	3	3	3	2	2	1	2	3	3	1	2	1	31.8	31.8
Q02241;H7BYN4;Q02241-2;B4E1K0;H0YME6;H0YKQ5	Q02241;H7BYN4;Q02241-2;B4E1K0	11;11;11;10;2;2	11;11;11;10;2;2	11;11;11;10;2;2	Kinesin-like protein KIF23	KIF23	>sp|Q02241|KIF23_HUMAN Kinesin-like protein KIF23 OS=Homo sapiens GN=KIF23 PE=1 SV=3;>tr|H7BYN4|H7BYN4_HUMAN Kinesin-like protein KIF23 OS=Homo sapiens GN=KIF23 PE=3 SV=1;>sp|Q02241-2|KIF23_HUMAN Isoform 2 of Kinesin-like protein KIF23 OS=Homo sapiens GN=K	6	11	11	11	9	9	8	0	0	0	11	8	9	0	0	0	9	9	8	0	0	0	11	8	9	0	0	0	9	9	8	0	0	0	11	8	9	0	0	0	15.5	15.5
O14646;O14646-2;E7EPE9;G3V418;Q3L8U1;Q3L8U1-3;Q3L8U1-2;Q8TD26;H3BTW3;F5H2C7;H0Y8V4	O14646;O14646-2	11;11;4;2;1;1;1;1;1;1;1	11;11;4;2;1;1;1;1;1;1;1	7;7;2;0;0;0;0;0;0;1;1	Chromodomain-helicase-DNA-binding protein 1	CHD1	>sp|O14646|CHD1_HUMAN Chromodomain-helicase-DNA-binding protein 1 OS=Homo sapiens GN=CHD1 PE=1 SV=2;>sp|O14646-2|CHD1_HUMAN Isoform 2 of Chromodomain-helicase-DNA-binding protein 1 OS=Homo sapiens GN=CHD1	11	11	11	7	7	8	10	0	0	1	11	9	9	1	0	0	7	8	10	0	0	1	11	9	9	1	0	0	4	4	6	0	0	1	7	5	5	1	0	0	8.3	8.3
O43684;O43684-2;B4DDM6	O43684;O43684-2;B4DDM6	14;14;12	14;14;12	14;14;12	Mitotic checkpoint protein BUB3	BUB3	>sp|O43684|BUB3_HUMAN Mitotic checkpoint protein BUB3 OS=Homo sapiens GN=BUB3 PE=1 SV=1;>sp|O43684-2|BUB3_HUMAN Isoform 2 of Mitotic checkpoint protein BUB3 OS=Homo sapiens GN=BUB3;>tr|B4DDM6|B4DDM6_HUMAN Mitotic checkpoint protein BUB3 OS=Homo sapiens GN=	3	14	14	14	13	13	12	5	4	4	11	11	12	2	3	3	13	13	12	5	4	4	11	11	12	2	3	3	13	13	12	5	4	4	11	11	12	2	3	3	35.1	35.1
O76031;Q9H072;H0YM48;H0YK07	O76031;Q9H072	12;11;2;1	12;11;2;1	12;11;2;1	ATP-dependent Clp protease ATP-binding subunit clpX-like, mitochondrial	CLPX;DKFZp586J151	>sp|O76031|CLPX_HUMAN ATP-dependent Clp protease ATP-binding subunit clpX-like, mitochondrial OS=Homo sapiens GN=CLPX PE=1 SV=2;>tr|Q9H072|Q9H072_HUMAN ATP-dependent Clp protease ATP-binding subunit clpX-like, mitochondrial OS=Homo sapiens GN=DKFZp586J151	4	12	12	12	10	10	8	5	4	3	11	10	12	5	6	3	10	10	8	5	4	3	11	10	12	5	6	3	10	10	8	5	4	3	11	10	12	5	6	3	22.9	22.9
P40429;B4DNC8;Q6NVV1	P40429	12;4;4	12;4;4	12;4;4	60S ribosomal protein L13a	RPL13A	>sp|P40429|RL13A_HUMAN 60S ribosomal protein L13a OS=Homo sapiens GN=RPL13A PE=1 SV=2	3	12	12	12	12	12	10	8	6	6	11	9	9	7	7	5	12	12	10	8	6	6	11	9	9	7	7	5	12	12	10	8	6	6	11	9	9	7	7	5	48.3	48.3
P47897;B4DWJ2;B4DNN3;H7C0R3;C9J165;B7Z840;C9JSG9;F2Z2V6	P47897;B4DWJ2;B4DNN3	15;14;13;7;4;4;4;1	15;14;13;7;4;4;4;1	15;14;13;7;4;4;4;1	Glutamine--tRNA ligase	QARS	>sp|P47897|SYQ_HUMAN Glutamine--tRNA ligase OS=Homo sapiens GN=QARS PE=1 SV=1;>tr|B4DWJ2|B4DWJ2_HUMAN Glutamine--tRNA ligase OS=Homo sapiens GN=QARS PE=2 SV=1;>tr|B4DNN3|B4DNN3_HUMAN Uncharacterized protein OS=Homo sapiens GN=QARS PE=2 SV=1	8	15	15	15	13	14	13	9	9	7	11	13	13	8	9	9	13	14	13	9	9	7	11	13	13	8	9	9	13	14	13	9	9	7	11	13	13	8	9	9	22.6	22.6
P55795;B4DFK9	P55795;B4DFK9	12;10	5;4	5;4	Heterogeneous nuclear ribonucleoprotein H2	HNRNPH2	>sp|P55795|HNRH2_HUMAN Heterogeneous nuclear ribonucleoprotein H2 OS=Homo sapiens GN=HNRNPH2 PE=1 SV=1;>tr|B4DFK9|B4DFK9_HUMAN Heterogeneous nuclear ribonucleoprotein H2 OS=Homo sapiens GN=HNRNPH2 PE=2 SV=1	2	12	5	5	9	11	10	5	6	4	11	12	12	4	5	5	5	5	5	3	3	2	4	5	5	2	2	2	5	5	5	3	3	2	4	5	5	2	2	2	28.3	14.9
H0YG49;Q01130;Q8NAK9;F5GYB8	H0YG49;Q01130;Q8NAK9;F5GYB8	13;13;11;7	13;13;11;7	10;10;8;4	Serine/arginine-rich splicing factor 2	SRSF2	>tr|H0YG49|H0YG49_HUMAN Serine/arginine-rich-splicing factor 2 OS=Homo sapiens GN=SRSF2 PE=4 SV=1;>sp|Q01130|SRSF2_HUMAN Serine/arginine-rich splicing factor 2 OS=Homo sapiens GN=SRSF2 PE=1 SV=4;>tr|Q8NAK9|Q8NAK9_HUMAN Serine/arginine-rich-splicing factor	4	13	13	10	12	12	12	5	3	5	11	10	11	4	4	3	12	12	12	5	3	5	11	10	11	4	4	3	9	9	9	4	2	4	8	7	8	3	3	2	41.4	41.4
Q02543;B4DM74	Q02543;B4DM74	12;11	12;11	12;11	60S ribosomal protein L18a	RPL18A	>sp|Q02543|RL18A_HUMAN 60S ribosomal protein L18a OS=Homo sapiens GN=RPL18A PE=1 SV=2;>tr|B4DM74|B4DM74_HUMAN 60S ribosomal protein L18a OS=Homo sapiens GN=RPL18A PE=2 SV=1	2	12	12	12	10	11	11	7	7	7	11	11	11	5	8	8	10	11	11	7	7	7	11	11	11	5	8	8	10	11	11	7	7	7	11	11	11	5	8	8	45.5	45.5
Q1ED39;H3BNU8;H3BPL4;H3BMC9	Q1ED39	13;6;3;2	13;6;3;2	13;6;3;2	Protein C16orf88	C16orf88	>sp|Q1ED39|CP088_HUMAN Protein C16orf88 OS=Homo sapiens GN=C16orf88 PE=1 SV=1	4	13	13	13	10	11	12	0	0	0	11	7	9	0	0	0	10	11	12	0	0	0	11	7	9	0	0	0	10	11	12	0	0	0	11	7	9	0	0	0	33.6	33.6
Q9UKM9;Q9UKM9-2;Q5QPL9;Q5QPM0;Q5QPM1;Q5QPM2	Q9UKM9;Q9UKM9-2;Q5QPL9;Q5QPM0;Q5QPM1	13;13;13;10;8;5	13;13;13;10;8;5	13;13;13;10;8;5	RNA-binding protein Raly	RALY	>sp|Q9UKM9|RALY_HUMAN RNA-binding protein Raly OS=Homo sapiens GN=RALY PE=1 SV=1;>sp|Q9UKM9-2|RALY_HUMAN Isoform 1 of RNA-binding protein Raly OS=Homo sapiens GN=RALY;>tr|Q5QPL9|Q5QPL9_HUMAN RNA binding protein, autoantigenic (HnRNP-associated with lethal	6	13	13	13	12	13	12	5	4	2	11	13	11	1	2	1	12	13	12	5	4	2	11	13	11	1	2	1	12	13	12	5	4	2	11	13	11	1	2	1	38.2	38.2
Q5VTL8;Q5VTL8-2	Q5VTL8;Q5VTL8-2	15;8	15;8	15;8	Pre-mRNA-splicing factor 38B	PRPF38B	>sp|Q5VTL8|PR38B_HUMAN Pre-mRNA-splicing factor 38B OS=Homo sapiens GN=PRPF38B PE=1 SV=1;>sp|Q5VTL8-2|PR38B_HUMAN Isoform 2 of Pre-mRNA-splicing factor 38B OS=Homo sapiens GN=PRPF38B	2	15	15	15	13	11	13	3	5	5	11	10	11	1	3	2	13	11	13	3	5	5	11	10	11	1	3	2	13	11	13	3	5	5	11	10	11	1	3	2	26.9	26.9
Q8NCA5;Q8NCA5-2;E9PH82;B4DT23	Q8NCA5;Q8NCA5-2;E9PH82;B4DT23	12;12;9;8	12;12;9;8	8;8;7;4	Protein FAM98A	FAM98A	>sp|Q8NCA5|FA98A_HUMAN Protein FAM98A OS=Homo sapiens GN=FAM98A PE=1 SV=1;>sp|Q8NCA5-2|FA98A_HUMAN Isoform 2 of Protein FAM98A OS=Homo sapiens GN=FAM98A;>tr|E9PH82|E9PH82_HUMAN Protein FAM98A OS=Homo sapiens GN=FAM98A PE=4 SV=1;>tr|B4DT23|B4DT23_HUMAN Prot	4	12	12	8	11	12	12	4	4	4	11	11	12	3	4	1	11	12	12	4	4	4	11	11	12	3	4	1	7	8	8	2	3	3	8	8	8	1	2	0	23.9	23.9
Q92522	Q92522	12	12	12	Histone H1x	H1FX	>sp|Q92522|H1X_HUMAN Histone H1x OS=Homo sapiens GN=H1FX PE=1 SV=1	1	12	12	12	12	12	11	6	5	5	11	11	11	3	4	3	12	12	11	6	5	5	11	11	11	3	4	3	12	12	11	6	5	5	11	11	11	3	4	3	45.1	45.1
Q92945;Q92945-2;E7EP96;B4DT31;E9PEB5;F8W7W2;Q96AE4-2;Q96AE4;B4E0X8;C9JSZ1	Q92945;Q92945-2;E7EP96	13;13;10;3;3;3;3;3;3;1	13;13;10;3;3;3;3;3;3;1	12;12;9;2;2;2;2;2;2;1	Far upstream element-binding protein 2	KHSRP	>sp|Q92945|FUBP2_HUMAN Far upstream element-binding protein 2 OS=Homo sapiens GN=KHSRP PE=1 SV=4;>sp|Q92945-2|FUBP2_HUMAN Isoform 2 of Far upstream element-binding protein 2 OS=Homo sapiens GN=KHSRP;>tr|E7EP96|E7EP96_HUMAN Far upstream element-binding prot	10	13	13	12	11	10	11	7	8	7	11	11	10	7	8	7	11	10	11	7	8	7	11	11	10	7	8	7	11	10	11	7	8	7	10	10	9	7	8	7	23.6	23.6
Q96DV4;B3KN96;B8ZZ57	Q96DV4	11;3;2	11;3;2	11;3;2	39S ribosomal protein L38, mitochondrial	MRPL38	>sp|Q96DV4|RM38_HUMAN 39S ribosomal protein L38, mitochondrial OS=Homo sapiens GN=MRPL38 PE=1 SV=2	3	11	11	11	10	10	9	2	0	0	11	9	11	1	2	2	10	10	9	2	0	0	11	9	11	1	2	2	10	10	9	2	0	0	11	9	11	1	2	2	29.7	29.7
Q9H5H4;H3BS42;B7Z2Y7	Q9H5H4;H3BS42;B7Z2Y7	11;10;8	11;10;8	11;10;8	Zinc finger protein 768	ZNF768	>sp|Q9H5H4|ZN768_HUMAN Zinc finger protein 768 OS=Homo sapiens GN=ZNF768 PE=1 SV=2;>tr|H3BS42|H3BS42_HUMAN Zinc finger protein 768 OS=Homo sapiens GN=ZNF768 PE=4 SV=2;>tr|B7Z2Y7|B7Z2Y7_HUMAN Zinc finger protein 768 OS=Homo sapiens GN=ZNF768 PE=2 SV=1	3	11	11	11	9	9	9	2	1	1	11	11	11	2	3	2	9	9	9	2	1	1	11	11	11	2	3	2	9	9	9	2	1	1	11	11	11	2	3	2	27	27
Q9H7L9	Q9H7L9	13	13	13	Sin3 histone deacetylase corepressor complex component SDS3	SUDS3	>sp|Q9H7L9|SDS3_HUMAN Sin3 histone deacetylase corepressor complex component SDS3 OS=Homo sapiens GN=SUDS3 PE=1 SV=2	1	13	13	13	12	12	11	11	12	8	11	11	9	10	9	10	12	12	11	11	12	8	11	11	9	10	9	10	12	12	11	11	12	8	11	11	9	10	9	10	40.9	40.9
Q9NSD9;F5H6Y1	Q9NSD9;F5H6Y1	11;9	11;9	11;9	Phenylalanine--tRNA ligase beta subunit	FARSB	>sp|Q9NSD9|SYFB_HUMAN Phenylalanine--tRNA ligase beta subunit OS=Homo sapiens GN=FARSB PE=1 SV=3;>tr|F5H6Y1|F5H6Y1_HUMAN Phenylalanine--tRNA ligase beta subunit OS=Homo sapiens GN=FARSB PE=4 SV=1	2	11	11	11	8	6	6	7	5	5	11	6	8	8	8	6	8	6	6	7	5	5	11	6	8	8	8	6	8	6	6	7	5	5	11	6	8	8	8	6	22.4	22.4
Q9NX58	Q9NX58	16	16	16	Cell growth-regulating nucleolar protein	LYAR	>sp|Q9NX58|LYAR_HUMAN Cell growth-regulating nucleolar protein OS=Homo sapiens GN=LYAR PE=1 SV=2	1	16	16	16	14	14	14	4	4	4	11	10	11	3	4	5	14	14	14	4	4	4	11	10	11	3	4	5	14	14	14	4	4	4	11	10	11	3	4	5	37.5	37.5
O95232;B4DJ96;F5H1W9;D6RDI2;H0YA81;D6RHH0	O95232;B4DJ96;F5H1W9	10;10;8;4;3;3	10;10;8;4;3;3	10;10;8;4;3;3	Luc7-like protein 3	LUC7L3	>sp|O95232|LC7L3_HUMAN Luc7-like protein 3 OS=Homo sapiens GN=LUC7L3 PE=1 SV=2;>tr|B4DJ96|B4DJ96_HUMAN Luc7-like protein 3 OS=Homo sapiens GN=LUC7L3 PE=2 SV=1;>tr|F5H1W9|F5H1W9_HUMAN Luc7-like protein 3 OS=Homo sapiens GN=LUC7L3 PE=4 SV=1	6	10	10	10	10	10	10	3	3	4	10	10	10	4	3	2	10	10	10	3	3	4	10	10	10	4	3	2	10	10	10	3	3	4	10	10	10	4	3	2	19.7	19.7
P49368;P49368-2;B4DUR8;Q5SZX6;E9PRC8;Q5SZW8;Q5SZX9;E9PM09	P49368;P49368-2;B4DUR8	10;10;10;2;1;1;1;1	10;10;10;2;1;1;1;1	10;10;10;2;1;1;1;1	T-complex protein 1 subunit gamma	CCT3	>sp|P49368|TCPG_HUMAN T-complex protein 1 subunit gamma OS=Homo sapiens GN=CCT3 PE=1 SV=4;>sp|P49368-2|TCPG_HUMAN Isoform 2 of T-complex protein 1 subunit gamma OS=Homo sapiens GN=CCT3;>tr|B4DUR8|B4DUR8_HUMAN T-complex protein 1 subunit gamma OS=Homo sapie	8	10	10	10	9	9	9	7	8	6	10	9	9	8	9	6	9	9	9	7	8	6	10	9	9	8	9	6	9	9	9	7	8	6	10	9	9	8	9	6	25.3	25.3
P84103;B4E241	P84103;B4E241	11;11	10;10	10;10	Serine/arginine-rich splicing factor 3	SRSF3	>sp|P84103|SRSF3_HUMAN Serine/arginine-rich splicing factor 3 OS=Homo sapiens GN=SRSF3 PE=1 SV=1;>tr|B4E241|B4E241_HUMAN Serine/arginine-rich-splicing factor 3 OS=Homo sapiens GN=SRSF3 PE=2 SV=1	2	11	10	10	11	11	11	7	5	5	10	10	10	5	6	7	10	10	10	6	4	4	9	9	9	4	5	6	10	10	10	6	4	4	9	9	9	4	5	6	44.5	44.5
CON__ENSEMBL:ENSBTAP00000024462;CON__ENSEMBL:ENSBTAP00000024466	CON__ENSEMBL:ENSBTAP00000024462;CON__ENSEMBL:ENSBTAP00000024466	10;9	10;9	10;9			>ENSEMBL:ENSBTAP00000024462 (Bos taurus) 47 kDa protein;>ENSEMBL:ENSBTAP00000024466 (Bos taurus) 44 kDa protein	2	10	10	10	9	10	9	10	9	10	10	10	10	9	8	7	9	10	9	10	9	10	10	10	10	9	8	7	9	10	9	10	9	10	10	10	10	9	8	7	23.9	23.9
CON__ENSEMBL:ENSBTAP00000038253;H0YIC5	CON__ENSEMBL:ENSBTAP00000038253	12;1	1;1	0;0			>ENSEMBL:ENSBTAP00000038253 (Bos taurus) 63 kDa protein	2	12	1	0	9	9	9	8	10	10	10	11	10	8	8	8	0	0	0	0	0	0	0	1	0	0	0	0	0	0	0	0	0	0	0	0	0	0	0	0	17	2
CON__P02533;P02533;CON__Q6IFX2;CON__A2A4G1;CON__Q61782;CON__Q9D312;CON__P35900;P35900;A8MT21;B3KRA2;C9JTG5;CON__Q8N1A0;Q8N1A0;Q8N1A0-2	CON__P02533;P02533	33;33;16;10;6;4;4;4;4;4;2;1;1;1	32;32;16;9;6;4;4;4;4;4;2;1;1;1	13;13;5;0;2;0;0;0;0;0;0;0;0;0	Keratin, type I cytoskeletal 14	KRT14	>P02533 SWISS-PROT:P02533 Tax_Id=9606 Gene_Symbol=KRT14 Keratin, type I cytoskeletal 14;>sp|P02533|K1C14_HUMAN Keratin, type I cytoskeletal 14 OS=Homo sapiens GN=KRT14 PE=1 SV=4	14	33	32	13	14	13	23	13	33	16	10	15	11	14	13	6	13	12	22	12	32	15	9	14	10	13	12	5	3	1	6	3	13	4	1	3	0	2	1	0	57.4	57.4
CON__Q0V8M9;Q06033;Q06033-2;C9JX84;E7ET33;A8MXF4;F5H6B4	CON__Q0V8M9	12;3;3;3;3;3;2	12;3;3;3;3;3;2	12;3;3;3;3;3;2			>Q0V8M9 TREMBL:Q0V8M9;Q9TRI0 (Bos taurus) similar to inter-alpha (globulin) inhibitor H3 isoform 2	7	12	12	12	10	11	10	8	8	7	10	9	9	8	9	8	10	11	10	8	8	7	10	9	9	8	9	8	10	11	10	8	8	7	10	9	9	8	9	8	16.4	16.4
CON__Q3SX09;P68871;F8W6P5;P02042;P02100;E9PFT6;E9PBW4;E9PEW8;A8MUF7	CON__Q3SX09	10;2;2;1;1;1;1;1;1	10;2;2;1;1;1;1;1;1	6;0;0;0;0;0;0;0;0			>Q3SX09 TREMBL:Q3SX09 (Bos taurus) similar to HBG protein	9	10	10	6	10	10	10	10	10	10	10	10	10	10	10	9	10	10	10	10	10	10	10	10	10	10	10	9	6	6	6	6	6	6	6	6	6	6	6	5	46.3	46.3
P05455;E9PFH8;E7ERC4;E9PGX9;F5H673;E9PFL9	P05455;E9PFH8	13;13;6;5;4;3	13;13;6;5;4;3	13;13;6;5;4;3	Lupus La protein	SSB	>sp|P05455|LA_HUMAN Lupus La protein OS=Homo sapiens GN=SSB PE=1 SV=2;>tr|E9PFH8|E9PFH8_HUMAN Lupus La protein OS=Homo sapiens GN=SSB PE=4 SV=1	6	13	13	13	10	10	9	4	2	1	10	12	9	4	5	2	10	10	9	4	2	1	10	12	9	4	5	2	10	10	9	4	2	1	10	12	9	4	5	2	31.6	31.6
P55786;E9PLK3;B7Z463;H0YDG0;F5H0W3;A6NEC2;E7EWZ2;E5RJ24;F5GZY4;E9PP11;H0YCQ5	P55786;E9PLK3;B7Z463	11;11;10;4;3;1;1;1;1;1;1	11;11;10;4;3;1;1;1;1;1;1	11;11;10;4;3;1;1;1;1;1;1	Puromycin-sensitive aminopeptidase	NPEPPS	>sp|P55786|PSA_HUMAN Puromycin-sensitive aminopeptidase OS=Homo sapiens GN=NPEPPS PE=1 SV=2;>tr|E9PLK3|E9PLK3_HUMAN Puromycin-sensitive aminopeptidase OS=Homo sapiens GN=NPEPPS PE=4 SV=1;>tr|B7Z463|B7Z463_HUMAN Puromycin-sensitive aminopeptidase OS=Homo sa	11	11	11	11	11	8	7	8	7	7	10	7	7	7	7	8	11	8	7	8	7	7	10	7	7	7	7	8	11	8	7	8	7	7	10	7	7	7	7	8	14.5	14.5
O60264;F5GZI1	O60264;F5GZI1	12;12	12;12	6;6	SWI/SNF-related matrix-associated actin-dependent regulator of chromatin subfamily A member 5	SMARCA5	>sp|O60264|SMCA5_HUMAN SWI/SNF-related matrix-associated actin-dependent regulator of chromatin subfamily A member 5 OS=Homo sapiens GN=SMARCA5 PE=1 SV=1;>tr|F5GZI1|F5GZI1_HUMAN SWI/SNF-related matrix-associated actin-dependent regulator of chromatin subfa	2	12	12	6	9	7	9	0	0	0	10	8	8	0	0	1	9	7	9	0	0	0	10	8	8	0	0	1	5	5	5	0	0	0	5	4	4	0	0	0	12.6	12.6
Q16630-2;Q16630;F8WJN3;Q16630-3;F8W084	Q16630-2;Q16630;F8WJN3;Q16630-3	10;10;10;10;2	10;10;10;10;2	10;10;10;10;2	Cleavage and polyadenylation specificity factor subunit 6	CPSF6	>sp|Q16630-2|CPSF6_HUMAN Isoform 2 of Cleavage and polyadenylation specificity factor subunit 6 OS=Homo sapiens GN=CPSF6;>sp|Q16630|CPSF6_HUMAN Cleavage and polyadenylation specificity factor subunit 6 OS=Homo sapiens GN=CPSF6 PE=1 SV=2;>tr|F8WJN3|F8WJN3_H	5	10	10	10	9	10	10	5	6	5	10	10	10	5	4	4	9	10	10	5	6	5	10	10	10	5	4	4	9	10	10	5	6	5	10	10	10	5	4	4	16	16
O00148;Q8N5M0;B1Q2N1;F6SXL5	O00148;Q8N5M0;B1Q2N1	12;7;7;3	1;0;0;0	1;0;0;0	ATP-dependent RNA helicase DDX39A	DDX39A;DDX39	>sp|O00148|DX39A_HUMAN ATP-dependent RNA helicase DDX39A OS=Homo sapiens GN=DDX39A PE=1 SV=2;>tr|Q8N5M0|Q8N5M0_HUMAN ATP-dependent RNA helicase DDX39A OS=Homo sapiens GN=DDX39A PE=2 SV=1;>tr|B1Q2N1|B1Q2N1_HUMAN ATP-dependent RNA helicase DDX39A OS=Homo sap	4	12	1	1	11	10	11	7	5	4	10	10	10	4	6	5	1	1	1	0	0	0	1	0	1	0	1	1	1	1	1	0	0	0	1	0	1	0	1	1	22.2	4.4
O14744;O14744-2;G3V5W5;B4DX49;A8MTP3;G3V580;G3V2L6;G3V5L5;B4DV00;C9JSX3;H0YJX6;G3V2X6;H7BZ44;H0YJD3;H0YJ77;G3V2F5;G3V507	O14744;O14744-2;G3V5W5;B4DX49;A8MTP3;G3V580;G3V2L6;G3V5L5	11;10;8;7;7;7;6;6;5;5;4;4;1;1;1;1;1	11;10;8;7;7;7;6;6;5;5;4;4;1;1;1;1;1	11;10;8;7;7;7;6;6;5;5;4;4;1;1;1;1;1	Protein arginine N-methyltransferase 5;Protein arginine N-methyltransferase 5, N-terminally processed	PRMT5	>sp|O14744|ANM5_HUMAN Protein arginine N-methyltransferase 5 OS=Homo sapiens GN=PRMT5 PE=1 SV=4;>sp|O14744-2|ANM5_HUMAN Isoform 2 of Protein arginine N-methyltransferase 5 OS=Homo sapiens GN=PRMT5;>tr|G3V5W5|G3V5W5_HUMAN Protein arginine N-methyltransferas	17	11	11	11	9	10	9	7	6	7	10	10	10	9	8	7	9	10	9	7	6	7	10	10	10	9	8	7	9	10	9	7	6	7	10	10	10	9	8	7	18.4	18.4
O15234;B4DKR6	O15234;B4DKR6	10;9	10;9	10;9	Protein CASC3	CASC3	>sp|O15234|CASC3_HUMAN Protein CASC3 OS=Homo sapiens GN=CASC3 PE=1 SV=2;>tr|B4DKR6|B4DKR6_HUMAN Protein CASC3 OS=Homo sapiens GN=CASC3 PE=2 SV=1	2	10	10	10	8	8	8	1	1	0	10	9	10	1	1	1	8	8	8	1	1	0	10	9	10	1	1	1	8	8	8	1	1	0	10	9	10	1	1	1	19.1	19.1
P04637;P04637-4;P04637-7;P04637-3;P04637-2;P04637-6;P04637-5;E7EQX7;P04637-9;P04637-8;E7ESS1;E9PFT5;E7EMR6;E9PCY9	P04637;P04637-4;P04637-7;P04637-3;P04637-2;P04637-6;P04637-5;E7EQX7;P04637-9;P04637-8;E7ESS1	10;10;8;7;7;7;7;5;5;5;5;3;2;2	10;10;8;7;7;7;7;5;5;5;5;3;2;2	10;10;8;7;7;7;7;5;5;5;5;3;2;2	Cellular tumor antigen p53	TP53	>sp|P04637|P53_HUMAN Cellular tumor antigen p53 OS=Homo sapiens GN=TP53 PE=1 SV=4;>sp|P04637-4|P53_HUMAN Isoform 4 of Cellular tumor antigen p53 OS=Homo sapiens GN=TP53;>sp|P04637-7|P53_HUMAN Isoform 7 of Cellular tumor antigen p53 OS=Homo sapiens GN=TP53;	14	10	10	10	7	7	8	3	2	1	10	8	8	5	5	5	7	7	8	3	2	1	10	8	8	5	5	5	7	7	8	3	2	1	10	8	8	5	5	5	31.8	31.8
P06576;F8VPV9;H0YH81;F8W079;F8VQY0;F8W0P7	P06576;F8VPV9;H0YH81	11;10;8;5;4;1	11;10;8;5;4;1	11;10;8;5;4;1	ATP synthase subunit beta, mitochondrial;ATP synthase subunit beta	ATP5B	>sp|P06576|ATPB_HUMAN ATP synthase subunit beta, mitochondrial OS=Homo sapiens GN=ATP5B PE=1 SV=3;>tr|F8VPV9|F8VPV9_HUMAN ATP synthase subunit beta OS=Homo sapiens GN=ATP5B PE=3 SV=1;>tr|H0YH81|H0YH81_HUMAN ATP synthase subunit beta (Fragment) OS=Homo sapi	6	11	11	11	7	10	7	6	7	4	10	6	8	4	7	4	7	10	7	6	7	4	10	6	8	4	7	4	7	10	7	6	7	4	10	6	8	4	7	4	29.3	29.3
P11182;F5H1F9;Q5VVL7	P11182;F5H1F9;Q5VVL7	13;10;9	13;10;9	13;10;9	Lipoamide acyltransferase component of branched-chain alpha-keto acid dehydrogenase complex, mitochondrial	DBT	>sp|P11182|ODB2_HUMAN Lipoamide acyltransferase component of branched-chain alpha-keto acid dehydrogenase complex, mitochondrial OS=Homo sapiens GN=DBT PE=1 SV=3;>tr|F5H1F9|F5H1F9_HUMAN Lipoamide acyltransferase component of branched-chain alpha-keto acid	3	13	13	13	11	11	9	10	10	10	10	10	10	10	11	6	11	11	9	10	10	10	10	10	10	10	11	6	11	11	9	10	10	10	10	10	10	10	11	6	32	32
P14373;P14373-2;B0V297;H0Y551;A2ABL9;H0Y6T1;H0Y5J7;H0Y754	P14373;P14373-2	11;10;5;2;2;2;2;1	11;10;5;2;2;2;2;1	11;10;5;2;2;2;2;1	Zinc finger protein RFP	TRIM27	>sp|P14373|TRI27_HUMAN Zinc finger protein RFP OS=Homo sapiens GN=TRIM27 PE=1 SV=1;>sp|P14373-2|TRI27_HUMAN Isoform Beta of Zinc finger protein RFP OS=Homo sapiens GN=TRIM27	8	11	11	11	9	11	10	1	3	1	10	11	11	2	2	0	9	11	10	1	3	1	10	11	11	2	2	0	9	11	10	1	3	1	10	11	11	2	2	0	27.3	27.3
P15927-3;P15927-2;P15927;Q5TEJ7;Q5TEJ0	P15927-3;P15927-2;P15927;Q5TEJ7	10;10;10;7;3	10;10;10;7;3	10;10;10;7;3	Replication protein A 32 kDa subunit	RPA2	>sp|P15927-3|RFA2_HUMAN Isoform 3 of Replication protein A 32 kDa subunit OS=Homo sapiens GN=RPA2;>sp|P15927-2|RFA2_HUMAN Isoform 2 of Replication protein A 32 kDa subunit OS=Homo sapiens GN=RPA2;>sp|P15927|RFA2_HUMAN Replication protein A 32 kDa subunit O	5	10	10	10	9	9	7	7	7	5	10	9	9	5	5	7	9	9	7	7	7	5	10	9	9	5	5	7	9	9	7	7	7	5	10	9	9	5	5	7	29.1	29.1
P17066;B4DHP5;P48741	P17066;B4DHP5	10;8;4	1;0;1	1;0;1	Heat shock 70 kDa protein 6	HSPA6	>sp|P17066|HSP76_HUMAN Heat shock 70 kDa protein 6 OS=Homo sapiens GN=HSPA6 PE=1 SV=2;>tr|B4DHP5|B4DHP5_HUMAN Heat shock 70 kDa protein 6 OS=Homo sapiens GN=HSPA6 PE=2 SV=1	3	10	1	1	9	10	9	9	8	8	10	10	9	8	9	7	1	1	1	1	1	1	1	1	1	1	1	0	1	1	1	1	1	1	1	1	1	1	1	0	14.9	1.7
B4DYX9;P18615;A2ABK2;B4DUN1;A2ABK1;E9PD43;A2ABK3;A2ABK4;E7EWR7;E7ENC7	B4DYX9;P18615;A2ABK2;B4DUN1;A2ABK1;E9PD43;A2ABK3;A2ABK4	12;12;9;8;7;6;6;6;1;1	12;12;9;8;7;6;6;6;1;1	12;12;9;8;7;6;6;6;1;1	Negative elongation factor E	RDBP	>tr|B4DYX9|B4DYX9_HUMAN Negative elongation factor E OS=Homo sapiens GN=RDBP PE=2 SV=1;>sp|P18615|NELFE_HUMAN Negative elongation factor E OS=Homo sapiens GN=RDBP PE=1 SV=3;>tr|A2ABK2|A2ABK2_HUMAN Negative elongation factor E (Fragment) OS=Homo sapiens GN=	10	12	12	12	11	10	12	1	1	0	10	9	11	0	1	0	11	10	12	1	1	0	10	9	11	0	1	0	11	10	12	1	1	0	10	9	11	0	1	0	40.1	40.1
P22087	P22087	11	11	10	rRNA 2-O-methyltransferase fibrillarin	FBL	>sp|P22087|FBRL_HUMAN rRNA 2-O-methyltransferase fibrillarin OS=Homo sapiens GN=FBL PE=1 SV=2	1	11	11	10	9	9	11	5	5	3	10	10	10	5	3	4	9	9	11	5	5	3	10	10	10	5	3	4	8	8	10	4	5	2	9	9	9	5	3	4	36.1	36.1
P22102;P22102-2;F8WD69;B4DJ93;C9JTV6;C9JBJ1;C9JKQ7;C9JZG2;H7C489;H7C5I9;H7C366	P22102;P22102-2;F8WD69	12;7;6;5;5;5;4;4;3;2;1	12;7;6;5;5;5;4;4;3;2;1	12;7;6;5;5;5;4;4;3;2;1	Trifunctional purine biosynthetic protein adenosine-3;Phosphoribosylamine--glycine ligase;Phosphoribosylformylglycinamidine cyclo-ligase;Phosphoribosylglycinamide formyltransferase	GART	>sp|P22102|PUR2_HUMAN Trifunctional purine biosynthetic protein adenosine-3 OS=Homo sapiens GN=GART PE=1 SV=1;>sp|P22102-2|PUR2_HUMAN Isoform Short of Trifunctional purine biosynthetic protein adenosine-3 OS=Homo sapiens GN=GART;>tr|F8WD69|F8WD69_HUMAN Pho	11	12	12	12	8	9	8	6	6	5	10	9	8	7	7	5	8	9	8	6	6	5	10	9	8	7	7	5	8	9	8	6	6	5	10	9	8	7	7	5	13.2	13.2
P32969;H0Y9V9;D6RAN4;E7ESE0;B4E1M5;H0Y9R4	P32969;H0Y9V9;D6RAN4;E7ESE0;B4E1M5	10;8;8;6;6;4	10;8;8;6;6;4	10;8;8;6;6;4	60S ribosomal protein L9	RPL9	>sp|P32969|RL9_HUMAN 60S ribosomal protein L9 OS=Homo sapiens GN=RPL9 PE=1 SV=1;>tr|H0Y9V9|H0Y9V9_HUMAN 60S ribosomal protein L9 (Fragment) OS=Homo sapiens GN=RPL9 PE=4 SV=1;>tr|D6RAN4|D6RAN4_HUMAN 60S ribosomal protein L9 (Fragment) OS=Homo sapiens GN=RPL	6	10	10	10	9	9	9	9	7	6	10	10	10	8	7	7	9	9	9	9	7	6	10	10	10	8	7	7	9	9	9	9	7	6	10	10	10	8	7	7	36.5	36.5
P50914;B7Z6S8;E7EPB3	P50914;B7Z6S8;E7EPB3	10;8;8	10;8;8	10;8;8	60S ribosomal protein L14	RPL14	>sp|P50914|RL14_HUMAN 60S ribosomal protein L14 OS=Homo sapiens GN=RPL14 PE=1 SV=4;>tr|B7Z6S8|B7Z6S8_HUMAN 60S ribosomal protein L14 OS=Homo sapiens GN=RPL14 PE=2 SV=1;>tr|E7EPB3|E7EPB3_HUMAN 60S ribosomal protein L14 OS=Homo sapiens GN=RPL14 PE=4 SV=1	3	10	10	10	8	10	8	5	5	4	10	10	10	4	6	5	8	10	8	5	5	4	10	10	10	4	6	5	8	10	8	5	5	4	10	10	10	4	6	5	26.5	26.5
P61353	P61353	12	12	12	60S ribosomal protein L27	RPL27	>sp|P61353|RL27_HUMAN 60S ribosomal protein L27 OS=Homo sapiens GN=RPL27 PE=1 SV=2	1	12	12	12	11	12	11	11	10	9	10	11	11	10	10	10	11	12	11	11	10	9	10	11	11	10	10	10	11	12	11	11	10	9	10	11	11	10	10	10	58.8	58.8
P63151-2;P63151;E5RFR9;E5RIY1;Q00005-5;Q00005-4;Q00005-3;Q9Y2T4;Q9Y2T4-2;Q00005-2;Q00005;Q9Y2T4-4;G3V149;Q9Y2T4-3	P63151-2;P63151	13;13;4;4;2;2;2;2;2;2;2;2;2;2	13;13;4;4;2;2;2;2;2;2;2;2;2;2	10;10;4;2;0;0;0;1;1;0;0;1;0;1	Serine/threonine-protein phosphatase 2A 55 kDa regulatory subunit B alpha isoform	PPP2R2A	>sp|P63151-2|2ABA_HUMAN Isoform 2 of Serine/threonine-protein phosphatase 2A 55 kDa regulatory subunit B alpha isoform OS=Homo sapiens GN=PPP2R2A;>sp|P63151|2ABA_HUMAN Serine/threonine-protein phosphatase 2A 55 kDa regulatory subunit B alpha isoform OS=Hom	14	13	13	10	13	11	12	5	5	5	10	9	10	6	6	7	13	11	12	5	5	5	10	9	10	6	6	7	10	8	9	2	3	3	7	7	7	4	4	4	37.2	37.2
P84098	P84098	11	11	11	60S ribosomal protein L19	RPL19	>sp|P84098|RL19_HUMAN 60S ribosomal protein L19 OS=Homo sapiens GN=RPL19 PE=1 SV=1	1	11	11	11	10	11	11	9	8	8	10	11	11	7	8	8	10	11	11	9	8	8	10	11	11	7	8	8	10	11	11	9	8	8	10	11	11	7	8	8	38.3	38.3
Q13151	Q13151	10	10	10	Heterogeneous nuclear ribonucleoprotein A0	HNRNPA0	>sp|Q13151|ROA0_HUMAN Heterogeneous nuclear ribonucleoprotein A0 OS=Homo sapiens GN=HNRNPA0 PE=1 SV=1	1	10	10	10	9	9	9	3	5	5	10	10	9	2	4	3	9	9	9	3	5	5	10	10	9	2	4	3	9	9	9	3	5	5	10	10	9	2	4	3	32.8	32.8
Q13243;Q13243-3;B4DUA4;B4DJK0;Q13243-2;G3V5K8	Q13243;Q13243-3;B4DUA4;B4DJK0	14;12;8;8;6;6	13;11;7;7;6;6	13;11;7;7;6;6	Serine/arginine-rich splicing factor 5	SRSF5	>sp|Q13243|SRSF5_HUMAN Serine/arginine-rich splicing factor 5 OS=Homo sapiens GN=SRSF5 PE=1 SV=1;>sp|Q13243-3|SRSF5_HUMAN Isoform SRP40-4 of Serine/arginine-rich splicing factor 5 OS=Homo sapiens GN=SRSF5;>tr|B4DUA4|B4DUA4_HUMAN Serine/arginine-rich-splici	6	14	13	13	12	14	12	4	3	3	10	11	13	3	4	3	11	13	11	3	2	2	9	10	12	2	3	2	11	13	11	3	2	2	9	10	12	2	3	2	41.5	41.5
Q5T200;Q5T200-2;F8W781;C9J4N9	Q5T200;Q5T200-2	10;10;3;2	10;10;3;2	10;10;3;2	Zinc finger CCCH domain-containing protein 13	ZC3H13	>sp|Q5T200|ZC3HD_HUMAN Zinc finger CCCH domain-containing protein 13 OS=Homo sapiens GN=ZC3H13 PE=1 SV=1;>sp|Q5T200-2|ZC3HD_HUMAN Isoform 2 of Zinc finger CCCH domain-containing protein 13 OS=Homo sapiens GN=ZC3H13	4	10	10	10	9	9	9	0	1	1	10	10	10	0	1	1	9	9	9	0	1	1	10	10	10	0	1	1	9	9	9	0	1	1	10	10	10	0	1	1	7.8	7.8
Q86V81	Q86V81	11	11	2	THO complex subunit 4	ALYREF	>sp|Q86V81|THOC4_HUMAN THO complex subunit 4 OS=Homo sapiens GN=ALYREF PE=1 SV=3	1	11	11	2	8	11	9	7	5	6	10	10	10	5	6	8	8	11	9	7	5	6	10	10	10	5	6	8	1	2	1	1	1	1	2	2	2	1	1	1	44	44
Q8N684-3;Q8N684;Q8N684-2;F5H669;F5H047;F5H6M0;F5GWE6;C9J323;C9J286;C9JM38;F5GXA3;F5H6A8;F5H6P5;F5H2K8;F5H1W4;F5H5B7	Q8N684-3;Q8N684;Q8N684-2;F5H669;F5H047;F5H6M0	10;10;10;9;7;7;3;3;3;2;1;1;1;1;1;1	10;10;10;9;7;7;3;3;3;2;1;1;1;1;1;1	10;10;10;9;7;7;3;3;3;2;1;1;1;1;1;1	Cleavage and polyadenylation specificity factor subunit 7	CPSF7	>sp|Q8N684-3|CPSF7_HUMAN Isoform 3 of Cleavage and polyadenylation specificity factor subunit 7 OS=Homo sapiens GN=CPSF7;>sp|Q8N684|CPSF7_HUMAN Cleavage and polyadenylation specificity factor subunit 7 OS=Homo sapiens GN=CPSF7 PE=1 SV=1;>sp|Q8N684-2|CPSF7_	16	10	10	10	10	10	10	3	5	2	10	10	9	4	3	1	10	10	10	3	5	2	10	10	9	4	3	1	10	10	10	3	5	2	10	10	9	4	3	1	24.5	24.5
Q9BU76;Q9BU76-4;Q9BU76-3;Q9BU76-2	Q9BU76;Q9BU76-4;Q9BU76-3;Q9BU76-2	11;11;8;7	11;11;8;7	11;11;8;7	Multiple myeloma tumor-associated protein 2	MMTAG2	>sp|Q9BU76|MMTA2_HUMAN Multiple myeloma tumor-associated protein 2 OS=Homo sapiens GN=MMTAG2 PE=1 SV=1;>sp|Q9BU76-4|MMTA2_HUMAN Isoform 4 of Multiple myeloma tumor-associated protein 2 OS=Homo sapiens GN=MMTAG2;>sp|Q9BU76-3|MMTA2_HUMAN Isoform 3 of Multipl	4	11	11	11	8	9	8	4	3	4	10	9	9	2	3	2	8	9	8	4	3	4	10	9	9	2	3	2	8	9	8	4	3	4	10	9	9	2	3	2	35.4	35.4
Q9NP66;H0YKL0;H0YKM5;H0YNS8;H0YMS9;H0YK55	Q9NP66;H0YKL0	10;5;2;1;1;1	10;5;2;1;1;1	10;5;2;1;1;1	High mobility group protein 20A	HMG20A	>sp|Q9NP66|HM20A_HUMAN High mobility group protein 20A OS=Homo sapiens GN=HMG20A PE=1 SV=1;>tr|H0YKL0|H0YKL0_HUMAN High mobility group protein 20A (Fragment) OS=Homo sapiens GN=HMG20A PE=4 SV=1	6	10	10	10	5	7	6	0	0	1	10	9	10	0	0	1	5	7	6	0	0	1	10	9	10	0	0	1	5	7	6	0	0	1	10	9	10	0	0	1	33.7	33.7
Q9NQ29;Q9NQ29-2;Q9NQ29-3;A8MYV2;B8ZZ10;B8ZZ09;B8ZZ12;F2Z322;F8WBC1;B8ZZ08	Q9NQ29;Q9NQ29-2;Q9NQ29-3;A8MYV2;B8ZZ10	13;13;11;11;8;5;3;2;2;1	7;7;6;6;4;3;2;1;1;1	7;7;6;6;4;3;2;1;1;1	Putative RNA-binding protein Luc7-like 1	LUC7L	>sp|Q9NQ29|LUC7L_HUMAN Putative RNA-binding protein Luc7-like 1 OS=Homo sapiens GN=LUC7L PE=1 SV=1;>sp|Q9NQ29-2|LUC7L_HUMAN Isoform 2 of Putative RNA-binding protein Luc7-like 1 OS=Homo sapiens GN=LUC7L;>sp|Q9NQ29-3|LUC7L_HUMAN Isoform 3 of Putative RNA-bi	10	13	7	7	11	13	9	7	8	7	10	11	10	4	7	5	5	7	4	2	3	2	5	5	4	0	1	1	5	7	4	2	3	2	5	5	4	0	1	1	31	19.9
Q9Y597;Q9Y597-2;Q9Y597-3;E9PDU8;H0Y5P8;E9PDU9;H0Y566	Q9Y597;Q9Y597-2	13;13;6;4;4;3;3	13;13;6;4;4;3;3	11;11;6;2;2;3;3	BTB/POZ domain-containing protein KCTD3	KCTD3	>sp|Q9Y597|KCTD3_HUMAN BTB/POZ domain-containing protein KCTD3 OS=Homo sapiens GN=KCTD3 PE=1 SV=2;>sp|Q9Y597-2|KCTD3_HUMAN Isoform 2 of BTB/POZ domain-containing protein KCTD3 OS=Homo sapiens GN=KCTD3	7	13	13	11	7	10	9	8	7	6	10	9	9	7	8	7	7	10	9	8	7	6	10	9	9	7	8	7	5	8	7	6	5	5	8	7	7	5	7	6	21.6	21.6
Q96ME7;G3XAG1;B4DSM5;Q86XK6;B4E0X7	Q96ME7;G3XAG1;B4DSM5;Q86XK6;B4E0X7	9;9;9;8;6	9;9;9;8;6	9;9;9;8;6	Zinc finger protein 512	ZNF512	>sp|Q96ME7|ZN512_HUMAN Zinc finger protein 512 OS=Homo sapiens GN=ZNF512 PE=1 SV=2;>tr|G3XAG1|G3XAG1_HUMAN Zinc finger protein 512 OS=Homo sapiens GN=ZNF512 PE=4 SV=1;>tr|B4DSM5|B4DSM5_HUMAN Zinc finger protein 512 OS=Homo sapiens GN=ZNF512 PE=2 SV=1;>tr|Q	5	9	9	9	9	9	9	1	2	0	9	9	9	1	2	3	9	9	9	1	2	0	9	9	9	1	2	3	9	9	9	1	2	0	9	9	9	1	2	3	22.6	22.6
CON__P01966;P69905;G3V1N2;P02008	CON__P01966	9;4;4;2	9;4;4;2	9;4;4;2			>P01966 SWISS-PROT:P01966 (Bos taurus) Hemoglobin subunit alpha	4	9	9	9	9	8	9	9	9	8	9	8	8	9	9	8	9	8	9	9	9	8	9	8	8	9	9	8	9	8	9	9	9	8	9	8	8	9	9	8	66.2	66.2
Q7KZF4;E7ESM6;H7C597	Q7KZF4;E7ESM6	13;13;3	13;13;3	13;13;3	Staphylococcal nuclease domain-containing protein 1	SND1	>sp|Q7KZF4|SND1_HUMAN Staphylococcal nuclease domain-containing protein 1 OS=Homo sapiens GN=SND1 PE=1 SV=1;>tr|E7ESM6|E7ESM6_HUMAN Staphylococcal nuclease domain-containing protein 1 OS=Homo sapiens GN=SND1 PE=4 SV=2	3	13	13	13	12	8	8	0	0	1	9	8	8	2	0	2	12	8	8	0	0	1	9	8	8	2	0	2	12	8	8	0	0	1	9	8	8	2	0	2	19.8	19.8
E9PB61	E9PB61	10	1	1		ALYREF	>tr|E9PB61|E9PB61_HUMAN THO complex subunit 4 OS=Homo sapiens GN=ALYREF PE=4 SV=1	1	10	1	1	8	10	9	7	4	6	9	9	9	4	6	8	1	1	1	1	0	1	1	1	1	0	1	1	1	1	1	1	0	1	1	1	1	0	1	1	44.3	7.6
P09622;E9PEX6;F5H4I0;B4DT69;B4DHG0;F2Z2E3;F8WDM5	P09622;E9PEX6;F5H4I0;B4DT69;B4DHG0	16;16;16;14;14;2;2	16;16;16;14;14;2;2	16;16;16;14;14;2;2	Dihydrolipoyl dehydrogenase, mitochondrial;Dihydrolipoyl dehydrogenase	DLD	>sp|P09622|DLDH_HUMAN Dihydrolipoyl dehydrogenase, mitochondrial OS=Homo sapiens GN=DLD PE=1 SV=2;>tr|E9PEX6|E9PEX6_HUMAN Dihydrolipoyl dehydrogenase, mitochondrial OS=Homo sapiens GN=DLD PE=4 SV=1;>tr|F5H4I0|F5H4I0_HUMAN Dihydrolipoyl dehydrogenase OS=Hom	7	16	16	16	11	8	10	12	11	10	9	8	10	15	14	16	11	8	10	12	11	10	9	8	10	15	14	16	11	8	10	12	11	10	9	8	10	15	14	16	34	34
Q13206;E9PIF2;E7EUR6	Q13206;E9PIF2;E7EUR6	10;10;9	10;10;9	10;10;9	Probable ATP-dependent RNA helicase DDX10	DDX10	>sp|Q13206|DDX10_HUMAN Probable ATP-dependent RNA helicase DDX10 OS=Homo sapiens GN=DDX10 PE=1 SV=2;>tr|E9PIF2|E9PIF2_HUMAN Probable ATP-dependent RNA helicase DDX10 OS=Homo sapiens GN=DDX10 PE=3 SV=1;>tr|E7EUR6|E7EUR6_HUMAN Probable ATP-dependent RNA heli	3	10	10	10	7	10	9	0	0	0	9	9	8	0	0	0	7	10	9	0	0	0	9	9	8	0	0	0	7	10	9	0	0	0	9	9	8	0	0	0	14.6	14.6
Q99996-6;Q99996;Q99996-2;Q99996-3;F5H3X5;Q99996-5;H7BYL6;F8WCY9;Q99996-4	Q99996-6;Q99996;Q99996-2;Q99996-3;F5H3X5;Q99996-5	11;11;11;11;11;11;5;5;5	11;11;11;11;11;11;5;5;5	11;11;11;11;11;11;5;5;5	A-kinase anchor protein 9	AKAP9	>sp|Q99996-6|AKAP9_HUMAN Isoform 6 of A-kinase anchor protein 9 OS=Homo sapiens GN=AKAP9;>sp|Q99996|AKAP9_HUMAN A-kinase anchor protein 9 OS=Homo sapiens GN=AKAP9 PE=1 SV=3;>sp|Q99996-2|AKAP9_HUMAN Isoform 2 of A-kinase anchor protein 9 OS=Homo sapiens GN=	9	11	11	11	7	7	6	1	2	1	9	8	5	2	0	1	7	7	6	1	2	1	9	8	5	2	0	1	7	7	6	1	2	1	9	8	5	2	0	1	3.4	3.4
Q8NHQ9;F5H5U2;Q8IYH0;F5H3E5;E7EX41	Q8NHQ9;F5H5U2;Q8IYH0	11;11;6;5;3	11;11;6;5;3	11;11;6;5;3	ATP-dependent RNA helicase DDX55	DDX55	>sp|Q8NHQ9|DDX55_HUMAN ATP-dependent RNA helicase DDX55 OS=Homo sapiens GN=DDX55 PE=1 SV=3;>tr|F5H5U2|F5H5U2_HUMAN ATP-dependent RNA helicase DDX55 OS=Homo sapiens GN=DDX55 PE=3 SV=1;>tr|Q8IYH0|Q8IYH0_HUMAN ATP-dependent RNA helicase DDX55 OS=Homo sapiens	5	11	11	11	9	10	10	0	0	0	9	9	11	0	0	0	9	10	10	0	0	0	9	9	11	0	0	0	9	10	10	0	0	0	9	9	11	0	0	0	20.2	20.2
P05388;F8VU65;Q8NHW5;F8VWS0;Q3B7A4;F8VW21;G3V210;F8VPE8;F8VRK7;F8VQY6;F8VWV4;F8VS58	P05388;F8VU65;Q8NHW5;F8VWS0;Q3B7A4;F8VW21;G3V210;F8VPE8;F8VRK7;F8VQY6;F8VWV4;F8VS58	9;9;8;8;8;8;8;8;7;7;6;5	9;9;8;8;8;8;8;8;7;7;6;5	4;4;4;3;3;4;3;4;2;2;2;0	60S acidic ribosomal protein P0;60S acidic ribosomal protein P0-like	RPLP0;RPLP0P6	>sp|P05388|RLA0_HUMAN 60S acidic ribosomal protein P0 OS=Homo sapiens GN=RPLP0 PE=1 SV=1;>tr|F8VU65|F8VU65_HUMAN 60S acidic ribosomal protein P0 (Fragment) OS=Homo sapiens GN=RPLP0 PE=3 SV=1;>sp|Q8NHW5|RLA0L_HUMAN 60S acidic ribosomal protein P0-like OS=Ho	12	9	9	4	6	6	7	5	5	4	9	9	9	6	5	5	6	6	7	5	5	4	9	9	9	6	5	5	2	2	2	1	1	1	4	4	4	2	1	2	26.5	26.5
Q15287;H3BTC0;H3BMM9;Q15287-2;Q15287-3;H3BV80;H3BMS0;H3BPG5;H3BR57;H3BUL0;H3BNU7;H3BTY0;H3BUG0;H3BTR6;H3BP82;H3BNI3;H3BTV0;H3BRK4	Q15287;H3BTC0;H3BMM9;Q15287-2;Q15287-3;H3BV80;H3BMS0;H3BPG5;H3BR57	9;9;9;8;8;8;6;6;6;1;1;1;1;1;1;1;1;1	9;9;9;8;8;8;6;6;6;1;1;1;1;1;1;1;1;1	9;9;9;8;8;8;6;6;6;1;1;1;1;1;1;1;1;1	RNA-binding protein with serine-rich domain 1	RNPS1	>sp|Q15287|RNPS1_HUMAN RNA-binding protein with serine-rich domain 1 OS=Homo sapiens GN=RNPS1 PE=1 SV=1;>tr|H3BTC0|H3BTC0_HUMAN RNA-binding protein with serine-rich domain 1 (Fragment) OS=Homo sapiens GN=RNPS1 PE=4 SV=1;>tr|H3BMM9|H3BMM9_HUMAN RNA-binding	18	9	9	9	9	9	9	7	6	5	9	9	9	5	4	4	9	9	9	7	6	5	9	9	9	5	4	4	9	9	9	7	6	5	9	9	9	5	4	4	29.8	29.8
H7BY58;P22061-2;P22061;B7Z972;F8WAX2;F8WAV5;F8WDT3;H7C4X2	H7BY58;P22061-2;P22061;B7Z972	11;11;11;7;5;5;5;1	11;11;11;7;5;5;5;1	11;11;11;7;5;5;5;1	Protein-L-isoaspartate O-methyltransferase;Protein-L-isoaspartate(D-aspartate) O-methyltransferase	PCMT1	>tr|H7BY58|H7BY58_HUMAN Protein-L-isoaspartate O-methyltransferase OS=Homo sapiens GN=PCMT1 PE=3 SV=1;>sp|P22061-2|PIMT_HUMAN Isoform 2 of Protein-L-isoaspartate(D-aspartate) O-methyltransferase OS=Homo sapiens GN=PCMT1;>sp|P22061|PIMT_HUMAN Protein-L-isoa	8	11	11	11	11	9	10	11	11	11	9	10	10	11	11	11	11	9	10	11	11	11	9	10	10	11	11	11	11	9	10	11	11	11	9	10	10	11	11	11	45.5	45.5
O15027-5;O15027;O15027-3;O15027-4;O15027-2;A4QN19;C9JVR0;H0Y5S1;Q8N9G1;F6VLX6	O15027-5;O15027;O15027-3;O15027-4;O15027-2;A4QN19	12;12;11;11;11;7;3;3;2;1	12;12;11;11;11;7;3;3;2;1	12;12;11;11;11;7;3;3;2;1	Protein transport protein Sec16A	SEC16A	>sp|O15027-5|SC16A_HUMAN Isoform 5 of Protein transport protein Sec16A OS=Homo sapiens GN=SEC16A;>sp|O15027|SC16A_HUMAN Protein transport protein Sec16A OS=Homo sapiens GN=SEC16A PE=1 SV=3;>sp|O15027-3|SC16A_HUMAN Isoform 3 of Protein transport protein Sec	10	12	12	12	11	8	9	1	1	0	9	8	10	1	0	1	11	8	9	1	1	0	9	8	10	1	0	1	11	8	9	1	1	0	9	8	10	1	0	1	9.1	9.1
O95239;O95239-2;F5H4Q9;Q2VIQ3;Q6ZMV9;E7EUN7;Q6ZMV9-3;F6VGH2;E9PES4;F5H1C2;Q9Y496;H0Y718;E2QRG3;Q05CT3;E9PG57;Q5JRK0	O95239;O95239-2;F5H4Q9	22;19;14;10;1;1;1;1;1;1;1;1;1;1;1;1	22;19;14;10;1;1;1;1;1;1;1;1;1;1;1;1	22;19;14;10;1;1;1;1;1;1;1;1;1;1;1;1	Chromosome-associated kinesin KIF4A	KIF4A	>sp|O95239|KIF4A_HUMAN Chromosome-associated kinesin KIF4A OS=Homo sapiens GN=KIF4A PE=1 SV=3;>sp|O95239-2|KIF4A_HUMAN Isoform 2 of Chromosome-associated kinesin KIF4A OS=Homo sapiens GN=KIF4A;>tr|F5H4Q9|F5H4Q9_HUMAN Chromosome-associated kinesin KIF4A OS=	16	22	22	22	14	11	13	19	21	19	9	11	11	14	14	19	14	11	13	19	21	19	9	11	11	14	14	19	14	11	13	19	21	19	9	11	11	14	14	19	17.6	17.6
O95985;O95985-2;O95985-3;H0Y6W0;E7EWY2;H7C4B0;C9JEI7;Q13472;Q13472-2;B4DK80;H7BZN5;E7EV63;F2Z2A5;C9JT00;C9JKE2;C9J9X4;C9JEQ1;C9JHR0;C9JTQ7;C9JF56	O95985;O95985-2;O95985-3;H0Y6W0	9;9;9;8;3;3;2;1;1;1;1;1;1;1;1;1;1;1;1;1	9;9;9;8;3;3;2;1;1;1;1;1;1;1;1;1;1;1;1;1	9;9;9;8;3;3;2;1;1;1;1;1;1;1;1;1;1;1;1;1	DNA topoisomerase 3-beta-1;DNA topoisomerase	TOP3B	>sp|O95985|TOP3B_HUMAN DNA topoisomerase 3-beta-1 OS=Homo sapiens GN=TOP3B PE=1 SV=1;>sp|O95985-2|TOP3B_HUMAN Isoform 2 of DNA topoisomerase 3-beta-1 OS=Homo sapiens GN=TOP3B;>sp|O95985-3|TOP3B_HUMAN Isoform 3 of DNA topoisomerase 3-beta-1 OS=Homo sapiens	20	9	9	9	8	7	9	1	1	0	9	8	9	0	0	0	8	7	9	1	1	0	9	8	9	0	0	0	8	7	9	1	1	0	9	8	9	0	0	0	12.2	12.2
P04843;F5H6I5;B7Z4L4;B4DNJ5;F8WF32	P04843;F5H6I5;B7Z4L4;B4DNJ5	12;10;8;6;3	12;10;8;6;3	12;10;8;6;3	Dolichyl-diphosphooligosaccharide--protein glycosyltransferase subunit 1	RPN1	>sp|P04843|RPN1_HUMAN Dolichyl-diphosphooligosaccharide--protein glycosyltransferase subunit 1 OS=Homo sapiens GN=RPN1 PE=1 SV=1;>tr|F5H6I5|F5H6I5_HUMAN Dolichyl-diphosphooligosaccharide--protein glycosyltransferase subunit 1 OS=Homo sapiens GN=RPN1 PE=4 S	5	12	12	12	12	10	10	5	6	2	9	9	9	2	6	5	12	10	10	5	6	2	9	9	9	2	6	5	12	10	10	5	6	2	9	9	9	2	6	5	26.7	26.7
P05198;G3V4T5;H0YJS4;B4DM12	P05198;G3V4T5;H0YJS4	10;7;6;1	10;7;6;1	10;7;6;1	Eukaryotic translation initiation factor 2 subunit 1	EIF2S1	>sp|P05198|IF2A_HUMAN Eukaryotic translation initiation factor 2 subunit 1 OS=Homo sapiens GN=EIF2S1 PE=1 SV=3;>tr|G3V4T5|G3V4T5_HUMAN Eukaryotic translation initiation factor 2 subunit 1 (Fragment) OS=Homo sapiens GN=EIF2S1 PE=4 SV=1;>tr|H0YJS4|H0YJS4_HUM	4	10	10	10	10	9	6	1	2	0	9	9	9	0	2	0	10	9	6	1	2	0	9	9	9	0	2	0	10	9	6	1	2	0	9	9	9	0	2	0	41.3	41.3
P25205;E9PF11;Q7Z6P5	P25205	15;2;2	15;2;2	15;2;2	DNA replication licensing factor MCM3	MCM3	>sp|P25205|MCM3_HUMAN DNA replication licensing factor MCM3 OS=Homo sapiens GN=MCM3 PE=1 SV=3	3	15	15	15	12	13	11	6	4	4	9	9	10	2	4	4	12	13	11	6	4	4	9	9	10	2	4	4	12	13	11	6	4	4	9	9	10	2	4	4	23.5	23.5
P42167;G5E972;P42167-2;P42166;H0YJH7	P42167;G5E972;P42167-2;P42166	10;7;6;5;4	10;7;6;5;4	10;7;6;5;4	Lamina-associated polypeptide 2, isoforms beta/gamma;Thymopoietin;Thymopentin;Lamina-associated polypeptide 2, isoform alpha;Thymopoietin;Thymopentin	TMPO	>sp|P42167|LAP2B_HUMAN Lamina-associated polypeptide 2, isoforms beta/gamma OS=Homo sapiens GN=TMPO PE=1 SV=2;>tr|G5E972|G5E972_HUMAN Thymopentin OS=Homo sapiens GN=TMPO PE=4 SV=1;>sp|P42167-2|LAP2B_HUMAN Isoform Gamma of Lamina-associated polypeptide 2, i	5	10	10	10	9	9	9	5	3	6	9	9	10	2	2	4	9	9	9	5	3	6	9	9	10	2	2	4	9	9	9	5	3	6	9	9	10	2	2	4	31.5	31.5
P42285;F5H7E2;H0Y8U3;H0YAC4	P42285;F5H7E2	13;11;2;1	13;11;2;1	13;11;2;1	Superkiller viralicidic activity 2-like 2	SKIV2L2	>sp|P42285|SK2L2_HUMAN Superkiller viralicidic activity 2-like 2 OS=Homo sapiens GN=SKIV2L2 PE=1 SV=3;>tr|F5H7E2|F5H7E2_HUMAN Superkiller viralicidic activity 2-like 2 OS=Homo sapiens GN=SKIV2L2 PE=4 SV=1	4	13	13	13	11	11	10	4	5	2	9	11	10	4	5	4	11	11	10	4	5	2	9	11	10	4	5	4	11	11	10	4	5	2	9	11	10	4	5	4	13.1	13.1
P53999;F5H1H8;D6R970;D6RC37	P53999;F5H1H8	11;8;2;2	11;8;2;2	11;8;2;2	Activated RNA polymerase II transcriptional coactivator p15	SUB1	>sp|P53999|TCP4_HUMAN Activated RNA polymerase II transcriptional coactivator p15 OS=Homo sapiens GN=SUB1 PE=1 SV=3;>tr|F5H1H8|F5H1H8_HUMAN Activated RNA polymerase II transcriptional coactivator p15 OS=Homo sapiens GN=SUB1 PE=4 SV=1	4	11	11	11	8	10	11	3	2	3	9	10	9	3	3	2	8	10	11	3	2	3	9	10	9	3	3	2	8	10	11	3	2	3	9	10	9	3	3	2	65.4	65.4
P62244;I3L3P7;H3BN98;I3L246;H3BVC7;I3L303;H3BT37;H3BV27	P62244;I3L3P7;H3BN98;I3L246	11;10;6;6;4;3;3;3	11;10;6;6;4;3;3;3	11;10;6;6;4;3;3;3	40S ribosomal protein S15a	RPS15A	>sp|P62244|RS15A_HUMAN 40S ribosomal protein S15a OS=Homo sapiens GN=RPS15A PE=1 SV=2;>tr|I3L3P7|I3L3P7_HUMAN 40S ribosomal protein S15a OS=Homo sapiens GN=RPS15A PE=4 SV=1;>tr|H3BN98|H3BN98_HUMAN Uncharacterized protein (Fragment) OS=Homo sapiens PE=4 SV=	8	11	11	11	7	10	9	5	5	4	9	8	8	4	5	5	7	10	9	5	5	4	9	8	8	4	5	5	7	10	9	5	5	4	9	8	8	4	5	5	63.1	63.1
P62249;Q6IPX4	P62249;Q6IPX4	10;5	10;5	10;5	40S ribosomal protein S16	RPS16	>sp|P62249|RS16_HUMAN 40S ribosomal protein S16 OS=Homo sapiens GN=RPS16 PE=1 SV=2;>tr|Q6IPX4|Q6IPX4_HUMAN 40S ribosomal protein S16 OS=Homo sapiens GN=RPS16 PE=2 SV=1	2	10	10	10	10	10	10	6	7	8	9	9	10	9	7	9	10	10	10	6	7	8	9	9	10	9	7	9	10	10	10	6	7	8	9	9	10	9	7	9	50.7	50.7
P62263;E5RH77;H0YB22	P62263;E5RH77;H0YB22	9;5;5	9;5;5	9;5;5	40S ribosomal protein S14	RPS14	>sp|P62263|RS14_HUMAN 40S ribosomal protein S14 OS=Homo sapiens GN=RPS14 PE=1 SV=3;>tr|E5RH77|E5RH77_HUMAN 40S ribosomal protein S14 OS=Homo sapiens GN=RPS14 PE=4 SV=1;>tr|H0YB22|H0YB22_HUMAN 40S ribosomal protein S14 (Fragment) OS=Homo sapiens GN=RPS14 PE	3	9	9	9	9	9	9	8	8	8	9	9	9	8	7	9	9	9	9	8	8	8	9	9	9	8	7	9	9	9	9	8	8	8	9	9	9	8	7	9	41.7	41.7
P62913	P62913	9	9	2	60S ribosomal protein L11	RPL11	>sp|P62913|RL11_HUMAN 60S ribosomal protein L11 OS=Homo sapiens GN=RPL11 PE=1 SV=2	1	9	9	2	9	9	9	7	6	7	9	9	8	7	7	5	9	9	9	7	6	7	9	9	8	7	7	5	2	2	2	1	1	2	2	2	2	2	1	2	38.8	38.8
Q00341;E7EM71;H0Y394;H7C0A4;H7C2D1;C9JIZ1;C9J5E5;C9JZI8;C9JES8;C9JHZ8;C9JK79;C9JHS7;C9JT62;C9JHN6;C9JKQ5;C9JEJ8;C9JBS3;C9JQ82;C9JMQ6;C9J739;C9JHS9	Q00341;E7EM71;H0Y394	12;11;8;4;2;2;2;2;2;2;2;2;2;1;1;1;1;1;1;1;1	12;11;8;4;2;2;2;2;2;2;2;2;2;1;1;1;1;1;1;1;1	12;11;8;4;2;2;2;2;2;2;2;2;2;1;1;1;1;1;1;1;1	Vigilin	HDLBP	>sp|Q00341|VIGLN_HUMAN Vigilin OS=Homo sapiens GN=HDLBP PE=1 SV=2;>tr|E7EM71|E7EM71_HUMAN Vigilin OS=Homo sapiens GN=HDLBP PE=4 SV=1;>tr|H0Y394|H0Y394_HUMAN Vigilin (Fragment) OS=Homo sapiens GN=HDLBP PE=4 SV=1	21	12	12	12	10	11	9	3	3	2	9	10	8	4	5	5	10	11	9	3	3	2	9	10	8	4	5	5	10	11	9	3	3	2	9	10	8	4	5	5	12.3	12.3
Q06830	Q06830	12	12	8	Peroxiredoxin-1	PRDX1	>sp|Q06830|PRDX1_HUMAN Peroxiredoxin-1 OS=Homo sapiens GN=PRDX1 PE=1 SV=1	1	12	12	8	9	9	9	7	10	7	9	10	9	9	9	7	9	9	9	7	10	7	9	10	9	9	9	7	5	6	5	4	6	4	5	6	5	6	5	5	52.3	52.3
Q14980;Q14980-2;F5H2L0;H0YFY6;F5H4J1;H0YH75;Q9BTE9;F5H6Y5	Q14980;Q14980-2;F5H2L0	11;11;6;5;3;3;2;2	11;11;6;5;3;3;2;2	11;11;6;5;3;3;2;2	Nuclear mitotic apparatus protein 1	NUMA1	>sp|Q14980|NUMA1_HUMAN Nuclear mitotic apparatus protein 1 OS=Homo sapiens GN=NUMA1 PE=1 SV=2;>sp|Q14980-2|NUMA1_HUMAN Isoform 2 of Nuclear mitotic apparatus protein 1 OS=Homo sapiens GN=NUMA1;>tr|F5H2L0|F5H2L0_HUMAN Nuclear mitotic apparatus protein 1 OS=	8	11	11	11	7	9	10	0	1	1	9	7	9	0	0	0	7	9	10	0	1	1	9	7	9	0	0	0	7	9	10	0	1	1	9	7	9	0	0	0	6.3	6.3
Q2NL82	Q2NL82	10	10	10	Pre-rRNA-processing protein TSR1 homolog	TSR1	>sp|Q2NL82|TSR1_HUMAN Pre-rRNA-processing protein TSR1 homolog OS=Homo sapiens GN=TSR1 PE=1 SV=1	1	10	10	10	10	10	8	0	1	0	9	8	8	0	1	0	10	10	8	0	1	0	9	8	8	0	1	0	10	10	8	0	1	0	9	8	8	0	1	0	13.9	13.9
Q58FF8	Q58FF8	9	2	2	Putative heat shock protein HSP 90-beta 2	HSP90AB2P	>sp|Q58FF8|H90B2_HUMAN Putative heat shock protein HSP 90-beta 2 OS=Homo sapiens GN=HSP90AB2P PE=1 SV=2	1	9	2	2	8	9	9	8	5	7	9	8	9	4	6	6	2	2	2	2	1	2	2	2	2	1	2	2	2	2	2	2	1	2	2	2	2	1	2	2	20.7	4.5
Q9UL18;Q5TA58	Q9UL18;Q5TA58	10;10	4;4	3;3	Protein argonaute-1	EIF2C1	>sp|Q9UL18|AGO1_HUMAN Protein argonaute-1 OS=Homo sapiens GN=EIF2C1 PE=1 SV=3;>tr|Q5TA58|Q5TA58_HUMAN Eukaryotic translation initiation factor 2C, 1 OS=Homo sapiens GN=EIF2C1 PE=2 SV=1	2	10	4	3	5	5	6	0	1	0	9	9	10	1	1	1	2	2	2	0	1	0	4	3	4	0	0	0	2	2	2	0	1	0	3	3	3	0	0	0	13.2	6.2
Q96A72;A6NEC0;F5H6N1;F5H6P7;F5H3U9;F5H124	Q96A72;A6NEC0;F5H6N1;F5H6P7	10;7;7;5;2;1	10;7;7;5;2;1	1;1;1;0;0;1	Protein mago nashi homolog 2	MAGOHB	>sp|Q96A72|MGN2_HUMAN Protein mago nashi homolog 2 OS=Homo sapiens GN=MAGOHB PE=1 SV=1;>tr|A6NEC0|A6NEC0_HUMAN Protein mago nashi homolog 2 OS=Homo sapiens GN=MAGOHB PE=4 SV=1;>tr|F5H6N1|F5H6N1_HUMAN Protein mago nashi homolog 2 OS=Homo sapiens GN=MAGOHB P	6	10	10	1	10	10	9	4	4	3	9	10	10	3	2	5	10	10	9	4	4	3	9	10	10	3	2	5	1	1	1	1	0	0	1	1	1	1	0	1	79.1	79.1
Q96EV2;H0Y3K4;H7C0H2;H7BXM6;A8MTF7;Q96EV2-2;H0Y3K3;C9J7M3	Q96EV2;H0Y3K4	9;7;2;2;1;1;1;1	9;7;2;2;1;1;1;1	9;7;2;2;1;1;1;1	RNA-binding protein 33	RBM33	>sp|Q96EV2|RBM33_HUMAN RNA-binding protein 33 OS=Homo sapiens GN=RBM33 PE=1 SV=3;>tr|H0Y3K4|H0Y3K4_HUMAN RNA-binding protein 33 (Fragment) OS=Homo sapiens GN=RBM33 PE=4 SV=1	8	9	9	9	7	6	6	2	1	2	9	8	8	3	2	2	7	6	6	2	1	2	9	8	8	3	2	2	7	6	6	2	1	2	9	8	8	3	2	2	10.5	10.5
Q9BYN8	Q9BYN8	9	9	9	28S ribosomal protein S26, mitochondrial	MRPS26	>sp|Q9BYN8|RT26_HUMAN 28S ribosomal protein S26, mitochondrial OS=Homo sapiens GN=MRPS26 PE=1 SV=1	1	9	9	9	8	9	8	2	1	1	9	8	7	1	1	1	8	9	8	2	1	1	9	8	7	1	1	1	8	9	8	2	1	1	9	8	7	1	1	1	33.2	33.2
Q9NYV4;Q9NYV4-2;Q9NYV4-3;B7Z8T0;Q00537;Q00537-2;Q07002-3;Q00536;P50750-2;Q07002-2;Q07002;F5H6Z0;O94921;O94921-2;F5H203;Q96Q40;F8W6H8;O94921-3;Q96Q40-3;E5RGN0;Q96Q40-4;P50750;Q96Q40-2;E7EUK8;Q00534;Q00535;H0YAZ9;Q00535-2;B4DNF9;B3KX76	Q9NYV4;Q9NYV4-2;Q9NYV4-3	9;9;6;1;1;1;1;1;1;1;1;1;1;1;1;1;1;1;1;1;1;1;1;1;1;1;1;1;1;1	9;9;6;1;1;1;1;1;1;1;1;1;1;1;1;1;1;1;1;1;1;1;1;1;1;1;1;1;1;1	8;8;5;0;0;0;0;0;0;0;0;0;0;0;0;0;0;0;0;0;0;0;0;0;0;0;0;0;0;0	Cyclin-dependent kinase 12	CDK12	>sp|Q9NYV4|CDK12_HUMAN Cyclin-dependent kinase 12 OS=Homo sapiens GN=CDK12 PE=1 SV=2;>sp|Q9NYV4-2|CDK12_HUMAN Isoform 2 of Cyclin-dependent kinase 12 OS=Homo sapiens GN=CDK12;>sp|Q9NYV4-3|CDK12_HUMAN Isoform 3 of Cyclin-dependent kinase 12 OS=Homo sapiens	30	9	9	8	8	8	7	1	0	0	9	8	7	0	1	0	8	8	7	1	0	0	9	8	7	0	1	0	7	7	7	1	0	0	8	7	6	0	0	0	9.3	9.3
Q9UJA5;Q9UJA5-2;Q9UJA5-3;B4DUV6	Q9UJA5;Q9UJA5-2;Q9UJA5-3;B4DUV6	14;9;8;7	14;9;8;7	14;9;8;7	tRNA (adenine(58)-N(1))-methyltransferase non-catalytic subunit TRM6	TRMT6	>sp|Q9UJA5|TRM6_HUMAN tRNA (adenine(58)-N(1))-methyltransferase non-catalytic subunit TRM6 OS=Homo sapiens GN=TRMT6 PE=1 SV=1;>sp|Q9UJA5-2|TRM6_HUMAN Isoform 2 of tRNA (adenine(58)-N(1))-methyltransferase non-catalytic subunit TRM6 OS=Homo sapiens GN=TRMT6	4	14	14	14	10	13	10	1	1	0	9	9	10	1	1	1	10	13	10	1	1	0	9	9	10	1	1	1	10	13	10	1	1	0	9	9	10	1	1	1	30.8	30.8
Q9UKD2	Q9UKD2	11	11	11	mRNA turnover protein 4 homolog	MRTO4	>sp|Q9UKD2|MRT4_HUMAN mRNA turnover protein 4 homolog OS=Homo sapiens GN=MRTO4 PE=1 SV=2	1	11	11	11	9	9	10	1	0	0	9	8	8	0	0	1	9	9	10	1	0	0	9	8	8	0	0	1	9	9	10	1	0	0	9	8	8	0	0	1	34.7	34.7
Q9Y265;Q9Y265-2;E7ETR0;H7C4G5	Q9Y265;Q9Y265-2	11;7;5;5	11;7;5;5	11;7;5;5	RuvB-like 1	RUVBL1	>sp|Q9Y265|RUVB1_HUMAN RuvB-like 1 OS=Homo sapiens GN=RUVBL1 PE=1 SV=1;>sp|Q9Y265-2|RUVB1_HUMAN Isoform 2 of RuvB-like 1 OS=Homo sapiens GN=RUVBL1	4	11	11	11	11	10	8	6	5	7	9	9	8	3	5	5	11	10	8	6	5	7	9	9	8	3	5	5	11	10	8	6	5	7	9	9	8	3	5	5	32.5	32.5
Q9Y3B7;A6NLT0;Q9Y3B7-2;E9PQB6;H0YCD5	Q9Y3B7;A6NLT0;Q9Y3B7-2	12;9;9;4;1	12;9;9;4;1	12;9;9;4;1	39S ribosomal protein L11, mitochondrial	MRPL11	>sp|Q9Y3B7|RM11_HUMAN 39S ribosomal protein L11, mitochondrial OS=Homo sapiens GN=MRPL11 PE=1 SV=1;>tr|A6NLT0|A6NLT0_HUMAN 39S ribosomal protein L11, mitochondrial OS=Homo sapiens GN=MRPL11 PE=3 SV=1;>sp|Q9Y3B7-2|RM11_HUMAN Isoform 2 of 39S ribosomal prote	5	12	12	12	11	10	11	0	0	0	9	10	10	0	0	0	11	10	11	0	0	0	9	10	10	0	0	0	11	10	11	0	0	0	9	10	10	0	0	0	65.6	65.6
Q9Y3C1;D6RGD3;E7ERV7;D6RIC3;E7ESQ0;D6RC60	Q9Y3C1;D6RGD3;E7ERV7;D6RIC3;E7ESQ0	9;7;7;7;6;1	9;7;7;7;6;1	9;7;7;7;6;1	Nucleolar protein 16	NOP16	>sp|Q9Y3C1|NOP16_HUMAN Nucleolar protein 16 OS=Homo sapiens GN=NOP16 PE=1 SV=2;>tr|D6RGD3|D6RGD3_HUMAN Nucleolar protein 16 OS=Homo sapiens GN=NOP16 PE=4 SV=1;>tr|E7ERV7|E7ERV7_HUMAN Nucleolar protein 16 OS=Homo sapiens GN=NOP16 PE=4 SV=1;>tr|D6RIC3|D6RIC3	6	9	9	9	9	9	8	0	0	0	9	8	9	1	0	0	9	9	8	0	0	0	9	8	9	1	0	0	9	9	8	0	0	0	9	8	9	1	0	0	43.3	43.3
Q9Y3U8	Q9Y3U8	10	10	10	60S ribosomal protein L36	RPL36	>sp|Q9Y3U8|RL36_HUMAN 60S ribosomal protein L36 OS=Homo sapiens GN=RPL36 PE=1 SV=3	1	10	10	10	7	10	10	5	5	5	9	8	9	3	4	4	7	10	10	5	5	5	9	8	9	3	4	4	7	10	10	5	5	5	9	8	9	3	4	4	41	41
B0YIW6;P48444;E9PEU4;Q6P1Q5;E9PK34	B0YIW6;P48444;E9PEU4;Q6P1Q5	10;10;7;5;1	10;10;7;5;1	10;10;7;5;1	Coatomer subunit delta	ARCN1	>tr|B0YIW6|B0YIW6_HUMAN Archain 1, isoform CRA_a OS=Homo sapiens GN=ARCN1 PE=4 SV=1;>sp|P48444|COPD_HUMAN Coatomer subunit delta OS=Homo sapiens GN=ARCN1 PE=1 SV=1;>tr|E9PEU4|E9PEU4_HUMAN Coatomer subunit delta OS=Homo sapiens GN=ARCN1 PE=4 SV=1;>tr|Q6P1Q5	5	10	10	10	6	8	8	3	1	2	8	7	8	2	1	2	6	8	8	3	1	2	8	7	8	2	1	2	6	8	8	3	1	2	8	7	8	2	1	2	25.4	25.4
P33992;B1AHB1;E7EQY5;B1AHB2;F8WBR1;B1AHA9	P33992;B1AHB1;E7EQY5	11;11;9;3;2;2	11;11;9;3;2;2	11;11;9;3;2;2	DNA replication licensing factor MCM5	MCM5	>sp|P33992|MCM5_HUMAN DNA replication licensing factor MCM5 OS=Homo sapiens GN=MCM5 PE=1 SV=5;>tr|B1AHB1|B1AHB1_HUMAN DNA replication licensing factor MCM5 OS=Homo sapiens GN=MCM5 PE=3 SV=1;>tr|E7EQY5|E7EQY5_HUMAN DNA replication licensing factor MCM5 OS=H	6	11	11	11	11	10	9	8	9	8	8	9	9	8	8	8	11	10	9	8	9	8	8	9	9	8	8	8	11	10	9	8	9	8	8	9	9	8	8	8	22.1	22.1
Q66PJ3;Q66PJ3-2;Q66PJ3-3;Q66PJ3-4;F8WCT1;B3V0L1;H7BZV4;F5GYV5;F5H7X4;Q66PJ3-5;F8WEP2	Q66PJ3;Q66PJ3-2;Q66PJ3-3;Q66PJ3-4;F8WCT1;B3V0L1;H7BZV4;F5GYV5;F5H7X4	8;8;8;8;8;8;8;8;5;3;3	8;8;8;8;8;8;8;8;5;3;3	8;8;8;8;8;8;8;8;5;3;3	ADP-ribosylation factor-like protein 6-interacting protein 4	ARL6IP4	>sp|Q66PJ3|AR6P4_HUMAN ADP-ribosylation factor-like protein 6-interacting protein 4 OS=Homo sapiens GN=ARL6IP4 PE=1 SV=1;>sp|Q66PJ3-2|AR6P4_HUMAN Isoform 2 of ADP-ribosylation factor-like protein 6-interacting protein 4 OS=Homo sapiens GN=ARL6IP4;>sp|Q66PJ	11	8	8	8	8	8	8	8	6	7	8	7	8	6	5	5	8	8	8	8	6	7	8	7	8	6	5	5	8	8	8	8	6	7	8	7	8	6	5	5	19.2	19.2
P82663;B4DFJ5;E7EPW2;B4DQG6	P82663;B4DFJ5;E7EPW2;B4DQG6	8;8;8;6	8;8;8;6	8;8;8;6	28S ribosomal protein S25, mitochondrial	MRPS25	>sp|P82663|RT25_HUMAN 28S ribosomal protein S25, mitochondrial OS=Homo sapiens GN=MRPS25 PE=1 SV=1;>tr|B4DFJ5|B4DFJ5_HUMAN 28S ribosomal protein S25, mitochondrial OS=Homo sapiens GN=MRPS25 PE=2 SV=1;>tr|E7EPW2|E7EPW2_HUMAN 28S ribosomal protein S25, mitoc	4	8	8	8	8	8	8	3	1	2	8	8	7	2	3	0	8	8	8	3	1	2	8	8	7	2	3	0	8	8	8	3	1	2	8	8	7	2	3	0	42.8	42.8
B4DR52;Q5QNW6-2;O60814;P57053;P58876;P62807;Q5QNW6;Q93079;Q99877;Q99879;Q99880;Q96A08	B4DR52;Q5QNW6-2;O60814;P57053;P58876;P62807;Q5QNW6;Q93079;Q99877;Q99879;Q99880;Q96A08	8;8;8;8;8;8;8;8;8;8;8;4	8;8;8;8;8;8;8;8;8;8;8;4	3;3;3;3;3;3;3;3;3;3;3;0	Histone H2B;Histone H2B type 1-K;Histone H2B type F-S;Histone H2B type 1-D;Histone H2B type 1-C/E/F/G/I;Histone H2B type 2-F;Histone H2B type 1-H;Histone H2B type 1-N;Histone H2B type 1-M;Histone H2B type 1-L;Histone H2B type 1-A	HIST2H2BF;HIST1H2BK;H2BFS;HIST1H2BD;HIST1H2BC;HIST1H2BH;HIST1H2BN;HIST1H2BM;HIST1H2BL;HIST1H2BA	>tr|B4DR52|B4DR52_HUMAN Histone H2B OS=Homo sapiens GN=HIST2H2BF PE=2 SV=1;>sp|Q5QNW6-2|H2B2F_HUMAN Isoform 2 of Histone H2B type 2-F OS=Homo sapiens GN=HIST2H2BF;>sp|O60814|H2B1K_HUMAN Histone H2B type 1-K OS=Homo sapiens GN=HIST1H2BK PE=1 SV=3;>sp|P57053	12	8	8	3	6	7	8	6	5	5	8	7	8	5	5	7	6	7	8	6	5	5	8	7	8	5	5	7	2	3	3	2	1	1	3	3	3	2	2	2	34.3	34.3
Q8IWS0;B4E0G4;E9PC97;Q5JRC6;Q8IWS0-2	Q8IWS0;B4E0G4;E9PC97;Q5JRC6;Q8IWS0-2	9;9;8;7;6	9;9;8;7;6	9;9;8;7;6	PHD finger protein 6	PHF6	>sp|Q8IWS0|PHF6_HUMAN PHD finger protein 6 OS=Homo sapiens GN=PHF6 PE=1 SV=1;>tr|B4E0G4|B4E0G4_HUMAN PHD finger protein 6 OS=Homo sapiens GN=PHF6 PE=2 SV=1;>tr|E9PC97|E9PC97_HUMAN PHD finger protein 6 OS=Homo sapiens GN=PHF6 PE=4 SV=1;>tr|Q5JRC6|Q5JRC6_HUM	5	9	9	9	7	8	9	5	3	3	8	8	8	2	4	3	7	8	9	5	3	3	8	8	8	2	4	3	7	8	9	5	3	3	8	8	8	2	4	3	25.5	25.5
P50991;B7Z9L0;F5H5W3;B7Z2F4	P50991;B7Z9L0;F5H5W3;B7Z2F4	10;10;9;8	10;10;9;8	10;10;9;8	T-complex protein 1 subunit delta	CCT4	>sp|P50991|TCPD_HUMAN T-complex protein 1 subunit delta OS=Homo sapiens GN=CCT4 PE=1 SV=4;>tr|B7Z9L0|B7Z9L0_HUMAN T-complex protein 1 subunit delta OS=Homo sapiens GN=CCT4 PE=2 SV=1;>tr|F5H5W3|F5H5W3_HUMAN T-complex protein 1 subunit delta OS=Homo sapiens	4	10	10	10	8	7	8	5	6	5	8	7	8	7	6	5	8	7	8	5	6	5	8	7	8	7	6	5	8	7	8	5	6	5	8	7	8	7	6	5	21.7	21.7
Q15020;B7ZKM0;F8VV04;E7EMI4;F5H0B8;Q15020-2;F8W667;Q15020-3;F8VZM2;H0YHU8;F8VVK9	Q15020;B7ZKM0;F8VV04;E7EMI4	11;11;10;7;5;5;3;2;1;1;1	11;11;10;7;5;5;3;2;1;1;1	11;11;10;7;5;5;3;2;1;1;1	Squamous cell carcinoma antigen recognized by T-cells 3	SART3	>sp|Q15020|SART3_HUMAN Squamous cell carcinoma antigen recognized by T-cells 3 OS=Homo sapiens GN=SART3 PE=1 SV=1;>tr|B7ZKM0|B7ZKM0_HUMAN SART3 protein OS=Homo sapiens GN=SART3 PE=2 SV=1;>tr|F8VV04|F8VV04_HUMAN Squamous cell carcinoma antigen recognized by	11	11	11	11	10	8	10	2	1	0	8	8	8	1	1	2	10	8	10	2	1	0	8	8	8	1	1	2	10	8	10	2	1	0	8	8	8	1	1	2	15.5	15.5
C9JJ19;P82930;H3BP88	C9JJ19;P82930;H3BP88	10;10;6	10;10;6	10;10;6	28S ribosomal protein S34, mitochondrial	MRPS34	>tr|C9JJ19|C9JJ19_HUMAN 28S ribosomal protein S34, mitochondrial OS=Homo sapiens GN=MRPS34 PE=4 SV=2;>sp|P82930|RT34_HUMAN 28S ribosomal protein S34, mitochondrial OS=Homo sapiens GN=MRPS34 PE=1 SV=2;>tr|H3BP88|H3BP88_HUMAN 28S ribosomal protein S34, mitoc	3	10	10	10	8	9	10	2	2	0	8	10	8	0	1	0	8	9	10	2	2	0	8	10	8	0	1	0	8	9	10	2	2	0	8	10	8	0	1	0	44.9	44.9
CON__P15497	CON__P15497	9	9	9			>P15497 SWISS-PROT:P15497 (Bos taurus) Apolipoprotein A-I precursor	1	9	9	9	8	6	7	4	5	5	8	7	8	4	4	6	8	6	7	4	5	5	8	7	8	4	4	6	8	6	7	4	5	5	8	7	8	4	4	6	38.1	38.1
Q8N9T8;Q8N9T8-2;D3YTE0;F5H196;H0YFD2	Q8N9T8;Q8N9T8-2;D3YTE0;F5H196;H0YFD2	8;8;8;7;5	8;8;8;7;5	8;8;8;7;5	Protein KRI1 homolog	KRI1	>sp|Q8N9T8|KRI1_HUMAN Protein KRI1 homolog OS=Homo sapiens GN=KRI1 PE=1 SV=2;>sp|Q8N9T8-2|KRI1_HUMAN Isoform 2 of Protein KRI1 homolog OS=Homo sapiens GN=KRI1;>tr|D3YTE0|D3YTE0_HUMAN Protein KRI1 homolog OS=Homo sapiens GN=KRI1 PE=4 SV=1;>tr|F5H196|F5H196_	5	8	8	8	7	8	8	2	1	1	8	8	8	0	1	0	7	8	8	2	1	1	8	8	8	0	1	0	7	8	8	2	1	1	8	8	8	0	1	0	12	12
P33991;E7EM48;E5RG31;E7ER43;E5RHP5;E5RK04	P33991;E7EM48	9;9;3;3;1;1	9;9;3;3;1;1	9;9;3;3;1;1	DNA replication licensing factor MCM4	MCM4	>sp|P33991|MCM4_HUMAN DNA replication licensing factor MCM4 OS=Homo sapiens GN=MCM4 PE=1 SV=5;>tr|E7EM48|E7EM48_HUMAN DNA replication licensing factor MCM4 OS=Homo sapiens GN=MCM4 PE=3 SV=1	6	9	9	9	8	7	7	7	6	6	8	8	8	6	6	4	8	7	7	7	6	6	8	8	8	6	6	4	8	7	7	7	6	6	8	8	8	6	6	4	14.8	14.8
H0YKD8;E9PB24;P46779-2;P46779;H0YMF4;G5E9L2;C9JB50;H0YLP6	H0YKD8;E9PB24;P46779-2;P46779;H0YMF4;G5E9L2;C9JB50;H0YLP6	10;10;10;10;8;8;8;5	10;10;10;10;8;8;8;5	10;10;10;10;8;8;8;5	60S ribosomal protein L28	RPL28	>tr|H0YKD8|H0YKD8_HUMAN 60S ribosomal protein L28 OS=Homo sapiens GN=RPL28 PE=4 SV=1;>tr|E9PB24|E9PB24_HUMAN 60S ribosomal protein L28 OS=Homo sapiens GN=RPL28 PE=4 SV=1;>sp|P46779-2|RL28_HUMAN Isoform 2 of 60S ribosomal protein L28 OS=Homo sapiens GN=RPL2	8	10	10	10	9	10	9	5	6	4	8	9	9	6	6	4	9	10	9	5	6	4	8	9	9	6	6	4	9	10	9	5	6	4	8	9	9	6	6	4	37.1	37.1
P20700;E9PBF6;Q03252	P20700;E9PBF6	9;9;1	9;9;1	9;9;1	Lamin-B1	LMNB1	>sp|P20700|LMNB1_HUMAN Lamin-B1 OS=Homo sapiens GN=LMNB1 PE=1 SV=2;>tr|E9PBF6|E9PBF6_HUMAN Lamin-B1 OS=Homo sapiens GN=LMNB1 PE=3 SV=1	3	9	9	9	5	7	8	5	5	5	8	8	9	4	5	4	5	7	8	5	5	5	8	8	9	4	5	4	5	7	8	5	5	5	8	8	9	4	5	4	21.7	21.7
P78371;F5GWF6;F8VQ14;P78371-2	P78371;F5GWF6;F8VQ14;P78371-2	10;10;10;9	10;10;10;9	10;10;10;9	T-complex protein 1 subunit beta	CCT2	>sp|P78371|TCPB_HUMAN T-complex protein 1 subunit beta OS=Homo sapiens GN=CCT2 PE=1 SV=4;>tr|F5GWF6|F5GWF6_HUMAN T-complex protein 1 subunit beta OS=Homo sapiens GN=CCT2 PE=3 SV=2;>tr|F8VQ14|F8VQ14_HUMAN T-complex protein 1 subunit beta OS=Homo sapiens GN=	4	10	10	10	8	9	8	7	7	6	8	8	8	8	6	5	8	9	8	7	7	6	8	8	8	8	6	5	8	9	8	7	7	6	8	8	8	8	6	5	25.6	25.6
Q9Y5A9;F5H8I7;Q9Y5A9-2	Q9Y5A9;F5H8I7;Q9Y5A9-2	9;9;8	9;9;8	8;8;7	YTH domain family protein 2	YTHDF2	>sp|Q9Y5A9|YTHD2_HUMAN YTH domain family protein 2 OS=Homo sapiens GN=YTHDF2 PE=1 SV=2;>tr|F5H8I7|F5H8I7_HUMAN YTH domain family protein 2 OS=Homo sapiens GN=YTHDF2 PE=4 SV=1;>sp|Q9Y5A9-2|YTHD2_HUMAN Isoform 2 of YTH domain family protein 2 OS=Homo sapiens	3	9	9	8	8	9	8	3	1	3	8	7	8	2	1	1	8	9	8	3	1	3	8	7	8	2	1	1	7	8	7	3	1	3	7	6	7	1	1	1	18.3	18.3
O00567;H0YDU4;E9PDI8;H0Y653;Q5JXT2	O00567;H0YDU4;E9PDI8;H0Y653	12;7;7;7;4	12;7;7;7;4	12;7;7;7;4	Nucleolar protein 56	NOP56	>sp|O00567|NOP56_HUMAN Nucleolar protein 56 OS=Homo sapiens GN=NOP56 PE=1 SV=4;>tr|H0YDU4|H0YDU4_HUMAN Nucleolar protein 56 (Fragment) OS=Homo sapiens GN=NOP56 PE=4 SV=1;>tr|E9PDI8|E9PDI8_HUMAN Nucleolar protein 56 OS=Homo sapiens GN=NOP56 PE=4 SV=1;>tr|H0	5	12	12	12	11	10	9	1	2	0	8	8	9	1	0	0	11	10	9	1	2	0	8	8	9	1	0	0	11	10	9	1	2	0	8	8	9	1	0	0	21.2	21.2
O14578-4;O14578;H7BYJ3;O14578-3;O14578-2	O14578-4;O14578;H7BYJ3;O14578-3	9;9;7;7;2	9;9;7;7;2	9;9;7;7;2	Citron Rho-interacting kinase	CIT	>sp|O14578-4|CTRO_HUMAN Isoform 4 of Citron Rho-interacting kinase OS=Homo sapiens GN=CIT;>sp|O14578|CTRO_HUMAN Citron Rho-interacting kinase OS=Homo sapiens GN=CIT PE=1 SV=2;>tr|H7BYJ3|H7BYJ3_HUMAN Citron Rho-interacting kinase (Fragment) OS=Homo sapiens	5	9	9	9	6	7	8	2	1	2	8	8	7	0	2	1	6	7	8	2	1	2	8	8	7	0	2	1	6	7	8	2	1	2	8	8	7	0	2	1	5.1	5.1
O14979;O14979-2;O14979-3	O14979;O14979-2;O14979-3	8;8;8	6;6;6	6;6;6	Heterogeneous nuclear ribonucleoprotein D-like	HNRPDL	>sp|O14979|HNRDL_HUMAN Heterogeneous nuclear ribonucleoprotein D-like OS=Homo sapiens GN=HNRPDL PE=1 SV=3;>sp|O14979-2|HNRDL_HUMAN Isoform 2 of Heterogeneous nuclear ribonucleoprotein D-like OS=Homo sapiens GN=HNRPDL;>sp|O14979-3|HNRDL_HUMAN Isoform 3 of H	3	8	6	6	6	6	7	4	4	4	8	8	7	3	4	4	4	4	5	2	3	3	6	6	5	1	3	3	4	4	5	2	3	3	6	6	5	1	3	3	12.6	10.2
O60231;B0V0F8;Q5JP46;Q5SQH5;A2AB15;F8VPA4;B0V0F7	O60231;B0V0F8	8;6;3;3;2;2;1	7;5;3;3;2;2;1	7;5;3;3;2;2;1	Putative pre-mRNA-splicing factor ATP-dependent RNA helicase DHX16	DHX16	>sp|O60231|DHX16_HUMAN Putative pre-mRNA-splicing factor ATP-dependent RNA helicase DHX16 OS=Homo sapiens GN=DHX16 PE=1 SV=2;>tr|B0V0F8|B0V0F8_HUMAN DEAH (Asp-Glu-Ala-His) box polypeptide 16 (Fragment) OS=Homo sapiens GN=DHX16 PE=4 SV=1	7	8	7	7	7	8	8	1	1	1	8	7	7	1	2	0	6	7	7	1	1	1	7	6	6	1	1	0	6	7	7	1	1	1	7	6	6	1	1	0	9.7	8.8
O60508;Q5SRN1;H0Y7P6;Q5SRM9;B4DHE3	O60508;Q5SRN1;H0Y7P6	10;10;5;4;3	10;10;5;4;3	10;10;5;4;3	Pre-mRNA-processing factor 17	CDC40	>sp|O60508|PRP17_HUMAN Pre-mRNA-processing factor 17 OS=Homo sapiens GN=CDC40 PE=1 SV=1;>tr|Q5SRN1|Q5SRN1_HUMAN Cell division cycle 40 homolog (S. cerevisiae) OS=Homo sapiens GN=CDC40 PE=2 SV=1;>tr|H0Y7P6|H0Y7P6_HUMAN Pre-mRNA-processing factor 17 (Fragmen	5	10	10	10	9	10	9	0	0	0	8	9	9	0	0	0	9	10	9	0	0	0	8	9	9	0	0	0	9	10	9	0	0	0	8	9	9	0	0	0	25.7	25.7
O94880;O94880-2	O94880;O94880-2	8;6	8;6	8;6	PHD finger protein 14	PHF14	>sp|O94880|PHF14_HUMAN PHD finger protein 14 OS=Homo sapiens GN=PHF14 PE=1 SV=2;>sp|O94880-2|PHF14_HUMAN Isoform 2 of PHD finger protein 14 OS=Homo sapiens GN=PHF14	2	8	8	8	3	5	4	1	0	0	8	6	8	0	0	1	3	5	4	1	0	0	8	6	8	0	0	1	3	5	4	1	0	0	8	6	8	0	0	1	13.4	13.4
P05141;P12235;Q9H0C2	P05141;P12235	10;5;2	10;5;2	3;0;0	ADP/ATP translocase 2;ADP/ATP translocase 1	SLC25A5;SLC25A4	>sp|P05141|ADT2_HUMAN ADP/ATP translocase 2 OS=Homo sapiens GN=SLC25A5 PE=1 SV=7;>sp|P12235|ADT1_HUMAN ADP/ATP translocase 1 OS=Homo sapiens GN=SLC25A4 PE=1 SV=4	3	10	10	3	8	7	7	7	9	5	8	8	6	6	9	5	8	7	7	7	9	5	8	8	6	6	9	5	3	2	3	3	3	1	3	3	3	1	2	3	29.5	29.5
P09429;Q5T7C6;Q5T7C4;B2RPK0;Q5T7C0;P23497	P09429;Q5T7C6;Q5T7C4;B2RPK0	9;8;8;5;4;2	9;8;8;5;4;2	8;8;8;5;4;2	High mobility group protein B1;Putative high mobility group protein B1-like 1	HMGB1;HMGB1P1	>sp|P09429|HMGB1_HUMAN High mobility group protein B1 OS=Homo sapiens GN=HMGB1 PE=1 SV=3;>tr|Q5T7C6|Q5T7C6_HUMAN High mobility group protein B1 (Fragment) OS=Homo sapiens GN=HMGB1 PE=2 SV=1;>tr|Q5T7C4|Q5T7C4_HUMAN High mobility group protein B1 OS=Homo sap	6	9	9	8	8	8	7	6	6	5	8	7	7	6	7	5	8	8	7	6	6	5	8	7	7	6	7	5	7	7	6	5	5	4	7	6	6	5	6	4	38.6	38.6
P15924;P15924-2;H7BYR0	P15924;P15924-2	15;11;5	15;11;5	15;11;5	Desmoplakin	DSP	>sp|P15924|DESP_HUMAN Desmoplakin OS=Homo sapiens GN=DSP PE=1 SV=3;>sp|P15924-2|DESP_HUMAN Isoform DPII of Desmoplakin OS=Homo sapiens GN=DSP	3	15	15	15	10	9	10	5	14	8	8	8	8	10	6	6	10	9	10	5	14	8	8	8	8	10	6	6	10	9	10	5	14	8	8	8	8	10	6	6	5.7	5.7
P18124;A8MUD9;C9JIJ5;C9JZ88	P18124;A8MUD9	8;6;2;1	8;6;2;1	8;6;2;1	60S ribosomal protein L7	RPL7	>sp|P18124|RL7_HUMAN 60S ribosomal protein L7 OS=Homo sapiens GN=RPL7 PE=1 SV=1;>tr|A8MUD9|A8MUD9_HUMAN 60S ribosomal protein L7 OS=Homo sapiens GN=RPL7 PE=3 SV=1	4	8	8	8	8	7	8	4	6	6	8	6	7	5	7	4	8	7	8	4	6	6	8	6	7	5	7	4	8	7	8	4	6	6	8	6	7	5	7	4	32.7	32.7
P35268;H0Y8C2;Q6P5R6;C9JYQ9	P35268	9;2;2;2	9;2;2;2	9;2;2;2	60S ribosomal protein L22	RPL22	>sp|P35268|RL22_HUMAN 60S ribosomal protein L22 OS=Homo sapiens GN=RPL22 PE=1 SV=2	4	9	9	9	9	9	9	4	3	3	8	9	9	4	5	3	9	9	9	4	3	3	8	9	9	4	5	3	9	9	9	4	3	3	8	9	9	4	5	3	49.2	49.2
P41091;Q2VIR3;F8W810;Q2VIR3-2;H7BZU1	P41091;Q2VIR3;F8W810;Q2VIR3-2;H7BZU1	11;10;8;8;6	11;10;8;8;6	11;10;8;8;6	Eukaryotic translation initiation factor 2 subunit 3;Putative eukaryotic translation initiation factor 2 subunit 3-like protein	EIF2S3;EIF2S3L	>sp|P41091|IF2G_HUMAN Eukaryotic translation initiation factor 2 subunit 3 OS=Homo sapiens GN=EIF2S3 PE=1 SV=3;>sp|Q2VIR3|IF2GL_HUMAN Putative eukaryotic translation initiation factor 2 subunit 3-like protein OS=Homo sapiens GN=EIF2S3L PE=5 SV=2;>tr|F8W810	5	11	11	11	9	10	9	5	5	3	8	11	10	6	6	4	9	10	9	5	5	3	8	11	10	6	6	4	9	10	9	5	5	3	8	11	10	6	6	4	25.6	25.6
P49207	P49207	10	10	10	60S ribosomal protein L34	RPL34	>sp|P49207|RL34_HUMAN 60S ribosomal protein L34 OS=Homo sapiens GN=RPL34 PE=1 SV=3	1	10	10	10	9	8	8	5	2	5	8	9	10	4	4	3	9	8	8	5	2	5	8	9	10	4	4	3	9	8	8	5	2	5	8	9	10	4	4	3	28.2	28.2
P56192;A6NC17;B3KVK7;H0YIP0;H0YHV5;H0YI94;F5H2V6;H0YI27;H0YHL6;H0YIC2	P56192;A6NC17;B3KVK7	13;8;7;6;2;2;1;1;1;1	13;8;7;6;2;2;1;1;1;1	13;8;7;6;2;2;1;1;1;1	Methionine--tRNA ligase, cytoplasmic	MARS	>sp|P56192|SYMC_HUMAN Methionine--tRNA ligase, cytoplasmic OS=Homo sapiens GN=MARS PE=1 SV=2;>tr|A6NC17|A6NC17_HUMAN Methionine--tRNA ligase, cytoplasmic OS=Homo sapiens GN=MARS PE=3 SV=3;>tr|B3KVK7|B3KVK7_HUMAN Methionine--tRNA ligase, cytoplasmic OS=Homo	10	13	13	13	7	6	7	8	8	9	8	7	10	7	7	8	7	6	7	8	8	9	8	7	10	7	7	8	7	6	7	8	8	9	8	7	10	7	7	8	17.2	17.2
P62829;C9JD32;B9ZVP7	P62829;C9JD32;B9ZVP7	8;7;5	8;7;5	8;7;5	60S ribosomal protein L23	RPL23	>sp|P62829|RL23_HUMAN 60S ribosomal protein L23 OS=Homo sapiens GN=RPL23 PE=1 SV=1;>tr|C9JD32|C9JD32_HUMAN 60S ribosomal protein L23 (Fragment) OS=Homo sapiens GN=RPL23 PE=3 SV=1;>tr|B9ZVP7|B9ZVP7_HUMAN 60S ribosomal protein L23 OS=Homo sapiens GN=RPL23 PE	3	8	8	8	8	8	8	6	7	5	8	8	8	7	6	6	8	8	8	6	7	5	8	8	8	7	6	6	8	8	8	6	7	5	8	8	8	7	6	6	33.6	33.6
P62937;B4DM82;Q567Q0;C9J5S7;F8WE65;A2BFH1;F5H284;Q9Y536;E5RIZ5	P62937;B4DM82;Q567Q0;C9J5S7;F8WE65	9;7;6;5;5;1;1;1;1	9;7;6;5;5;1;1;1;1	9;7;6;5;5;1;1;1;1	Peptidyl-prolyl cis-trans isomerase A;Peptidyl-prolyl cis-trans isomerase	PPIA	>sp|P62937|PPIA_HUMAN Peptidyl-prolyl cis-trans isomerase A OS=Homo sapiens GN=PPIA PE=1 SV=2;>tr|B4DM82|B4DM82_HUMAN Peptidyl-prolyl cis-trans isomerase OS=Homo sapiens GN=PPIA PE=2 SV=1;>tr|Q567Q0|Q567Q0_HUMAN Peptidyl-prolyl cis-trans isomerase A OS=Hom	9	9	9	9	9	7	9	7	8	6	8	7	9	8	7	6	9	7	9	7	8	6	8	7	9	8	7	6	9	7	9	7	8	6	8	7	9	8	7	6	43	43
P63244;D6RAC2;D6RHH4;D6REE5;D6RFZ9;E9PD14;D6RAU2;D6R9L0;D6R9Z1;H0YAF8;H0Y8W2;D6RFX4;D6RBD0;D6R909;D6RGK8;H0YAM7;D6RF23;D6RHJ5;H0Y9P0;H0Y8R5;D6RDI0	P63244;D6RAC2;D6RHH4;D6REE5;D6RFZ9;E9PD14;D6RAU2;D6R9L0;D6R9Z1;H0YAF8	9;7;7;6;6;6;6;5;5;5;4;4;4;4;4;3;3;2;2;1;1	9;7;7;6;6;6;6;5;5;5;4;4;4;4;4;3;3;2;2;1;1	9;7;7;6;6;6;6;5;5;5;4;4;4;4;4;3;3;2;2;1;1	Guanine nucleotide-binding protein subunit beta-2-like 1	GNB2L1	>sp|P63244|GBLP_HUMAN Guanine nucleotide-binding protein subunit beta-2-like 1 OS=Homo sapiens GN=GNB2L1 PE=1 SV=3;>tr|D6RAC2|D6RAC2_HUMAN Guanine nucleotide-binding protein subunit beta-2-like 1 OS=Homo sapiens GN=GNB2L1 PE=4 SV=1;>tr|D6RHH4|D6RHH4_HUMAN	21	9	9	9	8	7	7	7	7	7	8	8	9	7	8	6	8	7	7	7	7	7	8	8	9	7	8	6	8	7	7	7	7	7	8	8	9	7	8	6	26.2	26.2
P78332;E9PGM9;F8WCA5;B4E0G6;Q86SS3;B4DNY1;C9JHR3	P78332;E9PGM9;F8WCA5;B4E0G6	9;8;8;6;3;3;1	9;8;8;6;3;3;1	9;8;8;6;3;3;1	RNA-binding protein 6	RBM6	>sp|P78332|RBM6_HUMAN RNA-binding protein 6 OS=Homo sapiens GN=RBM6 PE=1 SV=5;>tr|E9PGM9|E9PGM9_HUMAN RNA-binding protein 6 OS=Homo sapiens GN=RBM6 PE=4 SV=1;>tr|F8WCA5|F8WCA5_HUMAN RNA-binding protein 6 OS=Homo sapiens GN=RBM6 PE=4 SV=1;>tr|B4E0G6|B4E0G6_	7	9	9	9	7	9	9	1	0	0	8	7	6	1	0	1	7	9	9	1	0	0	8	7	6	1	0	1	7	9	9	1	0	0	8	7	6	1	0	1	10.8	10.8
P82675;P82675-2	P82675	11;5	11;5	11;5	28S ribosomal protein S5, mitochondrial	MRPS5	>sp|P82675|RT05_HUMAN 28S ribosomal protein S5, mitochondrial OS=Homo sapiens GN=MRPS5 PE=1 SV=2	2	11	11	11	10	9	10	0	2	0	8	9	9	0	2	0	10	9	10	0	2	0	8	9	9	0	2	0	10	9	10	0	2	0	8	9	9	0	2	0	28.8	28.8
P83731;C9JNW5;C9JXB8	P83731;C9JNW5;C9JXB8	8;6;6	8;6;6	8;6;6	60S ribosomal protein L24	RPL24	>sp|P83731|RL24_HUMAN 60S ribosomal protein L24 OS=Homo sapiens GN=RPL24 PE=1 SV=1;>tr|C9JNW5|C9JNW5_HUMAN 60S ribosomal protein L24 OS=Homo sapiens GN=RPL24 PE=4 SV=1;>tr|C9JXB8|C9JXB8_HUMAN 60S ribosomal protein L24 OS=Homo sapiens GN=RPL24 PE=4 SV=1	3	8	8	8	8	8	7	4	4	3	8	8	8	4	3	4	8	8	7	4	4	3	8	8	8	4	3	4	8	8	7	4	4	3	8	8	8	4	3	4	36.9	36.9
P83881;H0Y5B4;H7BZ11;H0Y3V9;H7BY91	P83881;H0Y5B4;H7BZ11	8;6;6;3;3	8;6;6;3;3	2;2;2;2;2	60S ribosomal protein L36a	RPL36A	>sp|P83881|RL36A_HUMAN 60S ribosomal protein L36a OS=Homo sapiens GN=RPL36A PE=1 SV=2;>tr|H0Y5B4|H0Y5B4_HUMAN 60S ribosomal protein L36a (Fragment) OS=Homo sapiens GN=RPL36A PE=3 SV=1;>tr|H7BZ11|H7BZ11_HUMAN Uncharacterized protein (Fragment) OS=Homo sapie	5	8	8	2	7	7	7	4	5	4	8	7	6	5	6	3	7	7	7	4	5	4	8	7	6	5	6	3	1	1	1	0	0	0	2	2	2	1	2	0	38.7	38.7
P84090;G3V279	P84090;G3V279	8;4	8;4	8;4	Enhancer of rudimentary homolog	ERH	>sp|P84090|ERH_HUMAN Enhancer of rudimentary homolog OS=Homo sapiens GN=ERH PE=1 SV=1;>tr|G3V279|G3V279_HUMAN Enhancer of rudimentary homolog OS=Homo sapiens GN=ERH PE=4 SV=1	2	8	8	8	8	7	8	7	8	8	8	8	8	6	7	6	8	7	8	7	8	8	8	8	8	6	7	6	8	7	8	7	8	8	8	8	8	6	7	6	46.2	46.2
Q14683;G8JLG1;H0Y7K8;E7EPI6	Q14683	11;5;3;2	11;5;3;2	11;5;3;2	Structural maintenance of chromosomes protein 1A	SMC1A	>sp|Q14683|SMC1A_HUMAN Structural maintenance of chromosomes protein 1A OS=Homo sapiens GN=SMC1A PE=1 SV=2	4	11	11	11	9	9	9	5	6	4	8	8	9	4	3	3	9	9	9	5	6	4	8	8	9	4	3	3	9	9	9	5	6	4	8	8	9	4	3	3	7.9	7.9
Q3MHD2-2;Q3MHD2	Q3MHD2-2;Q3MHD2	9;9	9;9	9;9	Protein LSM12 homolog	LSM12	>sp|Q3MHD2-2|LSM12_HUMAN Isoform 2 of Protein LSM12 homolog OS=Homo sapiens GN=LSM12;>sp|Q3MHD2|LSM12_HUMAN Protein LSM12 homolog OS=Homo sapiens GN=LSM12 PE=1 SV=2	2	9	9	9	7	6	8	1	3	1	8	8	8	2	5	4	7	6	8	1	3	1	8	8	8	2	5	4	7	6	8	1	3	1	8	8	8	2	5	4	43.4	43.4
Q5VY93;Q92974;Q92974-2;Q92974-3;B7Z977;F5H3H5	Q5VY93;Q92974;Q92974-2;Q92974-3	9;9;9;9;4;4	9;9;9;9;4;4	9;9;9;9;4;4	Rho guanine nucleotide exchange factor 2	ARHGEF2	>tr|Q5VY93|Q5VY93_HUMAN Rho guanine nucleotide exchange factor 2 OS=Homo sapiens GN=ARHGEF2 PE=2 SV=1;>sp|Q92974|ARHG2_HUMAN Rho guanine nucleotide exchange factor 2 OS=Homo sapiens GN=ARHGEF2 PE=1 SV=4;>sp|Q92974-2|ARHG2_HUMAN Isoform 2 of Rho guanine nuc	6	9	9	9	8	7	7	2	3	2	8	8	8	3	4	2	8	7	7	2	3	2	8	8	8	3	4	2	8	7	7	2	3	2	8	8	8	3	4	2	9.7	9.7
Q6P6C2;Q6P6C2-2;F5H6G2	Q6P6C2;Q6P6C2-2;F5H6G2	8;8;6	8;8;6	8;8;6	Probable alpha-ketoglutarate-dependent dioxygenase ABH5	ALKBH5	>sp|Q6P6C2|ALKB5_HUMAN Probable alpha-ketoglutarate-dependent dioxygenase ABH5 OS=Homo sapiens GN=ALKBH5 PE=1 SV=1;>sp|Q6P6C2-2|ALKB5_HUMAN Isoform 2 of Probable alpha-ketoglutarate-dependent dioxygenase ABH5 OS=Homo sapiens GN=ALKBH5;>tr|F5H6G2|F5H6G2_HUM	3	8	8	8	7	7	7	3	2	2	8	6	6	2	2	4	7	7	7	3	2	2	8	6	6	2	2	4	7	7	7	3	2	2	8	6	6	2	2	4	22.9	22.9
Q8IWX8	Q8IWX8	8	8	8	Calcium homeostasis endoplasmic reticulum protein	CHERP	>sp|Q8IWX8|CHERP_HUMAN Calcium homeostasis endoplasmic reticulum protein OS=Homo sapiens GN=CHERP PE=1 SV=3	1	8	8	8	6	6	6	3	3	3	8	7	6	1	3	2	6	6	6	3	3	3	8	7	6	1	3	2	6	6	6	3	3	3	8	7	6	1	3	2	11.2	11.2
Q8IZL2	Q8IZL2	11	11	11	Mastermind-like protein 2	MAML2	>sp|Q8IZL2|MAML2_HUMAN Mastermind-like protein 2 OS=Homo sapiens GN=MAML2 PE=1 SV=2	1	11	11	11	5	6	6	0	0	0	8	10	10	0	0	0	5	6	6	0	0	0	8	10	10	0	0	0	5	6	6	0	0	0	8	10	10	0	0	0	14.5	14.5
Q8NFW8;Q8NFW8-2;F5GYM0;F5H296	Q8NFW8;Q8NFW8-2	11;9;4;3	11;9;4;3	11;9;4;3	N-acylneuraminate cytidylyltransferase	CMAS	>sp|Q8NFW8|NEUA_HUMAN N-acylneuraminate cytidylyltransferase OS=Homo sapiens GN=CMAS PE=1 SV=2;>sp|Q8NFW8-2|NEUA_HUMAN Isoform 2 of N-acylneuraminate cytidylyltransferase OS=Homo sapiens GN=CMAS	4	11	11	11	9	11	9	2	1	1	8	9	9	1	0	0	9	11	9	2	1	1	8	9	9	1	0	0	9	11	9	2	1	1	8	9	9	1	0	0	28.6	28.6
Q8TBC3;B4DUW2;B4DUV2;Q8TBC3-2	Q8TBC3;B4DUW2;B4DUV2	8;4;4;2	6;3;2;2	6;3;2;2	SH3KBP1-binding protein 1	SHKBP1	>sp|Q8TBC3|SHKB1_HUMAN SH3KBP1-binding protein 1 OS=Homo sapiens GN=SHKBP1 PE=1 SV=2;>tr|B4DUW2|B4DUW2_HUMAN SH3KBP1-binding protein 1 OS=Homo sapiens GN=SHKBP1 PE=2 SV=1;>tr|B4DUV2|B4DUV2_HUMAN Uncharacterized protein OS=Homo sapiens GN=SHKBP1 PE=2 SV=1	4	8	6	6	6	6	7	6	6	5	8	6	6	6	5	6	4	4	5	4	4	4	6	4	4	4	4	5	4	4	5	4	4	4	6	4	4	4	4	5	20.4	14.9
Q96A35	Q96A35	8	8	8	39S ribosomal protein L24, mitochondrial	MRPL24	>sp|Q96A35|RM24_HUMAN 39S ribosomal protein L24, mitochondrial OS=Homo sapiens GN=MRPL24 PE=1 SV=1	1	8	8	8	7	7	8	7	7	6	8	8	8	3	5	5	7	7	8	7	7	6	8	8	8	3	5	5	7	7	8	7	7	6	8	8	8	3	5	5	41.7	41.7
Q96I24;A6NJ37;Q96I24-2	Q96I24;A6NJ37	9;6;3	8;5;2	8;5;2	Far upstream element-binding protein 3	FUBP3	>sp|Q96I24|FUBP3_HUMAN Far upstream element-binding protein 3 OS=Homo sapiens GN=FUBP3 PE=1 SV=2;>tr|A6NJ37|A6NJ37_HUMAN Far upstream element-binding protein 3 OS=Homo sapiens GN=FUBP3 PE=4 SV=3	3	9	8	8	3	3	3	0	0	0	8	6	6	0	0	0	3	3	3	0	0	0	7	5	5	0	0	0	3	3	3	0	0	0	7	5	5	0	0	0	23.4	21.5
Q9H0A0;E7ESU4;E9PMN9;E9PMU0;E9PJN6	Q9H0A0;E7ESU4;E9PMN9	9;8;7;1;1	9;8;7;1;1	9;8;7;1;1	N-acetyltransferase 10	NAT10	>sp|Q9H0A0|NAT10_HUMAN N-acetyltransferase 10 OS=Homo sapiens GN=NAT10 PE=1 SV=2;>tr|E7ESU4|E7ESU4_HUMAN N-acetyltransferase 10 OS=Homo sapiens GN=NAT10 PE=4 SV=1;>tr|E9PMN9|E9PMN9_HUMAN Uncharacterized protein OS=Homo sapiens GN=NAT10 PE=4 SV=1	5	9	9	9	8	8	7	1	0	1	8	7	8	0	3	1	8	8	7	1	0	1	8	7	8	0	3	1	8	8	7	1	0	1	8	7	8	0	3	1	9.9	9.9
Q9H7B2;Q5VXN0;Q5VXM9	Q9H7B2;Q5VXN0;Q5VXM9	8;7;6	8;7;6	8;7;6	Ribosome production factor 2 homolog	RPF2;BXDC1	>sp|Q9H7B2|RPF2_HUMAN Ribosome production factor 2 homolog OS=Homo sapiens GN=RPF2 PE=1 SV=2;>tr|Q5VXN0|Q5VXN0_HUMAN Brix domain containing 1 (Fragment) OS=Homo sapiens GN=BXDC1 PE=2 SV=1;>tr|Q5VXM9|Q5VXM9_HUMAN Brix domain containing 1 (Fragment) OS=Homo	3	8	8	8	7	8	7	1	0	0	8	8	7	0	0	1	7	8	7	1	0	0	8	8	7	0	0	1	7	8	7	1	0	0	8	8	7	0	0	1	27.5	27.5
A8MUW5;Q52LJ0;H0YNA1	A8MUW5;Q52LJ0	9;7;1	5;5;1	5;5;1	Protein FAM98B	FAM98B	>tr|A8MUW5|A8MUW5_HUMAN Protein FAM98B OS=Homo sapiens GN=FAM98B PE=4 SV=1;>sp|Q52LJ0|FA98B_HUMAN Protein FAM98B OS=Homo sapiens GN=FAM98B PE=1 SV=1	3	9	5	5	9	9	8	3	3	2	7	7	9	4	6	2	5	5	4	1	2	1	4	4	5	2	4	1	5	5	4	1	2	1	4	4	5	2	4	1	21.7	13.2
A8MW61;O43660;D6RA26;O43660-2;B7Z982	A8MW61;O43660;D6RA26;O43660-2;B7Z982	7;7;7;6;4	7;7;7;6;4	7;7;7;6;4	Pleiotropic regulator 1	PLRG1	>tr|A8MW61|A8MW61_HUMAN Pleiotropic regulator 1 OS=Homo sapiens GN=PLRG1 PE=4 SV=1;>sp|O43660|PLRG1_HUMAN Pleiotropic regulator 1 OS=Homo sapiens GN=PLRG1 PE=1 SV=1;>tr|D6RA26|D6RA26_HUMAN Pleiotropic regulator 1 (Fragment) OS=Homo sapiens GN=PLRG1 PE=4 SV	5	7	7	7	7	7	7	2	0	3	7	7	7	2	2	1	7	7	7	2	0	3	7	7	7	2	2	1	7	7	7	2	0	3	7	7	7	2	2	1	27.6	27.6
P08670;B0YJC4;F5H288;B0YJC5;Q5JVS8;P41219-2;P41219;H7C5W5	P08670;B0YJC4;F5H288;B0YJC5	8;8;8;4;3;1;1;1	8;8;8;4;3;1;1;1	8;8;8;4;3;1;1;1	Vimentin	VIM	>sp|P08670|VIME_HUMAN Vimentin OS=Homo sapiens GN=VIM PE=1 SV=4;>tr|B0YJC4|B0YJC4_HUMAN Vimentin OS=Homo sapiens GN=VIM PE=3 SV=1;>tr|F5H288|F5H288_HUMAN Vimentin OS=Homo sapiens GN=VIM PE=3 SV=1;>tr|B0YJC5|B0YJC5_HUMAN Vimentin OS=Homo sapiens GN=VIM PE=3	8	8	8	8	5	7	5	6	7	4	7	5	7	3	4	2	5	7	5	6	7	4	7	5	7	3	4	2	5	7	5	6	7	4	7	5	7	3	4	2	19.3	19.3
P49760;P49760-3;B1AVT0;B7Z8N6	P49760;P49760-3;B1AVT0;B7Z8N6	7;7;7;4	7;7;7;4	7;7;7;4	Dual specificity protein kinase CLK2	CLK2	>sp|P49760|CLK2_HUMAN Dual specificity protein kinase CLK2 OS=Homo sapiens GN=CLK2 PE=1 SV=1;>sp|P49760-3|CLK2_HUMAN Isoform 3 of Dual specificity protein kinase CLK2 OS=Homo sapiens GN=CLK2;>tr|B1AVT0|B1AVT0_HUMAN CDC-like kinase 2 OS=Homo sapiens GN=CLK2	4	7	7	7	6	7	7	2	1	1	7	6	7	0	1	0	6	7	7	2	1	1	7	6	7	0	1	0	6	7	7	2	1	1	7	6	7	0	1	0	19.8	19.8
B4DNJ6;Q9Y3F4;B0AZV0;H0YH33	B4DNJ6;Q9Y3F4;B0AZV0	11;11;7;3	11;11;7;3	11;11;7;3	Serine-threonine kinase receptor-associated protein	STRAP	>tr|B4DNJ6|B4DNJ6_HUMAN Serine-threonine kinase receptor-associated protein OS=Homo sapiens GN=STRAP PE=2 SV=1;>sp|Q9Y3F4|STRAP_HUMAN Serine-threonine kinase receptor-associated protein OS=Homo sapiens GN=STRAP PE=1 SV=1;>tr|B0AZV0|B0AZV0_HUMAN Serine-thre	4	11	11	11	9	8	9	4	5	4	7	5	7	2	4	7	9	8	9	4	5	4	7	5	7	2	4	7	9	8	9	4	5	4	7	5	7	2	4	7	45.2	45.2
P48643;E9PCA1;E7EWW2;B7ZAR1;E7ENZ3;B4DYD8	P48643;E9PCA1;E7EWW2;B7ZAR1;E7ENZ3;B4DYD8	10;10;10;10;10;10	10;10;10;10;10;10	10;10;10;10;10;10	T-complex protein 1 subunit epsilon	CCT5	>sp|P48643|TCPE_HUMAN T-complex protein 1 subunit epsilon OS=Homo sapiens GN=CCT5 PE=1 SV=1;>tr|E9PCA1|E9PCA1_HUMAN T-complex protein 1 subunit epsilon OS=Homo sapiens GN=CCT5 PE=3 SV=1;>tr|E7EWW2|E7EWW2_HUMAN T-complex protein 1 subunit epsilon OS=Homo sa	6	10	10	10	8	6	8	7	7	7	7	7	6	8	8	8	8	6	8	7	7	7	7	7	6	8	8	8	8	6	8	7	7	7	7	7	6	8	8	8	23.7	23.7
B5MC40;Q86YP4;Q86YP4-2;B4DKZ7;F5H7D9;H7C3H1;C9JJK9;C9JHD7;C9JGN4;C9JMI3;C9JVY3	B5MC40;Q86YP4;Q86YP4-2;B4DKZ7;F5H7D9;H7C3H1	8;8;8;5;4;4;1;1;1;1;1	8;8;8;5;4;4;1;1;1;1;1	7;7;7;4;3;3;1;1;1;1;1	Transcriptional repressor p66-alpha	GATAD2A	>tr|B5MC40|B5MC40_HUMAN Transcriptional repressor p66-alpha OS=Homo sapiens GN=GATAD2A PE=4 SV=1;>sp|Q86YP4|P66A_HUMAN Transcriptional repressor p66-alpha OS=Homo sapiens GN=GATAD2A PE=1 SV=1;>sp|Q86YP4-2|P66A_HUMAN Isoform 2 of Transcriptional repressor p	11	8	8	7	6	7	8	1	0	1	7	7	7	0	0	0	6	7	8	1	0	1	7	7	7	0	0	0	5	6	7	0	0	0	6	6	6	0	0	0	19.3	19.3
Q96KR1;B5MEH6;H0Y8W1;Q05D65	Q96KR1;B5MEH6	9;9;3;1	9;9;3;1	9;9;3;1	Zinc finger RNA-binding protein	ZFR	>sp|Q96KR1|ZFR_HUMAN Zinc finger RNA-binding protein OS=Homo sapiens GN=ZFR PE=1 SV=2;>tr|B5MEH6|B5MEH6_HUMAN Zinc finger RNA-binding protein OS=Homo sapiens GN=ZFR PE=4 SV=1	4	9	9	9	6	6	6	0	0	0	7	7	5	0	0	0	6	6	6	0	0	0	7	7	5	0	0	0	6	6	6	0	0	0	7	7	5	0	0	0	11.8	11.8
P35520-2;P35520;B7Z2D6;F5H2U1;H7C2H4;C9JMA6;H7C2W0;H7C1W6	P35520-2;P35520;B7Z2D6;F5H2U1	7;7;7;6;2;1;1;1	7;7;7;6;2;1;1;1	7;7;7;6;2;1;1;1	Cystathionine beta-synthase	CBS	>sp|P35520-2|CBS_HUMAN Isoform 2 of Cystathionine beta-synthase OS=Homo sapiens GN=CBS;>sp|P35520|CBS_HUMAN Cystathionine beta-synthase OS=Homo sapiens GN=CBS PE=1 SV=2;>tr|B7Z2D6|B7Z2D6_HUMAN Cystathionine beta-synthase OS=Homo sapiens GN=CBS PE=2 SV=1;>t	8	7	7	7	6	7	6	5	3	3	7	7	7	4	4	5	6	7	6	5	3	3	7	7	7	4	4	5	6	7	6	5	3	3	7	7	7	4	4	5	11.5	11.5
CON__Q04695;Q04695;H9KV34;A8MW45;CON__P19001;C9JH30;F5H7G6;CON__Q99PS0;CON__Q9C075;Q9C075	CON__Q04695;Q04695;H9KV34	24;24;12;11;7;5;5;1;1;1	10;10;5;4;1;2;2;1;1;1	2;2;1;1;0;1;1;0;0;0	Keratin, type I cytoskeletal 17	KRT17	>Q04695 SWISS-PROT:Q04695 Tax_Id=9606 Gene_Symbol=KRT17 Keratin, type I cytoskeletal 17;>sp|Q04695|K1C17_HUMAN Keratin, type I cytoskeletal 17 OS=Homo sapiens GN=KRT17 PE=1 SV=2;>tr|H9KV34|H9KV34_HUMAN Uncharacterized protein OS=Homo sapiens PE=3 SV=1	10	24	10	2	9	8	12	8	24	10	7	8	8	9	9	4	0	0	0	0	10	0	1	0	0	0	0	0	0	0	0	0	2	0	0	0	0	0	0	0	39.8	20.8
CON__Q3KUS7	CON__Q3KUS7	8	8	8			>Q3KUS7 TREMBL:Q3KUS7 (Bos taurus) Complement factor B	1	8	8	8	8	8	7	7	8	7	7	7	8	7	7	7	8	8	7	7	8	7	7	7	8	7	7	7	8	8	7	7	8	7	7	7	8	7	7	7	11.6	11.6
CON__Q3T052;B7ZKJ8;Q14624;Q14624-2;E9PGN5;F5H194;H7C0L5;F5GXQ1	CON__Q3T052	7;2;2;2;2;2;1;1	7;2;2;2;2;2;1;1	7;2;2;2;2;2;1;1			>Q3T052 TREMBL:Q3T052;Q5EA67 (Bos taurus) Inter-alpha (Globulin) inhibitor H4	8	7	7	7	6	5	6	6	5	4	7	7	7	5	7	6	6	5	6	6	5	4	7	7	7	5	7	6	6	5	6	6	5	4	7	7	7	5	7	6	7.9	7.9
CON__Q95121;P36955;I3L3M1;I3L4N7;I3L107;I3L4F9;I3L2R7;I3L4Z0;I3L1U4;I3L3Z3;I3L425	CON__Q95121;P36955	10;5;4;2;2;2;1;1;1;1;1	10;5;4;2;2;2;1;1;1;1;1	10;5;4;2;2;2;1;1;1;1;1	Pigment epithelium-derived factor	SERPINF1	>Q95121 SWISS-PROT:Q95121 (Bos taurus) Pigment epithelium-derived factor precursor;>sp|P36955|PEDF_HUMAN Pigment epithelium-derived factor OS=Homo sapiens GN=SERPINF1 PE=1 SV=4	11	10	10	10	8	7	6	6	8	6	7	7	7	7	8	9	8	7	6	6	8	6	7	7	7	7	8	9	8	7	6	6	8	6	7	7	7	7	8	9	29.8	29.8
O75179;O75179-2;E7EUV3;H0YM23;G5E964;Q8IWZ2;Q8IWZ3-4;Q8IWZ3;E9PF56;E9PDP5;Q8TEF1;E7ETA2;H0YLQ3;H3BLS9;H7BXD7;H7C2F5;E7EWI7;O75179-4;O75179-3;C9JRC1;O75179-5;H0YMS3;B3KU50	O75179;O75179-2;E7EUV3;H0YM23;G5E964;Q8IWZ2;Q8IWZ3-4;Q8IWZ3;E9PF56;E9PDP5;Q8TEF1;E7ETA2;H0YLQ3;H3BLS9;H7BXD7;H7C2F5	9;9;9;9;9;5;5;5;5;5;5;5;5;5;5;5;3;3;2;2;2;1;1	9;9;9;9;9;5;5;5;5;5;5;5;5;5;5;5;3;3;2;2;2;1;1	9;9;9;9;9;5;5;5;5;5;5;5;5;5;5;5;3;3;2;2;2;1;1	Ankyrin repeat domain-containing protein 17;Ankyrin repeat and KH domain-containing protein 1	ANKRD17;ANKHD1-EIF4EBP3;ANKHD1;FLJ00246	>sp|O75179|ANR17_HUMAN Ankyrin repeat domain-containing protein 17 OS=Homo sapiens GN=ANKRD17 PE=1 SV=3;>sp|O75179-2|ANR17_HUMAN Isoform 2 of Ankyrin repeat domain-containing protein 17 OS=Homo sapiens GN=ANKRD17;>tr|E7EUV3|E7EUV3_HUMAN Ankyrin repeat doma	23	9	9	9	7	8	6	1	0	0	7	7	7	1	0	1	7	8	6	1	0	0	7	7	7	1	0	1	7	8	6	1	0	0	7	7	7	1	0	1	4.8	4.8
P22234-2;P22234;E9PBS1;D6RF62	P22234-2;P22234;E9PBS1	11;11;11;5	11;11;11;5	11;11;11;5	Multifunctional protein ADE2;Phosphoribosylaminoimidazole-succinocarboxamide synthase;Phosphoribosylaminoimidazole carboxylase	PAICS	>sp|P22234-2|PUR6_HUMAN Isoform 2 of Multifunctional protein ADE2 OS=Homo sapiens GN=PAICS;>sp|P22234|PUR6_HUMAN Multifunctional protein ADE2 OS=Homo sapiens GN=PAICS PE=1 SV=3;>tr|E9PBS1|E9PBS1_HUMAN Phosphoribosylaminoimidazole-succinocarboxamide synthas	4	11	11	11	8	8	9	7	8	9	7	9	7	9	8	7	8	8	9	7	8	9	7	9	7	9	8	7	8	8	9	7	8	9	7	9	7	9	8	7	23.4	23.4
Q02880;Q02880-2;E9PCY5	Q02880;Q02880-2;E9PCY5	7;7;7	7;7;7	5;5;5	DNA topoisomerase 2-beta;DNA topoisomerase 2	TOP2B	>sp|Q02880|TOP2B_HUMAN DNA topoisomerase 2-beta OS=Homo sapiens GN=TOP2B PE=1 SV=3;>sp|Q02880-2|TOP2B_HUMAN Isoform Beta-1 of DNA topoisomerase 2-beta OS=Homo sapiens GN=TOP2B;>tr|E9PCY5|E9PCY5_HUMAN DNA topoisomerase 2 (Fragment) OS=Homo sapiens GN=TOP2B	3	7	7	5	5	7	7	1	0	2	7	5	6	0	0	0	5	7	7	1	0	2	7	5	6	0	0	0	3	5	5	0	0	0	5	3	4	0	0	0	6.6	6.6
H7C2I1;Q99873;G5E9B6;Q99873-2;Q99873-3;E9PKG1;B4DJ87;E9PIX6;E9PQ98;H0YDE4;E9PNR9	H7C2I1;Q99873;G5E9B6;Q99873-2;Q99873-3;E9PKG1;B4DJ87;E9PIX6;E9PQ98	7;7;7;7;7;7;4;4;4;3;3	7;7;7;7;7;7;4;4;4;3;3	7;7;7;7;7;7;4;4;4;3;3	Protein arginine N-methyltransferase 1	PRMT1	>tr|H7C2I1|H7C2I1_HUMAN Protein arginine N-methyltransferase 1 OS=Homo sapiens GN=PRMT1 PE=4 SV=1;>sp|Q99873|ANM1_HUMAN Protein arginine N-methyltransferase 1 OS=Homo sapiens GN=PRMT1 PE=1 SV=2;>tr|G5E9B6|G5E9B6_HUMAN Protein arginine N-methyltransferase 1	11	7	7	7	7	7	7	4	5	4	7	7	7	5	5	4	7	7	7	4	5	4	7	7	7	5	5	4	7	7	7	4	5	4	7	7	7	5	5	4	25.9	25.9
Q9UBE8;H0YD75	Q9UBE8;H0YD75	8;8	8;8	8;8	Serine/threonine-protein kinase NLK	NLK	>sp|Q9UBE8|NLK_HUMAN Serine/threonine-protein kinase NLK OS=Homo sapiens GN=NLK PE=1 SV=2;>tr|H0YD75|H0YD75_HUMAN Serine/threonine-protein kinase NLK (Fragment) OS=Homo sapiens GN=NLK PE=4 SV=1	2	8	8	8	4	3	4	0	0	0	7	7	7	0	0	0	4	3	4	0	0	0	7	7	7	0	0	0	4	3	4	0	0	0	7	7	7	0	0	0	13.3	13.3
P54132;H0YNU5;H0YLV8;F5H7R6;F5H3V6	P54132;H0YNU5;H0YLV8	7;7;4;3;1	7;7;4;3;1	7;7;4;3;1	Bloom syndrome protein	BLM	>sp|P54132|BLM_HUMAN Bloom syndrome protein OS=Homo sapiens GN=BLM PE=1 SV=1;>tr|H0YNU5|H0YNU5_HUMAN Bloom syndrome protein OS=Homo sapiens GN=BLM PE=4 SV=1;>tr|H0YLV8|H0YLV8_HUMAN Bloom syndrome protein OS=Homo sapiens GN=BLM PE=4 SV=1	5	7	7	7	6	5	5	0	1	0	7	5	5	0	0	0	6	5	5	0	1	0	7	5	5	0	0	0	6	5	5	0	1	0	7	5	5	0	0	0	6.3	6.3
O94992	O94992	7	7	7	Protein HEXIM1	HEXIM1	>sp|O94992|HEXI1_HUMAN Protein HEXIM1 OS=Homo sapiens GN=HEXIM1 PE=1 SV=1	1	7	7	7	6	5	5	0	0	1	7	5	6	1	0	1	6	5	5	0	0	1	7	5	6	1	0	1	6	5	5	0	0	1	7	5	6	1	0	1	27.6	27.6
P06899;P23527;P33778;Q16778;Q8N257;Q6DN03;Q6DRA6	P06899;P23527;P33778;Q16778;Q8N257	7;7;7;7;6;2;2	2;2;2;2;2;2;2	2;2;2;2;2;2;2	Histone H2B type 1-J;Histone H2B type 1-O;Histone H2B type 1-B;Histone H2B type 2-E;Histone H2B type 3-B	HIST1H2BJ;HIST1H2BO;HIST1H2BB;HIST2H2BE;HIST3H2BB	>sp|P06899|H2B1J_HUMAN Histone H2B type 1-J OS=Homo sapiens GN=HIST1H2BJ PE=1 SV=3;>sp|P23527|H2B1O_HUMAN Histone H2B type 1-O OS=Homo sapiens GN=HIST1H2BO PE=1 SV=3;>sp|P33778|H2B1B_HUMAN Histone H2B type 1-B OS=Homo sapiens GN=HIST1H2BB PE=1 SV=2;>sp|Q16	7	7	2	2	6	6	7	6	5	4	7	6	7	4	4	6	2	2	2	2	1	0	2	2	2	1	1	1	2	2	2	2	1	0	2	2	2	1	1	1	43.7	7.9
P07305;F5H022;P07305-2	P07305;F5H022;P07305-2	9;7;7	9;7;7	9;7;7	Histone H1.0	H1F0	>sp|P07305|H10_HUMAN Histone H1.0 OS=Homo sapiens GN=H1F0 PE=1 SV=3;>tr|F5H022|F5H022_HUMAN Histone H1.0 OS=Homo sapiens GN=H1F0 PE=3 SV=1;>sp|P07305-2|H10_HUMAN Isoform 2 of Histone H1.0 OS=Homo sapiens GN=H1F0	3	9	9	9	6	8	6	1	0	0	7	7	6	0	0	1	6	8	6	1	0	0	7	7	6	0	0	1	6	8	6	1	0	0	7	7	6	0	0	1	34	34
P15880;H0YEN5;E9PQD7;E9PMM9;E9PM36;E9PPT0;I3L404;H0YE27;H3BNG3	P15880;H0YEN5;E9PQD7;E9PMM9	10;9;8;5;4;4;4;1;1	10;9;8;5;4;4;4;1;1	10;9;8;5;4;4;4;1;1	40S ribosomal protein S2	RPS2	>sp|P15880|RS2_HUMAN 40S ribosomal protein S2 OS=Homo sapiens GN=RPS2 PE=1 SV=2;>tr|H0YEN5|H0YEN5_HUMAN 40S ribosomal protein S2 (Fragment) OS=Homo sapiens GN=RPS2 PE=3 SV=1;>tr|E9PQD7|E9PQD7_HUMAN 40S ribosomal protein S2 OS=Homo sapiens GN=RPS2 PE=4 SV=1	9	10	10	10	7	7	8	4	3	3	7	7	8	4	5	3	7	7	8	4	3	3	7	7	8	4	5	3	7	7	8	4	3	3	7	7	8	4	5	3	33.1	33.1
P26641;B4DTG2;B4DUP0;E7EMT2	P26641;B4DTG2;B4DUP0;E7EMT2	8;7;5;4	8;7;5;4	8;7;5;4	Elongation factor 1-gamma	EEF1G	>sp|P26641|EF1G_HUMAN Elongation factor 1-gamma OS=Homo sapiens GN=EEF1G PE=1 SV=3;>tr|B4DTG2|B4DTG2_HUMAN Elongation factor 1-gamma OS=Homo sapiens GN=EEF1G PE=2 SV=1;>tr|B4DUP0|B4DUP0_HUMAN Elongation factor 1-gamma OS=Homo sapiens GN=EEF1G PE=2 SV=1;>tr	4	8	8	8	8	7	8	4	4	5	7	6	7	6	5	6	8	7	8	4	4	5	7	6	7	6	5	6	8	7	8	4	4	5	7	6	7	6	5	6	21.1	21.1
P35232;C9JW96;E9PCW0;E7ESE2;C9JZ20;B4DY47;D6RBK0	P35232;C9JW96;E9PCW0;E7ESE2;C9JZ20;B4DY47;D6RBK0	10;9;9;8;8;6;5	10;9;9;8;8;6;5	10;9;9;8;8;6;5	Prohibitin	PHB	>sp|P35232|PHB_HUMAN Prohibitin OS=Homo sapiens GN=PHB PE=1 SV=1;>tr|C9JW96|C9JW96_HUMAN Prohibitin (Fragment) OS=Homo sapiens GN=PHB PE=4 SV=2;>tr|E9PCW0|E9PCW0_HUMAN Prohibitin OS=Homo sapiens GN=PHB PE=4 SV=1;>tr|E7ESE2|E7ESE2_HUMAN Prohibitin (Fragment	7	10	10	10	9	8	9	6	7	7	7	9	10	6	8	6	9	8	9	6	7	7	7	9	10	6	8	6	9	8	9	6	7	7	7	9	10	6	8	6	36	36
P36542;P36542-2;B4DL14	P36542;P36542-2;B4DL14	8;7;7	8;7;7	8;7;7	ATP synthase subunit gamma, mitochondrial;ATP synthase gamma chain	ATP5C1	>sp|P36542|ATPG_HUMAN ATP synthase subunit gamma, mitochondrial OS=Homo sapiens GN=ATP5C1 PE=1 SV=1;>sp|P36542-2|ATPG_HUMAN Isoform Heart of ATP synthase subunit gamma, mitochondrial OS=Homo sapiens GN=ATP5C1;>tr|B4DL14|B4DL14_HUMAN ATP synthase gamma chai	3	8	8	8	8	6	7	5	5	2	7	5	6	5	4	2	8	6	7	5	5	2	7	5	6	5	4	2	8	6	7	5	5	2	7	5	6	5	4	2	28.2	28.2
P38432	P38432	8	8	8	Coilin	COIL	>sp|P38432|COIL_HUMAN Coilin OS=Homo sapiens GN=COIL PE=1 SV=1	1	8	8	8	8	7	8	4	5	5	7	8	7	2	3	3	8	7	8	4	5	5	7	8	7	2	3	3	8	7	8	4	5	5	7	8	7	2	3	3	16.8	16.8
P46821;D6RA32;D6RA40;D6RGJ3;D6RCL2	P46821	9;3;2;1;1	9;3;2;1;1	8;3;2;1;1	Microtubule-associated protein 1B;MAP1B heavy chain;MAP1 light chain LC1	MAP1B	>sp|P46821|MAP1B_HUMAN Microtubule-associated protein 1B OS=Homo sapiens GN=MAP1B PE=1 SV=2	5	9	9	8	7	8	7	0	0	0	7	9	7	0	0	0	7	8	7	0	0	0	7	9	7	0	0	0	6	7	6	0	0	0	6	8	6	0	0	0	5.4	5.4
P49674;B0QY34;B0QY35;H0Y645;B0QY36;H0Y682;H0Y5S9;B4DLF1	P49674;B0QY34;B0QY35;H0Y645;B0QY36	9;6;6;5;5;3;3;1	9;6;6;5;5;3;3;1	3;0;0;0;0;3;3;0	Casein kinase I isoform epsilon	CSNK1E	>sp|P49674|KC1E_HUMAN Casein kinase I isoform epsilon OS=Homo sapiens GN=CSNK1E PE=1 SV=1;>tr|B0QY34|B0QY34_HUMAN Casein kinase 1, epsilon OS=Homo sapiens GN=CSNK1E PE=3 SV=1;>tr|B0QY35|B0QY35_HUMAN Casein kinase 1, epsilon OS=Homo sapiens GN=CSNK1E PE=3 S	8	9	9	3	7	7	6	1	0	2	7	8	6	2	2	1	7	7	6	1	0	2	7	8	6	2	2	1	1	1	1	1	0	1	2	2	1	1	1	1	22.6	22.6
P52732	P52732	7	7	7	Kinesin-like protein KIF11	KIF11	>sp|P52732|KIF11_HUMAN Kinesin-like protein KIF11 OS=Homo sapiens GN=KIF11 PE=1 SV=2	1	7	7	7	6	5	5	6	4	2	7	5	7	3	4	4	6	5	5	6	4	2	7	5	7	3	4	4	6	5	5	6	4	2	7	5	7	3	4	4	8.8	8.8
P54577	P54577	10	10	10	Tyrosine--tRNA ligase, cytoplasmic	YARS	>sp|P54577|SYYC_HUMAN Tyrosine--tRNA ligase, cytoplasmic OS=Homo sapiens GN=YARS PE=1 SV=4	1	10	10	10	6	5	6	5	5	7	7	6	6	5	7	5	6	5	6	5	5	7	7	6	6	5	7	5	6	5	6	5	5	7	7	6	6	5	7	5	23.3	23.3
P60866-2;P60866;E5RJX2;E5RIP1;G3XAN0	P60866-2;P60866;E5RJX2;E5RIP1	7;7;4;4;3	7;7;4;4;3	7;7;4;4;3	40S ribosomal protein S20	RPS20	>sp|P60866-2|RS20_HUMAN Isoform 2 of 40S ribosomal protein S20 OS=Homo sapiens GN=RPS20;>sp|P60866|RS20_HUMAN 40S ribosomal protein S20 OS=Homo sapiens GN=RPS20 PE=1 SV=1;>tr|E5RJX2|E5RJX2_HUMAN 40S ribosomal protein S20 OS=Homo sapiens GN=RPS20 PE=4 SV=1;	5	7	7	7	5	6	6	4	5	4	7	5	6	5	5	4	5	6	6	4	5	4	7	5	6	5	5	4	5	6	6	4	5	4	7	5	6	5	5	4	33.1	33.1
P60891;P11908-2;P21108;P11908;B4DNL6;B1ALA9;B1ALA7;H7C540;H7C518;D3YTJ7;A6NMS2	P60891;P11908-2;P21108;P11908;B4DNL6;B1ALA9	7;4;4;4;4;4;3;2;2;1;1	7;4;4;4;4;4;3;2;2;1;1	7;4;4;4;4;4;3;2;2;1;1	Ribose-phosphate pyrophosphokinase 1;Ribose-phosphate pyrophosphokinase 3;Ribose-phosphate pyrophosphokinase 2;Ribose-phosphate pyrophosphokinase	PRPS1;PRPS1L1;PRPS2	>sp|P60891|PRPS1_HUMAN Ribose-phosphate pyrophosphokinase 1 OS=Homo sapiens GN=PRPS1 PE=1 SV=2;>sp|P11908-2|PRPS2_HUMAN Isoform 2 of Ribose-phosphate pyrophosphokinase 2 OS=Homo sapiens GN=PRPS2;>sp|P21108|PRPS3_HUMAN Ribose-phosphate pyrophosphokinase 3 O	11	7	7	7	7	7	6	4	5	4	7	7	6	5	5	4	7	7	6	4	5	4	7	7	6	5	5	4	7	7	6	4	5	4	7	7	6	5	5	4	26.4	26.4
P61221;D6R9I9;D6RGF4;H0Y990	P61221;D6R9I9	9;8;4;4	9;8;4;4	9;8;4;4	ATP-binding cassette sub-family E member 1	ABCE1	>sp|P61221|ABCE1_HUMAN ATP-binding cassette sub-family E member 1 OS=Homo sapiens GN=ABCE1 PE=1 SV=1;>tr|D6R9I9|D6R9I9_HUMAN ATP-binding cassette sub-family E member 1 OS=Homo sapiens GN=ABCE1 PE=4 SV=1	4	9	9	9	7	8	6	3	3	3	7	6	6	5	4	3	7	8	6	3	3	3	7	6	6	5	4	3	7	8	6	3	3	3	7	6	6	5	4	3	17.9	17.9
P61964	P61964	8	8	8	WD repeat-containing protein 5	WDR5	>sp|P61964|WDR5_HUMAN WD repeat-containing protein 5 OS=Homo sapiens GN=WDR5 PE=1 SV=1	1	8	8	8	7	7	8	2	2	2	7	5	5	2	3	2	7	7	8	2	2	2	7	5	5	2	3	2	7	7	8	2	2	2	7	5	5	2	3	2	36.8	36.8
P62136;P62136-2;E9PMD7;A6NNR3;E9PDP1;F8W0V8;E7ETD8;B4DNE3;F5H037;F5H1L6	P62136;P62136-2;E9PMD7;A6NNR3;E9PDP1	8;7;7;6;5;2;2;2;1;1	8;7;7;6;5;2;2;2;1;1	4;3;3;2;1;0;0;0;1;1	Serine/threonine-protein phosphatase PP1-alpha catalytic subunit;Serine/threonine-protein phosphatase	PPP1CA	>sp|P62136|PP1A_HUMAN Serine/threonine-protein phosphatase PP1-alpha catalytic subunit OS=Homo sapiens GN=PPP1CA PE=1 SV=1;>sp|P62136-2|PP1A_HUMAN Isoform 2 of Serine/threonine-protein phosphatase PP1-alpha catalytic subunit OS=Homo sapiens GN=PPP1CA;>tr|E	10	8	8	4	8	8	8	5	4	3	7	8	7	3	2	3	8	8	8	5	4	3	7	8	7	3	2	3	4	4	4	3	2	1	4	4	4	1	1	1	23.9	23.9
P62258;P62258-2;I3L3T1;B4DJF2;I3L0W5	P62258;P62258-2;I3L3T1;B4DJF2	7;4;4;4;1	7;4;4;4;1	5;2;3;3;1	14-3-3 protein epsilon	YWHAE	>sp|P62258|1433E_HUMAN 14-3-3 protein epsilon OS=Homo sapiens GN=YWHAE PE=1 SV=1;>sp|P62258-2|1433E_HUMAN Isoform SV of 14-3-3 protein epsilon OS=Homo sapiens GN=YWHAE;>tr|I3L3T1|I3L3T1_HUMAN 14-3-3 protein epsilon OS=Homo sapiens GN=YWHAE PE=4 SV=1;>tr|B4	5	7	7	5	5	4	7	6	5	4	7	6	6	5	5	4	5	4	7	6	5	4	7	6	6	5	5	4	4	4	5	5	4	3	5	5	5	3	4	4	27.5	27.5
P62266;D6RD47;D6R9I7;D6RIX0;D6RDJ2	P62266;D6RD47;D6R9I7;D6RIX0;D6RDJ2	8;7;5;5;4	8;7;5;5;4	8;7;5;5;4	40S ribosomal protein S23	RPS23	>sp|P62266|RS23_HUMAN 40S ribosomal protein S23 OS=Homo sapiens GN=RPS23 PE=1 SV=3;>tr|D6RD47|D6RD47_HUMAN 40S ribosomal protein S23 OS=Homo sapiens GN=RPS23 PE=3 SV=1;>tr|D6R9I7|D6R9I7_HUMAN 40S ribosomal protein S23 OS=Homo sapiens GN=RPS23 PE=3 SV=1;>tr	5	8	8	8	6	7	6	6	4	6	7	8	8	6	5	4	6	7	6	6	4	6	7	8	8	6	5	4	6	7	6	6	4	6	7	8	8	6	5	4	38.5	38.5
P62805	P62805	8	8	8	Histone H4	HIST1H4A	>sp|P62805|H4_HUMAN Histone H4 OS=Homo sapiens GN=HIST1H4A PE=1 SV=2	1	8	8	8	6	8	8	4	4	3	7	7	7	2	2	3	6	8	8	4	4	3	7	7	7	2	2	3	6	8	8	4	4	3	7	7	7	2	2	3	62.1	62.1
Q05519;Q05519-2;Q5T760;B4DTC1;B4DWT1;Q5T757	Q05519;Q05519-2;Q5T760;B4DTC1;B4DWT1	8;8;8;4;4;3	8;8;8;4;4;3	8;8;8;4;4;3	Serine/arginine-rich splicing factor 11	SRSF11;SFRS11	>sp|Q05519|SRS11_HUMAN Serine/arginine-rich splicing factor 11 OS=Homo sapiens GN=SRSF11 PE=1 SV=1;>sp|Q05519-2|SRS11_HUMAN Isoform 2 of Serine/arginine-rich splicing factor 11 OS=Homo sapiens GN=SRSF11;>tr|Q5T760|Q5T760_HUMAN Serine/arginine-rich-splicing	6	8	8	8	8	6	7	3	0	2	7	6	7	2	1	1	8	6	7	3	0	2	7	6	7	2	1	1	8	6	7	3	0	2	7	6	7	2	1	1	19.2	19.2
Q14566	Q14566	8	8	8	DNA replication licensing factor MCM6	MCM6	>sp|Q14566|MCM6_HUMAN DNA replication licensing factor MCM6 OS=Homo sapiens GN=MCM6 PE=1 SV=1	1	8	8	8	7	7	7	4	4	5	7	6	6	4	4	3	7	7	7	4	4	5	7	6	6	4	4	3	7	7	7	4	4	5	7	6	6	4	4	3	10.6	10.6
Q15366-2;Q15366;Q15366-3;Q15366-5;Q15366-4;F8VZX2;F8VRG9;B4DXP5;G3V0E8;H3BRU6;B4DLC0;B4DRD7;F8W0G4;F8VWQ4;F8W1G6;P57721;P57721-4;E9PFP8;P57721-5;P57721-3;P57721-2;F8VXH9;F8VRH0;H3BSS4;F8VTZ0;H3BSP4;P57723;E7EST1;P57723-2;H9KV40;C9J0A4;C9JZY3;C9JTY5;H3BND9;C9J5V4;C9JSA6;C9J7A9;C9IZV9;F8WC71;C9K0A2	Q15366-2;Q15366;Q15366-3;Q15366-5;Q15366-4;F8VZX2;F8VRG9;B4DXP5;G3V0E8;H3BRU6;B4DLC0;B4DRD7;F8W0G4;F8VWQ4;F8W1G6	8;8;8;7;7;7;6;6;6;6;6;5;5;4;4;3;3;3;3;3;3;3;2;2;2;2;1;1;1;1;1;1;1;1;1;1;1;1;1;1	8;8;8;7;7;7;6;6;6;6;6;5;5;4;4;3;3;3;3;3;3;3;2;2;2;2;1;1;1;1;1;1;1;1;1;1;1;1;1;1	5;5;5;4;4;4;3;3;3;4;3;4;2;3;2;0;0;0;0;0;0;2;2;2;0;0;0;0;0;0;0;0;0;1;0;0;0;0;0;0	Poly(rC)-binding protein 2	PCBP2	>sp|Q15366-2|PCBP2_HUMAN Isoform 2 of Poly(rC)-binding protein 2 OS=Homo sapiens GN=PCBP2;>sp|Q15366|PCBP2_HUMAN Poly(rC)-binding protein 2 OS=Homo sapiens GN=PCBP2 PE=1 SV=1;>sp|Q15366-3|PCBP2_HUMAN Isoform 3 of Poly(rC)-binding protein 2 OS=Homo sapiens	40	8	8	5	7	6	6	4	5	3	7	7	7	5	4	4	7	6	6	4	5	3	7	7	7	5	4	4	4	3	3	2	3	2	4	4	4	2	2	3	39.1	39.1
Q4VCS5;E7ERM3;A6NP16;Q4VCS5-2;Q8IY63;Q8IY63-2	Q4VCS5;E7ERM3;A6NP16;Q4VCS5-2	8;7;7;6;1;1	8;7;7;6;1;1	8;7;7;6;1;1	Angiomotin	AMOT	>sp|Q4VCS5|AMOT_HUMAN Angiomotin OS=Homo sapiens GN=AMOT PE=1 SV=1;>tr|E7ERM3|E7ERM3_HUMAN Angiomotin OS=Homo sapiens GN=AMOT PE=4 SV=1;>tr|A6NP16|A6NP16_HUMAN Angiomotin OS=Homo sapiens GN=AMOT PE=4 SV=1;>sp|Q4VCS5-2|AMOT_HUMAN Isoform 2 of Angiomotin OS=	6	8	8	8	5	5	5	3	1	1	7	6	8	1	3	3	5	5	5	3	1	1	7	6	8	1	3	3	5	5	5	3	1	1	7	6	8	1	3	3	10.8	10.8
Q53F19;Q53F19-2	Q53F19;Q53F19-2	8;4	8;4	8;4	Uncharacterized protein C17orf85	C17orf85	>sp|Q53F19|CQ085_HUMAN Uncharacterized protein C17orf85 OS=Homo sapiens GN=C17orf85 PE=1 SV=2;>sp|Q53F19-2|CQ085_HUMAN Isoform 2 of Uncharacterized protein C17orf85 OS=Homo sapiens GN=C17orf85	2	8	8	8	4	6	6	0	0	0	7	8	8	0	0	0	4	6	6	0	0	0	7	8	8	0	0	0	4	6	6	0	0	0	7	8	8	0	0	0	12.1	12.1
Q5T653;C9IY40;C9JZG7;C9JZW2	Q5T653;C9IY40	7;5;1;1	7;5;1;1	7;5;1;1	39S ribosomal protein L2, mitochondrial	MRPL2	>sp|Q5T653|RM02_HUMAN 39S ribosomal protein L2, mitochondrial OS=Homo sapiens GN=MRPL2 PE=1 SV=2;>tr|C9IY40|C9IY40_HUMAN 39S ribosomal protein L2, mitochondrial OS=Homo sapiens GN=MRPL2 PE=4 SV=1	4	7	7	7	5	7	7	3	4	4	7	7	7	4	2	4	5	7	7	3	4	4	7	7	7	4	2	4	5	7	7	3	4	4	7	7	7	4	2	4	33.8	33.8
Q6PCB5;Q6PCB5-2;C9JM20;H7C2D3	Q6PCB5;Q6PCB5-2	11;9;2;2	11;9;2;2	10;8;1;1	Round spermatid basic protein 1-like protein	RSBN1L	>sp|Q6PCB5|RSBNL_HUMAN Round spermatid basic protein 1-like protein OS=Homo sapiens GN=RSBN1L PE=1 SV=2;>sp|Q6PCB5-2|RSBNL_HUMAN Isoform 2 of Round spermatid basic protein 1-like protein OS=Homo sapiens GN=RSBN1L	4	11	11	10	10	10	9	1	0	0	7	6	6	0	0	1	10	10	9	1	0	0	7	6	6	0	0	1	9	9	8	0	0	0	6	5	5	0	0	1	20.4	20.4
Q7L4I2;Q7L4I2-2;F5GXM2;E1B6W4;H0YGP9	Q7L4I2;Q7L4I2-2	7;7;2;1;1	7;7;2;1;1	7;7;2;1;1	Arginine/serine-rich coiled-coil protein 2	RSRC2	>sp|Q7L4I2|RSRC2_HUMAN Arginine/serine-rich coiled-coil protein 2 OS=Homo sapiens GN=RSRC2 PE=1 SV=1;>sp|Q7L4I2-2|RSRC2_HUMAN Isoform 2 of Arginine/serine-rich coiled-coil protein 2 OS=Homo sapiens GN=RSRC2	5	7	7	7	7	7	7	3	5	2	7	7	7	6	5	2	7	7	7	3	5	2	7	7	7	6	5	2	7	7	7	3	5	2	7	7	7	6	5	2	18	18
Q8NDT2	Q8NDT2	10	8	8	Putative RNA-binding protein 15B	RBM15B	>sp|Q8NDT2|RB15B_HUMAN Putative RNA-binding protein 15B OS=Homo sapiens GN=RBM15B PE=1 SV=3	1	10	8	8	8	7	8	0	1	0	7	7	6	0	2	0	6	5	6	0	0	0	5	6	5	0	1	0	6	5	6	0	0	0	5	6	5	0	1	0	15.8	13.6
Q8WU58	Q8WU58	10	10	10	Protein FAM222B	FAM222B	>sp|Q8WU58|F222B_HUMAN Protein FAM222B OS=Homo sapiens GN=FAM222B PE=1 SV=1	1	10	10	10	5	5	3	0	0	0	7	8	9	0	0	0	5	5	3	0	0	0	7	8	9	0	0	0	5	5	3	0	0	0	7	8	9	0	0	0	22.4	22.4
Q8WYQ5;Q8WYQ5-3;Q8WYQ5-2;C9JSD5	Q8WYQ5;Q8WYQ5-3	9;9;1;1	9;9;1;1	9;9;1;1	Microprocessor complex subunit DGCR8	DGCR8	>sp|Q8WYQ5|DGCR8_HUMAN Microprocessor complex subunit DGCR8 OS=Homo sapiens GN=DGCR8 PE=1 SV=1;>sp|Q8WYQ5-3|DGCR8_HUMAN Isoform 3 of Microprocessor complex subunit DGCR8 OS=Homo sapiens GN=DGCR8	4	9	9	9	7	8	7	5	4	5	7	6	9	3	5	5	7	8	7	5	4	5	7	6	9	3	5	5	7	8	7	5	4	5	7	6	9	3	5	5	12.7	12.7
Q969Q0	Q969Q0	7	1	1	60S ribosomal protein L36a-like	RPL36AL	>sp|Q969Q0|RL36L_HUMAN 60S ribosomal protein L36a-like OS=Homo sapiens GN=RPL36AL PE=1 SV=3	1	7	1	1	7	7	7	5	6	5	7	6	5	5	5	4	1	1	1	1	1	1	1	1	1	1	1	1	1	1	1	1	1	1	1	1	1	1	1	1	37.7	9.4
Q96GA3	Q96GA3	8	8	8	Protein LTV1 homolog	LTV1	>sp|Q96GA3|LTV1_HUMAN Protein LTV1 homolog OS=Homo sapiens GN=LTV1 PE=1 SV=1	1	8	8	8	8	7	7	0	0	0	7	7	7	0	0	0	8	7	7	0	0	0	7	7	7	0	0	0	8	7	7	0	0	0	7	7	7	0	0	0	20.4	20.4
Q9BWF3;E9PB51;E7EQS3;Q9BWF3-2;D6R9K7;E9PM61;E9PLB0;Q9BWF3-3	Q9BWF3;E9PB51;E7EQS3	11;10;6;5;5;5;5;5	11;10;6;5;5;5;5;5	0;0;0;0;0;0;0;0	RNA-binding protein 4	RBM4	>sp|Q9BWF3|RBM4_HUMAN RNA-binding protein 4 OS=Homo sapiens GN=RBM4 PE=1 SV=1;>tr|E9PB51|E9PB51_HUMAN RNA-binding protein 4 (Fragment) OS=Homo sapiens GN=RBM4 PE=4 SV=1;>tr|E7EQS3|E7EQS3_HUMAN RNA-binding protein 4 OS=Homo sapiens GN=RBM4 PE=4 SV=1	8	11	11	0	10	10	10	3	1	2	7	7	9	0	1	0	10	10	10	3	1	2	7	7	9	0	1	0	0	0	0	0	0	0	0	0	0	0	0	0	30.5	30.5
Q9BYD2;Q5SZR1	Q9BYD2;Q5SZR1	9;7	9;7	9;7	39S ribosomal protein L9, mitochondrial	MRPL9	>sp|Q9BYD2|RM09_HUMAN 39S ribosomal protein L9, mitochondrial OS=Homo sapiens GN=MRPL9 PE=1 SV=2;>tr|Q5SZR1|Q5SZR1_HUMAN 39S ribosomal protein L9, mitochondrial OS=Homo sapiens GN=MRPL9 PE=2 SV=1	2	9	9	9	7	8	8	0	1	0	7	7	8	2	2	2	7	8	8	0	1	0	7	7	8	2	2	2	7	8	8	0	1	0	7	7	8	2	2	2	31.1	31.1
Q9BYD3;Q9BYD3-2	Q9BYD3;Q9BYD3-2	7;6	7;6	7;6	39S ribosomal protein L4, mitochondrial	MRPL4	>sp|Q9BYD3|RM04_HUMAN 39S ribosomal protein L4, mitochondrial OS=Homo sapiens GN=MRPL4 PE=1 SV=1;>sp|Q9BYD3-2|RM04_HUMAN Isoform 2 of 39S ribosomal protein L4, mitochondrial OS=Homo sapiens GN=MRPL4	2	7	7	7	6	7	7	2	2	2	7	7	7	1	1	1	6	7	7	2	2	2	7	7	7	1	1	1	6	7	7	2	2	2	7	7	7	1	1	1	26.7	26.7
Q9H0H5;F8VRD2;H0YIK5;F8W1E5;F8VV37;F8W1T4	Q9H0H5	7;3;3;2;1;1	7;3;3;2;1;1	7;3;3;2;1;1	Rac GTPase-activating protein 1	RACGAP1	>sp|Q9H0H5|RGAP1_HUMAN Rac GTPase-activating protein 1 OS=Homo sapiens GN=RACGAP1 PE=1 SV=1	6	7	7	7	7	7	7	0	0	0	7	7	6	1	0	2	7	7	7	0	0	0	7	7	6	1	0	2	7	7	7	0	0	0	7	7	6	1	0	2	14.1	14.1
Q9H7E2-3;Q9H7E2;Q9H7E2-2	Q9H7E2-3;Q9H7E2;Q9H7E2-2	9;8;8	9;8;8	9;8;8	Tudor domain-containing protein 3	TDRD3	>sp|Q9H7E2-3|TDRD3_HUMAN Isoform 3 of Tudor domain-containing protein 3 OS=Homo sapiens GN=TDRD3;>sp|Q9H7E2|TDRD3_HUMAN Tudor domain-containing protein 3 OS=Homo sapiens GN=TDRD3 PE=1 SV=1;>sp|Q9H7E2-2|TDRD3_HUMAN Isoform 2 of Tudor domain-containing prote	3	9	9	9	7	5	7	0	0	0	7	6	6	0	0	0	7	5	7	0	0	0	7	6	6	0	0	0	7	5	7	0	0	0	7	6	6	0	0	0	17.3	17.3
Q9P2N5	Q9P2N5	10	9	9	RNA-binding protein 27	RBM27	>sp|Q9P2N5|RBM27_HUMAN RNA-binding protein 27 OS=Homo sapiens GN=RBM27 PE=1 SV=2	1	10	9	9	8	8	7	2	0	1	7	8	7	1	0	0	7	7	7	2	0	1	6	7	6	1	0	0	7	7	7	2	0	1	6	7	6	1	0	0	10.7	9.9
Q9UG63;C9JZV3;C9JHK9	Q9UG63	9;3;3	9;3;3	9;3;3	ATP-binding cassette sub-family F member 2	ABCF2	>sp|Q9UG63|ABCF2_HUMAN ATP-binding cassette sub-family F member 2 OS=Homo sapiens GN=ABCF2 PE=1 SV=2	3	9	9	9	7	7	6	1	0	0	7	7	6	1	0	1	7	7	6	1	0	0	7	7	6	1	0	1	7	7	6	1	0	0	7	7	6	1	0	1	15.2	15.2
Q9Y3D3;B4E032;A6ND22	Q9Y3D3	8;3;3	8;3;3	8;3;3	28S ribosomal protein S16, mitochondrial	MRPS16	>sp|Q9Y3D3|RT16_HUMAN 28S ribosomal protein S16, mitochondrial OS=Homo sapiens GN=MRPS16 PE=1 SV=1	3	8	8	8	8	8	8	2	1	1	7	8	6	1	2	0	8	8	8	2	1	1	7	8	6	1	2	0	8	8	8	2	1	1	7	8	6	1	2	0	52.6	52.6
Q9Y5K6	Q9Y5K6	9	9	9	CD2-associated protein	CD2AP	>sp|Q9Y5K6|CD2AP_HUMAN CD2-associated protein OS=Homo sapiens GN=CD2AP PE=1 SV=1	1	9	9	9	7	7	7	8	5	6	7	8	8	6	5	6	7	7	7	8	5	6	7	8	8	6	5	6	7	7	7	8	5	6	7	8	8	6	5	6	19.7	19.7
B0UZZ8;O15213;A2ABB6;Q5HYZ1;H0Y6G3	B0UZZ8;O15213	7;6;3;3;2	7;6;3;3;2	7;6;3;3;2	WD repeat-containing protein 46	WDR46	>tr|B0UZZ8|B0UZZ8_HUMAN Uncharacterized protein OS=Homo sapiens GN=WDR46 PE=2 SV=1;>sp|O15213|WDR46_HUMAN WD repeat-containing protein 46 OS=Homo sapiens GN=WDR46 PE=1 SV=3	5	7	7	7	6	7	7	0	0	0	6	5	6	0	0	0	6	7	7	0	0	0	6	5	6	0	0	0	6	7	7	0	0	0	6	5	6	0	0	0	19.5	19.5
Q9P2J5;B4DER1;F5H698;B4DJ10;Q2TU79;E7EN15;F5H2Z9	Q9P2J5;B4DER1;F5H698;B4DJ10;Q2TU79	8;8;8;7;4;1;1	8;8;8;7;4;1;1	8;8;8;7;4;1;1	Leucine--tRNA ligase, cytoplasmic	LARS;PIG44	>sp|Q9P2J5|SYLC_HUMAN Leucine--tRNA ligase, cytoplasmic OS=Homo sapiens GN=LARS PE=1 SV=2;>tr|B4DER1|B4DER1_HUMAN Leucine--tRNA ligase, cytoplasmic OS=Homo sapiens GN=LARS PE=2 SV=1;>tr|F5H698|F5H698_HUMAN Leucine--tRNA ligase, cytoplasmic OS=Homo sapiens	7	8	8	8	7	6	6	4	5	6	6	5	6	3	4	3	7	6	6	4	5	6	6	5	6	3	4	3	7	6	6	4	5	6	6	5	6	3	4	3	7.5	7.5
Q93009;B7Z815;F5H8E5;H3BND8;B7Z7T5;F5H2X1;H3BQD1;H3BRA2;H3BTM1;H3BUV0	Q93009;B7Z815;F5H8E5;H3BND8;B7Z7T5;F5H2X1	8;8;8;7;6;4;1;1;1;1	8;8;8;7;6;4;1;1;1;1	8;8;8;7;6;4;1;1;1;1	Ubiquitin carboxyl-terminal hydrolase 7;Ubiquitin carboxyl-terminal hydrolase	USP7	>sp|Q93009|UBP7_HUMAN Ubiquitin carboxyl-terminal hydrolase 7 OS=Homo sapiens GN=USP7 PE=1 SV=2;>tr|B7Z815|B7Z815_HUMAN Ubiquitin carboxyl-terminal hydrolase OS=Homo sapiens GN=USP7 PE=2 SV=1;>tr|F5H8E5|F5H8E5_HUMAN Ubiquitin carboxyl-terminal hydrolase OS	10	8	8	8	7	7	7	2	1	2	6	7	6	4	4	1	7	7	7	2	1	2	6	7	6	4	4	1	7	7	7	2	1	2	6	7	6	4	4	1	8.1	8.1
CON__P12763	CON__P12763	7	7	7			>P12763 SWISS-PROT:P12763 (Bos taurus) Alpha-2-HS-glycoprotein precursor	1	7	7	7	7	6	6	5	6	6	6	6	6	6	6	6	7	6	6	5	6	6	6	6	6	6	6	6	7	6	6	5	6	6	6	6	6	6	6	6	20.1	20.1
CON__Q3SZH5	CON__Q3SZH5	6	6	6			>Q3SZH5 TREMBL:Q3SZH5 (Bos taurus) Similar to Angiotensinogen	1	6	6	6	3	3	4	4	4	2	6	5	6	2	2	3	3	3	4	4	4	2	6	5	6	2	2	3	3	3	4	4	4	2	6	5	6	2	2	3	18.6	18.6
F8W7V7;Q06413-2;D6R9J8;D6RAH2;Q06413;C9JMZ0;Q06413-3;Q06413-4;D6RJG6;F8W966;Q02078-2;Q02078-6;Q02078-4;D6RC63;D6RCM6;D6RG21;D6RJA7;Q14814;Q14814-2;Q14814-4;Q14814-5;Q5T9U4;Q02078;Q02078-5;Q02078-3;Q14814-3;Q14814-6;D6R942;Q05BX2;D6RB91;D6RG14;H0YM62;H0YKY6	F8W7V7;Q06413-2;D6R9J8;D6RAH2;Q06413;C9JMZ0;Q06413-3;Q06413-4;D6RJG6;F8W966;Q02078-2;Q02078-6;Q02078-4;D6RC63;D6RCM6;D6RG21;D6RJA7	7;7;7;6;6;6;6;6;5;4;4;4;4;4;4;4;4;3;3;3;3;3;3;3;3;3;3;3;3;3;3;3;2	7;7;7;6;6;6;6;6;5;4;4;4;4;4;4;4;4;3;3;3;3;3;3;3;3;3;3;3;3;3;3;3;2	7;7;7;6;6;6;6;6;5;4;4;4;4;4;4;4;4;3;3;3;3;3;3;3;3;3;3;3;3;3;3;3;2	Myocyte-specific enhancer factor 2C	MEF2C;MEF2A	>tr|F8W7V7|F8W7V7_HUMAN Myocyte-specific enhancer factor 2C OS=Homo sapiens GN=MEF2C PE=3 SV=1;>sp|Q06413-2|MEF2C_HUMAN Isoform 2 of Myocyte-specific enhancer factor 2C OS=Homo sapiens GN=MEF2C;>tr|D6R9J8|D6R9J8_HUMAN Myocyte-specific enhancer factor 2C OS	33	7	7	7	4	3	3	2	2	3	6	4	6	2	2	2	4	3	3	2	2	3	6	4	6	2	2	2	4	3	3	2	2	3	6	4	6	2	2	2	14.7	14.7
E7ETU7;H0Y9G6;P09001;E9PF06;D6RC14	E7ETU7;H0Y9G6;P09001;E9PF06;D6RC14	6;6;6;4;3	6;6;6;4;3	6;6;6;4;3	39S ribosomal protein L3, mitochondrial	MRPL3	>tr|E7ETU7|E7ETU7_HUMAN 39S ribosomal protein L3, mitochondrial OS=Homo sapiens GN=MRPL3 PE=3 SV=1;>tr|H0Y9G6|H0Y9G6_HUMAN 39S ribosomal protein L3, mitochondrial (Fragment) OS=Homo sapiens GN=MRPL3 PE=3 SV=1;>sp|P09001|RM03_HUMAN 39S ribosomal protein L3,	5	6	6	6	5	6	5	1	1	0	6	6	6	1	1	0	5	6	5	1	1	0	6	6	6	1	1	0	5	6	5	1	1	0	6	6	6	1	1	0	23.5	23.5
P04406;E7EUT4;E7EUT5;E7EU54;O14556	P04406;E7EUT4;E7EUT5	7;7;7;2;1	7;7;7;2;1	7;7;7;2;1	Glyceraldehyde-3-phosphate dehydrogenase	GAPDH	>sp|P04406|G3P_HUMAN Glyceraldehyde-3-phosphate dehydrogenase OS=Homo sapiens GN=GAPDH PE=1 SV=3;>tr|E7EUT4|E7EUT4_HUMAN Glyceraldehyde-3-phosphate dehydrogenase OS=Homo sapiens GN=GAPDH PE=3 SV=1;>tr|E7EUT5|E7EUT5_HUMAN Glyceraldehyde-3-phosphate dehydrog	5	7	7	7	4	5	6	5	4	5	6	4	5	4	4	6	4	5	6	5	4	5	6	4	5	4	4	6	4	5	6	5	4	5	6	4	5	4	4	6	29.6	29.6
E9PFM1;Q04637;E7EUU4;Q04637-3;E9PGM1;Q04637-4;E7EX73;Q04637-5;G5E9S1;Q04637-6;C9JF13;C9K073;C9J2Z7;C9J6B6;H7C044;Q504Z1;F5H564;F5H8J4;C9JHW9;F8WCF2	E9PFM1;Q04637;E7EUU4;Q04637-3;E9PGM1;Q04637-4;E7EX73;Q04637-5;G5E9S1;Q04637-6	9;9;9;9;9;9;9;9;8;8;4;3;3;3;2;1;1;1;1;1	9;9;9;9;9;9;9;9;8;8;4;3;3;3;2;1;1;1;1;1	8;8;8;8;8;8;8;8;7;7;3;3;3;3;2;0;0;0;1;1	Eukaryotic translation initiation factor 4 gamma 1	EIF4G1	>tr|E9PFM1|E9PFM1_HUMAN Eukaryotic translation initiation factor 4 gamma 1 OS=Homo sapiens GN=EIF4G1 PE=4 SV=1;>sp|Q04637|IF4G1_HUMAN Eukaryotic translation initiation factor 4 gamma 1 OS=Homo sapiens GN=EIF4G1 PE=1 SV=4;>tr|E7EUU4|E7EUU4_HUMAN Eukaryotic	20	9	9	8	8	6	6	2	1	0	6	6	7	1	2	1	8	6	6	2	1	0	6	6	7	1	2	1	7	6	6	2	1	0	6	6	7	1	2	1	7.5	7.5
F5GWP8;C9JKY1;C9JK18;C9J826;C9JTX4	F5GWP8	18;1;1;1;1	1;1;1;1;1	0;0;0;0;0		JUP	>tr|F5GWP8|F5GWP8_HUMAN Junction plakoglobin OS=Homo sapiens GN=JUP PE=3 SV=1	5	18	1	0	7	6	9	7	18	8	6	7	7	7	6	2	0	0	0	1	1	1	1	1	1	1	0	0	0	0	0	0	0	0	0	0	0	0	0	0	23.4	3
Q9BYD6;F5H5L4;H0Y8N7;H0YAB5	Q9BYD6;F5H5L4;H0Y8N7	7;7;5;3	7;7;5;3	7;7;5;3	39S ribosomal protein L1, mitochondrial	MRPL1	>sp|Q9BYD6|RM01_HUMAN 39S ribosomal protein L1, mitochondrial OS=Homo sapiens GN=MRPL1 PE=1 SV=2;>tr|F5H5L4|F5H5L4_HUMAN 39S ribosomal protein L1, mitochondrial OS=Homo sapiens GN=MRPL1 PE=4 SV=1;>tr|H0Y8N7|H0Y8N7_HUMAN 39S ribosomal protein L1, mitochondr	4	7	7	7	5	6	5	1	0	0	6	4	4	1	1	1	5	6	5	1	0	0	6	4	4	1	1	1	5	6	5	1	0	0	6	4	4	1	1	1	22.5	22.5
Q6L8Q7;Q6L8Q7-2;F6T1Q0	Q6L8Q7;Q6L8Q7-2;F6T1Q0	6;6;6	6;6;6	6;6;6	2,5-phosphodiesterase 12	PDE12	>sp|Q6L8Q7|PDE12_HUMAN 2,5-phosphodiesterase 12 OS=Homo sapiens GN=PDE12 PE=1 SV=2;>sp|Q6L8Q7-2|PDE12_HUMAN Isoform 2 of 2,5-phosphodiesterase 12 OS=Homo sapiens GN=PDE12;>tr|F6T1Q0|F6T1Q0_HUMAN 2,5-phosphodiesterase 12 OS=Homo sapiens GN=PDE12 PE=4	3	6	6	6	6	6	6	3	0	2	6	4	4	1	1	0	6	6	6	3	0	2	6	4	4	1	1	0	6	6	6	3	0	2	6	4	4	1	1	0	12.3	12.3
Q14157-5;Q14157;F8W726;Q14157-3;Q14157-1;Q14157-4;Q5VU77;Q5VU78;Q5VU79;Q5VU80;Q5VU81;F5GY23;C9JD99;H7C2T8;H0Y5H6	Q14157-5;Q14157;F8W726;Q14157-3;Q14157-1;Q14157-4;Q5VU77	7;7;7;7;7;7;5;3;3;2;2;1;1;1;1	7;7;7;7;7;7;5;3;3;2;2;1;1;1;1	7;7;7;7;7;7;5;3;3;2;2;1;1;1;1	Ubiquitin-associated protein 2-like	UBAP2L	>sp|Q14157-5|UBP2L_HUMAN Isoform 5 of Ubiquitin-associated protein 2-like OS=Homo sapiens GN=UBAP2L;>sp|Q14157|UBP2L_HUMAN Ubiquitin-associated protein 2-like OS=Homo sapiens GN=UBAP2L PE=1 SV=2;>tr|F8W726|F8W726_HUMAN Ubiquitin-associated protein 2-like O	15	7	7	7	7	6	7	7	7	6	6	7	6	7	7	6	7	6	7	7	7	6	6	7	6	7	7	6	7	6	7	7	7	6	6	7	6	7	7	6	10.1	10.1
O75150;H3BP71;O75150-4;F8W8Z4;O75150-3;Q6ZN99;F6SYU7;B3KQV1;H3BS50;I3L332;H3BUL6;H3BQ99	O75150;H3BP71;O75150-4;F8W8Z4;O75150-3	10;10;10;8;7;4;4;2;2;2;2;2	10;10;10;8;7;4;4;2;2;2;2;2	8;8;8;6;5;4;4;2;2;2;2;2	E3 ubiquitin-protein ligase BRE1B	RNF40	>sp|O75150|BRE1B_HUMAN E3 ubiquitin-protein ligase BRE1B OS=Homo sapiens GN=RNF40 PE=1 SV=4;>tr|H3BP71|H3BP71_HUMAN E3 ubiquitin-protein ligase BRE1B OS=Homo sapiens GN=RNF40 PE=4 SV=1;>sp|O75150-4|BRE1B_HUMAN Isoform 4 of E3 ubiquitin-protein ligase BRE1B	12	10	10	8	5	5	6	6	3	2	6	7	7	3	4	5	5	5	6	6	3	2	6	7	7	3	4	5	4	5	5	5	2	2	5	6	6	2	3	3	13.2	13.2
H7BZW6;O00422	H7BZW6;O00422	7;7	7;7	7;7	Histone deacetylase complex subunit SAP18	SAP18	>tr|H7BZW6|H7BZW6_HUMAN Histone deacetylase complex subunit SAP18 (Fragment) OS=Homo sapiens GN=SAP18 PE=4 SV=1;>sp|O00422|SAP18_HUMAN Histone deacetylase complex subunit SAP18 OS=Homo sapiens GN=SAP18 PE=1 SV=1	2	7	7	7	5	6	5	2	2	2	6	7	6	1	3	2	5	6	5	2	2	2	6	7	6	1	3	2	5	6	5	2	2	2	6	7	6	1	3	2	33.8	33.8
I3L1Q2;Q8WUZ0-2;Q8WUZ0;I3L4D5	I3L1Q2;Q8WUZ0-2;Q8WUZ0	6;6;6;2	5;5;5;1	5;5;5;1	B-cell CLL/lymphoma 7 protein family member C	BCL7C	>tr|I3L1Q2|I3L1Q2_HUMAN B-cell CLL/lymphoma 7 protein family member C (Fragment) OS=Homo sapiens GN=BCL7C PE=4 SV=1;>sp|Q8WUZ0-2|BCL7C_HUMAN Isoform 2 of B-cell CLL/lymphoma 7 protein family member C OS=Homo sapiens GN=BCL7C;>sp|Q8WUZ0|BCL7C_HUMAN B-cell C	4	6	5	5	5	4	5	0	0	0	6	6	6	0	0	0	4	3	4	0	0	0	5	5	5	0	0	0	4	3	4	0	0	0	5	5	5	0	0	0	27.3	23.9
O00629	O00629	8	8	3	Importin subunit alpha-4	KPNA4	>sp|O00629|IMA4_HUMAN Importin subunit alpha-4 OS=Homo sapiens GN=KPNA4 PE=1 SV=1	1	8	8	3	7	7	7	3	3	1	6	6	5	1	2	1	7	7	7	3	3	1	6	6	5	1	2	1	3	3	3	1	1	0	2	2	2	0	0	0	15.2	15.2
O14647;O14647-2;H3BU65	O14647;O14647-2	8;7;1	4;3;1	4;3;1	Chromodomain-helicase-DNA-binding protein 2	CHD2	>sp|O14647|CHD2_HUMAN Chromodomain-helicase-DNA-binding protein 2 OS=Homo sapiens GN=CHD2 PE=1 SV=2;>sp|O14647-2|CHD2_HUMAN Isoform 2 of Chromodomain-helicase-DNA-binding protein 2 OS=Homo sapiens GN=CHD2	3	8	4	4	4	6	7	0	0	0	6	7	7	0	0	0	1	2	3	0	0	0	2	3	3	0	0	0	1	2	3	0	0	0	2	3	3	0	0	0	4.3	2.4
O43172;O43172-2	O43172;O43172-2	9;9	9;9	9;9	U4/U6 small nuclear ribonucleoprotein Prp4	PRPF4	>sp|O43172|PRP4_HUMAN U4/U6 small nuclear ribonucleoprotein Prp4 OS=Homo sapiens GN=PRPF4 PE=1 SV=2;>sp|O43172-2|PRP4_HUMAN Isoform 2 of U4/U6 small nuclear ribonucleoprotein Prp4 OS=Homo sapiens GN=PRPF4	2	9	9	9	7	8	6	1	0	0	6	6	5	1	0	1	7	8	6	1	0	0	6	6	5	1	0	1	7	8	6	1	0	0	6	6	5	1	0	1	22.4	22.4
O43175;Q5SZU1;F5H634;F5GYN9	O43175;Q5SZU1;F5H634	7;6;5;1	7;6;5;1	7;6;5;1	D-3-phosphoglycerate dehydrogenase	PHGDH	>sp|O43175|SERA_HUMAN D-3-phosphoglycerate dehydrogenase OS=Homo sapiens GN=PHGDH PE=1 SV=4;>tr|Q5SZU1|Q5SZU1_HUMAN D-3-phosphoglycerate dehydrogenase OS=Homo sapiens GN=PHGDH PE=2 SV=1;>tr|F5H634|F5H634_HUMAN D-3-phosphoglycerate dehydrogenase OS=Homo sap	4	7	7	7	6	7	6	6	5	5	6	7	5	5	4	4	6	7	6	6	5	5	6	7	5	5	4	4	6	7	6	6	5	5	6	7	5	5	4	4	14.1	14.1
O95347;O95347-2;F5GZR0;Q5T821	O95347;O95347-2	6;6;2;1	6;6;2;1	6;6;2;1	Structural maintenance of chromosomes protein 2	SMC2	>sp|O95347|SMC2_HUMAN Structural maintenance of chromosomes protein 2 OS=Homo sapiens GN=SMC2 PE=1 SV=2;>sp|O95347-2|SMC2_HUMAN Isoform 2 of Structural maintenance of chromosomes protein 2 OS=Homo sapiens GN=SMC2	4	6	6	6	4	4	4	2	3	1	6	3	4	1	2	2	4	4	4	2	3	1	6	3	4	1	2	2	4	4	4	2	3	1	6	3	4	1	2	2	6.9	6.9
P11413-2;P11413-3;P11413;E7EUI8;E7EM57;E9PD92	P11413-2;P11413-3;P11413;E7EUI8;E7EM57;E9PD92	14;14;14;9;9;8	14;14;14;9;9;8	14;14;14;9;9;8	Glucose-6-phosphate 1-dehydrogenase	G6PD	>sp|P11413-2|G6PD_HUMAN Isoform Long of Glucose-6-phosphate 1-dehydrogenase OS=Homo sapiens GN=G6PD;>sp|P11413-3|G6PD_HUMAN Isoform 3 of Glucose-6-phosphate 1-dehydrogenase OS=Homo sapiens GN=G6PD;>sp|P11413|G6PD_HUMAN Glucose-6-phosphate 1-dehydrogenase O	6	14	14	14	5	6	7	13	11	13	6	5	5	13	13	11	5	6	7	13	11	13	6	5	5	13	13	11	5	6	7	13	11	13	6	5	5	13	13	11	31.4	31.4
P12236	P12236	8	1	1	ADP/ATP translocase 3	SLC25A6	>sp|P12236|ADT3_HUMAN ADP/ATP translocase 3 OS=Homo sapiens GN=SLC25A6 PE=1 SV=4	1	8	1	1	6	6	5	5	7	5	6	6	4	6	8	3	1	1	1	1	1	1	1	1	1	1	1	1	1	1	1	1	1	1	1	1	1	1	1	1	22.5	4.4
P16615;P16615-3;P16615-2;P16615-5;P16615-4;H7C5W9;O14983;O14983-2;B3KY17;Q8N3X5;F8VSH0;Q93084-5;Q93084-6;Q93084;Q93084-7;Q93084-3;Q93084-2;Q93084-4	P16615;P16615-3;P16615-2;P16615-5;P16615-4;H7C5W9	7;7;7;7;4;4;3;3;3;3;2;1;1;1;1;1;1;1	7;7;7;7;4;4;3;3;3;3;2;1;1;1;1;1;1;1	7;7;7;7;4;4;3;3;3;3;2;1;1;1;1;1;1;1	Sarcoplasmic/endoplasmic reticulum calcium ATPase 2	ATP2A2	>sp|P16615|AT2A2_HUMAN Sarcoplasmic/endoplasmic reticulum calcium ATPase 2 OS=Homo sapiens GN=ATP2A2 PE=1 SV=1;>sp|P16615-3|AT2A2_HUMAN Isoform 3 of Sarcoplasmic/endoplasmic reticulum calcium ATPase 2 OS=Homo sapiens GN=ATP2A2;>sp|P16615-2|AT2A2_HUMAN Isof	18	7	7	7	6	5	4	4	4	2	6	5	6	4	5	2	6	5	4	4	4	2	6	5	6	4	5	2	6	5	4	4	4	2	6	5	6	4	5	2	7.4	7.4
P37108;H0YLA2	P37108;H0YLA2	7;5	7;5	7;5	Signal recognition particle 14 kDa protein	SRP14	>sp|P37108|SRP14_HUMAN Signal recognition particle 14 kDa protein OS=Homo sapiens GN=SRP14 PE=1 SV=2;>tr|H0YLA2|H0YLA2_HUMAN Signal recognition particle 14 kDa protein OS=Homo sapiens GN=SRP14 PE=4 SV=1	2	7	7	7	5	5	6	2	1	1	6	7	7	2	1	1	5	5	6	2	1	1	6	7	7	2	1	1	5	5	6	2	1	1	6	7	7	2	1	1	39	39
P41250	P41250	14	14	14	Glycine--tRNA ligase	GARS	>sp|P41250|SYG_HUMAN Glycine--tRNA ligase OS=Homo sapiens GN=GARS PE=1 SV=3	1	14	14	14	7	6	8	7	8	6	6	7	9	6	10	4	7	6	8	7	8	6	6	7	9	6	10	4	7	6	8	7	8	6	6	7	9	6	10	4	21	21
P46776;E9PLL6;E9PJD9;E9PLX7	P46776;E9PLL6;E9PJD9;E9PLX7	6;5;4;3	6;5;4;3	6;5;4;3	60S ribosomal protein L27a	RPL27A	>sp|P46776|RL27A_HUMAN 60S ribosomal protein L27a OS=Homo sapiens GN=RPL27A PE=1 SV=2;>tr|E9PLL6|E9PLL6_HUMAN 60S ribosomal protein L27a OS=Homo sapiens GN=RPL27A PE=3 SV=1;>tr|E9PJD9|E9PJD9_HUMAN 60S ribosomal protein L27a OS=Homo sapiens GN=RPL27A PE=3 S	4	6	6	6	5	6	6	5	5	5	6	6	6	5	5	5	5	6	6	5	5	5	6	6	6	5	5	5	5	6	6	5	5	5	6	6	6	5	5	5	31.8	31.8
P48730;P48730-2;H7BYT1;Q59FJ7;B4DIJ9	P48730;P48730-2;H7BYT1;Q59FJ7;B4DIJ9	7;7;6;5;5	1;1;1;1;1	1;1;1;1;1	Casein kinase I isoform delta	CSNK1D	>sp|P48730|KC1D_HUMAN Casein kinase I isoform delta OS=Homo sapiens GN=CSNK1D PE=1 SV=2;>sp|P48730-2|KC1D_HUMAN Isoform 2 of Casein kinase I isoform delta OS=Homo sapiens GN=CSNK1D;>tr|H7BYT1|H7BYT1_HUMAN Casein kinase 1, delta, isoform CRA_a OS=Homo sapie	5	7	1	1	7	7	6	0	0	1	6	7	6	2	2	0	1	1	1	0	0	0	1	1	1	1	1	0	1	1	1	0	0	0	1	1	1	1	1	0	18.3	3.4
P49406	P49406	7	7	7	39S ribosomal protein L19, mitochondrial	MRPL19	>sp|P49406|RM19_HUMAN 39S ribosomal protein L19, mitochondrial OS=Homo sapiens GN=MRPL19 PE=1 SV=2	1	7	7	7	6	5	6	2	0	1	6	7	6	0	1	1	6	5	6	2	0	1	6	7	6	0	1	1	6	5	6	2	0	1	6	7	6	0	1	1	24	24
P51659;F5HE57;E9PB82;E7EWE5;E7ER27;E7ET17;G5E9S2;E7EPL9	P51659;F5HE57;E9PB82;E7EWE5;E7ER27;E7ET17;G5E9S2	6;4;4;4;4;3;3;2	6;4;4;4;4;3;3;2	6;4;4;4;4;3;3;2	Peroxisomal multifunctional enzyme type 2;(3R)-hydroxyacyl-CoA dehydrogenase;Enoyl-CoA hydratase 2	HSD17B4	>sp|P51659|DHB4_HUMAN Peroxisomal multifunctional enzyme type 2 OS=Homo sapiens GN=HSD17B4 PE=1 SV=3;>tr|F5HE57|F5HE57_HUMAN Peroxisomal multifunctional enzyme type 2 OS=Homo sapiens GN=HSD17B4 PE=3 SV=1;>tr|E9PB82|E9PB82_HUMAN Peroxisomal multifunctional	8	6	6	6	3	4	5	2	3	3	6	4	4	3	2	2	3	4	5	2	3	3	6	4	4	3	2	2	3	4	5	2	3	3	6	4	4	3	2	2	10.9	10.9
P62140;C9JP48;C9J9S3	P62140;C9JP48;C9J9S3	7;4;4	3;2;2	3;2;2	Serine/threonine-protein phosphatase PP1-beta catalytic subunit;Serine/threonine-protein phosphatase	PPP1CB	>sp|P62140|PP1B_HUMAN Serine/threonine-protein phosphatase PP1-beta catalytic subunit OS=Homo sapiens GN=PPP1CB PE=1 SV=3;>tr|C9JP48|C9JP48_HUMAN Serine/threonine-protein phosphatase (Fragment) OS=Homo sapiens GN=PPP1CB PE=3 SV=1;>tr|C9J9S3|C9J9S3_HUMAN Se	3	7	3	3	7	7	7	4	3	4	6	7	6	3	2	3	3	3	3	2	1	2	3	3	3	1	1	1	3	3	3	2	1	2	3	3	3	1	1	1	19.9	11.9
P62269;Q5GGW2	P62269	6;1	6;1	6;1	40S ribosomal protein S18	RPS18	>sp|P62269|RS18_HUMAN 40S ribosomal protein S18 OS=Homo sapiens GN=RPS18 PE=1 SV=3	2	6	6	6	5	5	4	4	4	3	6	4	4	4	4	4	5	5	4	4	4	3	6	4	4	4	4	4	5	5	4	4	4	3	6	4	4	4	4	4	33.6	33.6
P62316	P62316	8	8	8	Small nuclear ribonucleoprotein Sm D2	SNRPD2	>sp|P62316|SMD2_HUMAN Small nuclear ribonucleoprotein Sm D2 OS=Homo sapiens GN=SNRPD2 PE=1 SV=1	1	8	8	8	8	5	5	4	3	2	6	6	5	0	1	2	8	5	5	4	3	2	6	6	5	0	1	2	8	5	5	4	3	2	6	6	5	0	1	2	47.5	47.5
P62857	P62857	7	7	7	40S ribosomal protein S28	RPS28	>sp|P62857|RS28_HUMAN 40S ribosomal protein S28 OS=Homo sapiens GN=RPS28 PE=1 SV=1	1	7	7	7	6	6	6	4	5	4	6	6	6	4	5	4	6	6	6	4	5	4	6	6	6	4	5	4	6	6	6	4	5	4	6	6	6	4	5	4	56.5	56.5
P62899;B7Z4C8;P62899-2;P62899-3;B7Z4E3;C9JU56;H7C2W9;B8ZZK4	P62899;B7Z4C8;P62899-2;P62899-3;B7Z4E3;C9JU56;H7C2W9;B8ZZK4	6;5;5;5;5;5;5;4	6;5;5;5;5;5;5;4	6;5;5;5;5;5;5;4	60S ribosomal protein L31	RPL31	>sp|P62899|RL31_HUMAN 60S ribosomal protein L31 OS=Homo sapiens GN=RPL31 PE=1 SV=1;>tr|B7Z4C8|B7Z4C8_HUMAN 60S ribosomal protein L31 OS=Homo sapiens GN=RPL31 PE=2 SV=1;>sp|P62899-2|RL31_HUMAN Isoform 2 of 60S ribosomal protein L31 OS=Homo sapiens GN=RPL31;	8	6	6	6	6	6	5	3	3	3	6	6	6	3	4	3	6	6	5	3	3	3	6	6	6	3	4	3	6	6	5	3	3	3	6	6	6	3	4	3	39.2	39.2
E7EX29;P63104;E7EX24;B0AZS6;E7ESK7;H0YB80;B7Z2E6;E7EVZ2;E9PD24;E5RIR4;E5RGE1	E7EX29;P63104;E7EX24;B0AZS6;E7ESK7	7;7;4;4;4;3;3;3;3;3;3	5;5;3;3;3;2;2;2;2;2;2	5;5;3;3;3;2;2;2;2;2;2	14-3-3 protein zeta/delta	YWHAZ	>tr|E7EX29|E7EX29_HUMAN 14-3-3 protein zeta/delta (Fragment) OS=Homo sapiens GN=YWHAZ PE=3 SV=1;>sp|P63104|1433Z_HUMAN 14-3-3 protein zeta/delta OS=Homo sapiens GN=YWHAZ PE=1 SV=1;>tr|E7EX24|E7EX24_HUMAN 14-3-3 protein zeta/delta OS=Homo sapiens GN=YWHAZ P	11	7	5	5	6	4	6	4	4	4	6	4	5	5	3	3	5	4	4	3	3	3	4	3	4	3	2	3	5	4	4	3	3	3	4	3	4	3	2	3	25.6	21.5
Q02040;Q02040-3;Q02040-2	Q02040;Q02040-3;Q02040-2	7;6;6	7;6;6	7;6;6	A-kinase anchor protein 17A	AKAP17A	>sp|Q02040|AK17A_HUMAN A-kinase anchor protein 17A OS=Homo sapiens GN=AKAP17A PE=1 SV=2;>sp|Q02040-3|AK17A_HUMAN Isoform 3 of A-kinase anchor protein 17A OS=Homo sapiens GN=AKAP17A;>sp|Q02040-2|AK17A_HUMAN Isoform 2 of A-kinase anchor protein 17A OS=Homo s	3	7	7	7	7	6	5	0	0	0	6	6	5	0	0	0	7	6	5	0	0	0	6	6	5	0	0	0	7	6	5	0	0	0	6	6	5	0	0	0	10.1	10.1
Q13148-2;Q13148;G3V162;B1AKP7;B4DJ45;Q13148-3	Q13148-2;Q13148;G3V162;B1AKP7;B4DJ45	6;6;5;5;3;1	6;6;5;5;3;1	6;6;5;5;3;1	TAR DNA-binding protein 43	TARDBP	>sp|Q13148-2|TADBP_HUMAN Isoform 2 of TAR DNA-binding protein 43 OS=Homo sapiens GN=TARDBP;>sp|Q13148|TADBP_HUMAN TAR DNA-binding protein 43 OS=Homo sapiens GN=TARDBP PE=1 SV=1;>tr|G3V162|G3V162_HUMAN TAR DNA binding protein, isoform CRA_d OS=Homo sapiens	6	6	6	6	6	6	6	4	4	4	6	6	6	3	3	2	6	6	6	4	4	4	6	6	6	3	3	2	6	6	6	4	4	4	6	6	6	3	3	2	15.1	15.1
Q13263;Q13263-2	Q13263;Q13263-2	8;8	8;8	8;8	Transcription intermediary factor 1-beta	TRIM28	>sp|Q13263|TIF1B_HUMAN Transcription intermediary factor 1-beta OS=Homo sapiens GN=TRIM28 PE=1 SV=5;>sp|Q13263-2|TIF1B_HUMAN Isoform 2 of Transcription intermediary factor 1-beta OS=Homo sapiens GN=TRIM28	2	8	8	8	7	7	8	6	6	3	6	6	6	5	5	6	7	7	8	6	6	3	6	6	6	5	5	6	7	7	8	6	6	3	6	6	6	5	5	6	14.5	14.5
Q14241	Q14241	6	6	6	Transcription elongation factor B polypeptide 3	TCEB3	>sp|Q14241|ELOA1_HUMAN Transcription elongation factor B polypeptide 3 OS=Homo sapiens GN=TCEB3 PE=1 SV=2	1	6	6	6	6	6	6	0	0	0	6	6	6	0	0	0	6	6	6	0	0	0	6	6	6	0	0	0	6	6	6	0	0	0	6	6	6	0	0	0	9.8	9.8
Q15633;Q15633-2;H3BV98;F8VZ57;F8VYK3;F8VW32;F8VP94;F8VZZ7;F8VYK6;F8VTT7	Q15633;Q15633-2;H3BV98	8;8;6;3;2;2;2;2;2;1	8;8;6;3;2;2;2;2;2;1	8;8;6;3;2;2;2;2;2;1	RISC-loading complex subunit TARBP2	TARBP2	>sp|Q15633|TRBP2_HUMAN RISC-loading complex subunit TARBP2 OS=Homo sapiens GN=TARBP2 PE=1 SV=3;>sp|Q15633-2|TRBP2_HUMAN Isoform 2 of RISC-loading complex subunit TARBP2 OS=Homo sapiens GN=TARBP2;>tr|H3BV98|H3BV98_HUMAN RISC-loading complex subunit TARBP2 (	10	8	8	8	6	6	5	1	1	1	6	7	8	1	1	0	6	6	5	1	1	1	6	7	8	1	1	0	6	6	5	1	1	1	6	7	8	1	1	0	21.9	21.9
Q15637;Q15637-2;Q15637-3;Q15637-6;Q15637-4;Q15637-5;C9JJE2;B4DX42;F8WEV5;Q14820;C9J792	Q15637;Q15637-2;Q15637-3;Q15637-6;Q15637-4;Q15637-5;C9JJE2;B4DX42;F8WEV5;Q14820	6;6;6;6;6;5;4;3;3;3;1	6;6;6;6;6;5;4;3;3;3;1	6;6;6;6;6;5;4;3;3;3;1	Splicing factor 1	SF1	>sp|Q15637|SF01_HUMAN Splicing factor 1 OS=Homo sapiens GN=SF1 PE=1 SV=4;>sp|Q15637-2|SF01_HUMAN Isoform 2 of Splicing factor 1 OS=Homo sapiens GN=SF1;>sp|Q15637-3|SF01_HUMAN Isoform 3 of Splicing factor 1 OS=Homo sapiens GN=SF1;>sp|Q15637-6|SF01_HUMAN Iso	11	6	6	6	4	4	5	1	0	1	6	6	5	1	1	0	4	4	5	1	0	1	6	6	5	1	1	0	4	4	5	1	0	1	6	6	5	1	1	0	16.3	16.3
Q4VC05-2	Q4VC05-2	6	6	1			>sp|Q4VC05-2|BCL7A_HUMAN Isoform 2 of B-cell CLL/lymphoma 7 protein family member A OS=Homo sapiens GN=BCL7A	1	6	6	1	6	5	5	0	1	0	6	6	6	0	0	0	6	5	5	0	1	0	6	6	6	0	0	0	1	0	0	0	0	0	1	1	1	0	0	0	26.8	26.8
Q5T3I0-3;Q5T3I0;E9PAV9;F2Z3C6;E9PPY4;F8W895;Q5T3I0-2	Q5T3I0-3;Q5T3I0;E9PAV9	7;7;6;3;3;2;2	7;7;6;3;3;2;2	7;7;6;3;3;2;2	G patch domain-containing protein 4	GPATCH4	>sp|Q5T3I0-3|GPTC4_HUMAN Isoform 3 of G patch domain-containing protein 4 OS=Homo sapiens GN=GPATCH4;>sp|Q5T3I0|GPTC4_HUMAN G patch domain-containing protein 4 OS=Homo sapiens GN=GPATCH4 PE=1 SV=2;>tr|E9PAV9|E9PAV9_HUMAN G patch domain-containing protein 4	7	7	7	7	6	6	7	2	0	1	6	5	5	3	2	1	6	6	7	2	0	1	6	5	5	3	2	1	6	6	7	2	0	1	6	5	5	3	2	1	21.5	21.5
Q6NZY4;Q6NZY4-2;F5GX80;F5H6J5;F5GXQ6;F5H803	Q6NZY4;Q6NZY4-2;F5GX80;F5H6J5	7;7;4;4;3;2	7;7;4;4;3;2	7;7;4;4;3;2	Zinc finger CCHC domain-containing protein 8	ZCCHC8	>sp|Q6NZY4|ZCHC8_HUMAN Zinc finger CCHC domain-containing protein 8 OS=Homo sapiens GN=ZCCHC8 PE=1 SV=2;>sp|Q6NZY4-2|ZCHC8_HUMAN Isoform 2 of Zinc finger CCHC domain-containing protein 8 OS=Homo sapiens GN=ZCCHC8;>tr|F5GX80|F5GX80_HUMAN Zinc finger CCHC do	6	7	7	7	6	6	6	3	3	2	6	4	6	3	2	4	6	6	6	3	3	2	6	4	6	3	2	4	6	6	6	3	3	2	6	4	6	3	2	4	14.4	14.4
Q86X55;Q86X55-1;Q86X55-2	Q86X55;Q86X55-1;Q86X55-2	7;7;5	7;7;5	7;7;5	Histone-arginine methyltransferase CARM1	CARM1	>sp|Q86X55|CARM1_HUMAN Histone-arginine methyltransferase CARM1 OS=Homo sapiens GN=CARM1 PE=1 SV=3;>sp|Q86X55-1|CARM1_HUMAN Isoform 1 of Histone-arginine methyltransferase CARM1 OS=Homo sapiens GN=CARM1;>sp|Q86X55-2|CARM1_HUMAN Isoform 2 of Histone-arginin	3	7	7	7	5	5	5	4	4	4	6	5	6	4	5	4	5	5	5	4	4	4	6	5	6	4	5	4	5	5	5	4	4	4	6	5	6	4	5	4	16.8	16.8
Q8N1G2;F6UIZ4;Q5T7F5;H0Y4T0;Q5T7F8;H0YCQ1	Q8N1G2	7;2;1;1;1;1	7;2;1;1;1;1	7;2;1;1;1;1	Cap-specific mRNA (nucleoside-2-O-)-methyltransferase 1	FTSJD2	>sp|Q8N1G2|MTR1_HUMAN Cap-specific mRNA (nucleoside-2-O-)-methyltransferase 1 OS=Homo sapiens GN=FTSJD2 PE=1 SV=1	6	7	7	7	5	5	7	1	1	1	6	6	6	0	0	0	5	5	7	1	1	1	6	6	6	0	0	0	5	5	7	1	1	1	6	6	6	0	0	0	7.8	7.8
Q8N5F7;Q5M9Q1	Q8N5F7	6;2	6;2	6;2	NF-kappa-B-activating protein	NKAP	>sp|Q8N5F7|NKAP_HUMAN NF-kappa-B-activating protein OS=Homo sapiens GN=NKAP PE=1 SV=1	2	6	6	6	6	6	6	5	6	5	6	6	6	5	5	4	6	6	6	5	6	5	6	6	6	5	5	4	6	6	6	5	6	5	6	6	6	5	5	4	19.5	19.5
Q8WXI9	Q8WXI9	6	5	5	Transcriptional repressor p66-beta	GATAD2B	>sp|Q8WXI9|P66B_HUMAN Transcriptional repressor p66-beta OS=Homo sapiens GN=GATAD2B PE=1 SV=1	1	6	5	5	5	6	5	3	2	1	6	5	6	0	1	1	4	5	4	2	2	0	5	4	5	0	1	1	4	5	4	2	2	0	5	4	5	0	1	1	16	14.2
Q92878-2;Q92878;Q92878-3;E7EN38;E7ESD9;H7C0P8;H7C0V2	Q92878-2;Q92878;Q92878-3	9;9;9;3;2;1;1	9;9;9;3;2;1;1	9;9;9;3;2;1;1	DNA repair protein RAD50	RAD50	>sp|Q92878-2|RAD50_HUMAN Isoform 2 of DNA repair protein RAD50 OS=Homo sapiens GN=RAD50;>sp|Q92878|RAD50_HUMAN DNA repair protein RAD50 OS=Homo sapiens GN=RAD50 PE=1 SV=1;>sp|Q92878-3|RAD50_HUMAN Isoform 3 of DNA repair protein RAD50 OS=Homo sapiens GN=RAD	7	9	9	9	4	5	5	3	4	2	6	8	7	1	2	1	4	5	5	3	4	2	6	8	7	1	2	1	4	5	5	3	4	2	6	8	7	1	2	1	8.7	8.7
Q96EY7;Q96EY7-2;B4DF73;B8ZZQ4;F8WE76	Q96EY7;Q96EY7-2	8;4;2;2;1	8;4;2;2;1	8;4;2;2;1	Pentatricopeptide repeat-containing protein 3, mitochondrial	PTCD3	>sp|Q96EY7|PTCD3_HUMAN Pentatricopeptide repeat-containing protein 3, mitochondrial OS=Homo sapiens GN=PTCD3 PE=1 SV=3;>sp|Q96EY7-2|PTCD3_HUMAN Isoform 2 of Pentatricopeptide repeat-containing protein 3, mitochondrial OS=Homo sapiens GN=PTCD3	5	8	8	8	7	6	6	2	3	2	6	7	6	1	2	0	7	6	6	2	3	2	6	7	6	1	2	0	7	6	6	2	3	2	6	7	6	1	2	0	14.1	14.1
Q96IZ0;H0YHP5;F8W1M8	Q96IZ0	6;2;1	6;2;1	6;2;1	PRKC apoptosis WT1 regulator protein	PAWR	>sp|Q96IZ0|PAWR_HUMAN PRKC apoptosis WT1 regulator protein OS=Homo sapiens GN=PAWR PE=1 SV=1	3	6	6	6	5	6	6	0	0	0	6	6	6	0	1	0	5	6	6	0	0	0	6	6	6	0	1	0	5	6	6	0	0	0	6	6	6	0	1	0	21.5	21.5
Q96SI9;Q96SI9-2	Q96SI9;Q96SI9-2	7;7	3;3	3;3	Spermatid perinuclear RNA-binding protein	STRBP	>sp|Q96SI9|STRBP_HUMAN Spermatid perinuclear RNA-binding protein OS=Homo sapiens GN=STRBP PE=1 SV=1;>sp|Q96SI9-2|STRBP_HUMAN Isoform 2 of Spermatid perinuclear RNA-binding protein OS=Homo sapiens GN=STRBP	2	7	3	3	7	6	6	0	1	1	6	7	6	0	0	0	3	3	2	0	0	0	2	3	2	0	0	0	3	3	2	0	0	0	2	3	2	0	0	0	12.2	6.7
Q96ST3	Q96ST3	7	7	7	Paired amphipathic helix protein Sin3a	SIN3A	>sp|Q96ST3|SIN3A_HUMAN Paired amphipathic helix protein Sin3a OS=Homo sapiens GN=SIN3A PE=1 SV=2	1	7	7	7	4	4	3	0	0	0	6	5	6	1	0	0	4	4	3	0	0	0	6	5	6	1	0	0	4	4	3	0	0	0	6	5	6	1	0	0	6	6
Q9BQ04	Q9BQ04	10	1	1	RNA-binding protein 4B	RBM4B	>sp|Q9BQ04|RBM4B_HUMAN RNA-binding protein 4B OS=Homo sapiens GN=RBM4B PE=1 SV=1	1	10	1	1	9	9	9	2	0	2	6	6	8	0	0	0	1	1	1	0	0	0	1	1	1	0	0	0	1	1	1	0	0	0	1	1	1	0	0	0	23.1	4.5
Q9BQ67	Q9BQ67	9	9	9	Glutamate-rich WD repeat-containing protein 1	GRWD1	>sp|Q9BQ67|GRWD1_HUMAN Glutamate-rich WD repeat-containing protein 1 OS=Homo sapiens GN=GRWD1 PE=1 SV=1	1	9	9	9	8	8	8	3	3	3	6	6	6	2	4	4	8	8	8	3	3	3	6	6	6	2	4	4	8	8	8	3	3	3	6	6	6	2	4	4	26.5	26.5
Q9BRD0;Q9BRD0-2;H7C462	Q9BRD0;Q9BRD0-2	7;5;2	7;5;2	7;5;2	BUD13 homolog	BUD13	>sp|Q9BRD0|BUD13_HUMAN BUD13 homolog OS=Homo sapiens GN=BUD13 PE=1 SV=1;>sp|Q9BRD0-2|BUD13_HUMAN Isoform 2 of BUD13 homolog OS=Homo sapiens GN=BUD13	3	7	7	7	5	5	5	0	0	0	6	6	3	0	0	0	5	5	5	0	0	0	6	6	3	0	0	0	5	5	5	0	0	0	6	6	3	0	0	0	13.6	13.6
Q9BRJ6;H7C2R9;H7C0T1;C9JQV0	Q9BRJ6;H7C2R9;H7C0T1;C9JQV0	7;6;6;5	7;6;6;5	7;6;6;5	Uncharacterized protein C7orf50	C7orf50	>sp|Q9BRJ6|CG050_HUMAN Uncharacterized protein C7orf50 OS=Homo sapiens GN=C7orf50 PE=1 SV=1;>tr|H7C2R9|H7C2R9_HUMAN Uncharacterized protein C7orf50 (Fragment) OS=Homo sapiens GN=C7orf50 PE=4 SV=1;>tr|H7C0T1|H7C0T1_HUMAN Uncharacterized protein C7orf50 (Fra	4	7	7	7	4	5	5	0	0	0	6	4	5	1	1	0	4	5	5	0	0	0	6	4	5	1	1	0	4	5	5	0	0	0	6	4	5	1	1	0	40.2	40.2
Q9H7N4	Q9H7N4	8	8	8	Splicing factor, arginine/serine-rich 19	SCAF1	>sp|Q9H7N4|SFR19_HUMAN Splicing factor, arginine/serine-rich 19 OS=Homo sapiens GN=SCAF1 PE=1 SV=3	1	8	8	8	7	7	7	0	0	0	6	6	7	0	0	0	7	7	7	0	0	0	6	6	7	0	0	0	7	7	7	0	0	0	6	6	7	0	0	0	8.8	8.8
Q9H9A6	Q9H9A6	7	7	7	Leucine-rich repeat-containing protein 40	LRRC40	>sp|Q9H9A6|LRC40_HUMAN Leucine-rich repeat-containing protein 40 OS=Homo sapiens GN=LRRC40 PE=1 SV=1	1	7	7	7	4	4	4	3	4	1	6	6	6	4	2	2	4	4	4	3	4	1	6	6	6	4	2	2	4	4	4	3	4	1	6	6	6	4	2	2	14.3	14.3
Q9NUD5	Q9NUD5	6	6	6	Zinc finger CCHC domain-containing protein 3	ZCCHC3	>sp|Q9NUD5|ZCHC3_HUMAN Zinc finger CCHC domain-containing protein 3 OS=Homo sapiens GN=ZCCHC3 PE=1 SV=1	1	6	6	6	5	6	6	2	2	0	6	6	6	0	2	0	5	6	6	2	2	0	6	6	6	0	2	0	5	6	6	2	2	0	6	6	6	0	2	0	13.6	13.6
Q9NWB6;Q9NWB6-2;E7EUG0	Q9NWB6;Q9NWB6-2;E7EUG0	7;6;6	7;6;6	7;6;6	Arginine and glutamate-rich protein 1	ARGLU1	>sp|Q9NWB6|ARGL1_HUMAN Arginine and glutamate-rich protein 1 OS=Homo sapiens GN=ARGLU1 PE=1 SV=1;>sp|Q9NWB6-2|ARGL1_HUMAN Isoform 2 of Arginine and glutamate-rich protein 1 OS=Homo sapiens GN=ARGLU1;>tr|E7EUG0|E7EUG0_HUMAN Arginine and glutamate-rich prote	3	7	7	7	5	5	5	1	0	2	6	5	6	0	1	0	5	5	5	1	0	2	6	5	6	0	1	0	5	5	5	1	0	2	6	5	6	0	1	0	19	19
Q9NYK5-2;Q9NYK5;C9JG87	Q9NYK5-2;Q9NYK5;C9JG87	7;7;6	7;7;6	7;7;6	39S ribosomal protein L39, mitochondrial	MRPL39	>sp|Q9NYK5-2|RM39_HUMAN Isoform 2 of 39S ribosomal protein L39, mitochondrial OS=Homo sapiens GN=MRPL39;>sp|Q9NYK5|RM39_HUMAN 39S ribosomal protein L39, mitochondrial OS=Homo sapiens GN=MRPL39 PE=1 SV=3;>tr|C9JG87|C9JG87_HUMAN 39S ribosomal protein L39, mi	3	7	7	7	7	6	5	2	1	1	6	5	6	2	2	1	7	6	5	2	1	1	6	5	6	2	2	1	7	6	5	2	1	1	6	5	6	2	2	1	19.8	19.8
Q9P016;Q9P016-2;E9PPQ6	Q9P016;Q9P016-2;E9PPQ6	7;5;4	7;5;4	7;5;4	Thymocyte nuclear protein 1	THYN1	>sp|Q9P016|THYN1_HUMAN Thymocyte nuclear protein 1 OS=Homo sapiens GN=THYN1 PE=1 SV=1;>sp|Q9P016-2|THYN1_HUMAN Isoform 2 of Thymocyte nuclear protein 1 OS=Homo sapiens GN=THYN1;>tr|E9PPQ6|E9PPQ6_HUMAN Thymocyte nuclear protein 1 (Fragment) OS=Homo sapiens	3	7	7	7	7	7	7	1	1	0	6	6	6	0	0	1	7	7	7	1	1	0	6	6	6	0	0	1	7	7	7	1	1	0	6	6	6	0	0	1	28.9	28.9
Q9P0M9;H7C5U8;D6RAN8;B3KN43;D6RE11	Q9P0M9;H7C5U8;D6RAN8	7;6;6;2;2	7;6;6;2;2	7;6;6;2;2	39S ribosomal protein L27, mitochondrial	MRPL27	>sp|Q9P0M9|RM27_HUMAN 39S ribosomal protein L27, mitochondrial OS=Homo sapiens GN=MRPL27 PE=1 SV=1;>tr|H7C5U8|H7C5U8_HUMAN 39S ribosomal protein L27, mitochondrial (Fragment) OS=Homo sapiens GN=MRPL27 PE=4 SV=1;>tr|D6RAN8|D6RAN8_HUMAN 39S ribosomal protein	5	7	7	7	7	7	7	2	2	2	6	6	7	3	1	2	7	7	7	2	2	2	6	6	7	3	1	2	7	7	7	2	2	2	6	6	7	3	1	2	43.2	43.2
Q9Y3B9	Q9Y3B9	7	7	7	RRP15-like protein	RRP15	>sp|Q9Y3B9|RRP15_HUMAN RRP15-like protein OS=Homo sapiens GN=RRP15 PE=1 SV=2	1	7	7	7	7	7	7	0	0	0	6	5	7	1	3	1	7	7	7	0	0	0	6	5	7	1	3	1	7	7	7	0	0	0	6	5	7	1	3	1	24.1	24.1
Q9Y3Y2-3;Q9Y3Y2;Q9Y3Y2-4;Q5T7Y7	Q9Y3Y2-3;Q9Y3Y2;Q9Y3Y2-4	6;6;6;1	6;6;6;1	6;6;6;1	Chromatin target of PRMT1 protein	CHTOP	>sp|Q9Y3Y2-3|CHTOP_HUMAN Isoform 2 of Chromatin target of PRMT1 protein OS=Homo sapiens GN=CHTOP;>sp|Q9Y3Y2|CHTOP_HUMAN Chromatin target of PRMT1 protein OS=Homo sapiens GN=CHTOP PE=1 SV=2;>sp|Q9Y3Y2-4|CHTOP_HUMAN Isoform 3 of Chromatin target of PRMT1 pro	4	6	6	6	6	6	6	6	6	6	6	6	6	6	6	5	6	6	6	6	6	6	6	6	6	6	6	5	6	6	6	6	6	6	6	6	6	6	6	5	29.7	29.7
Q9Y676;Q5STN0;B4DFG6	Q9Y676;Q5STN0	7;5;2	7;5;2	7;5;2	28S ribosomal protein S18b, mitochondrial	MRPS18B	>sp|Q9Y676|RT18B_HUMAN 28S ribosomal protein S18b, mitochondrial OS=Homo sapiens GN=MRPS18B PE=1 SV=1;>tr|Q5STN0|Q5STN0_HUMAN 28S ribosomal protein S18b, mitochondrial OS=Homo sapiens GN=MRPS18B PE=4 SV=2	3	7	7	7	7	7	7	1	0	0	6	6	7	1	0	0	7	7	7	1	0	0	6	6	7	1	0	0	7	7	7	1	0	0	6	6	7	1	0	0	31	31
Q13868;A3KFL5;A3KFL4;A3KFL2;B4DKK6;A3KFL1	Q13868;A3KFL5;A3KFL4;A3KFL2;B4DKK6;A3KFL1	5;5;5;4;4;4	5;5;5;4;4;4	5;5;5;4;4;4	Exosome complex component RRP4	EXOSC2	>sp|Q13868|EXOS2_HUMAN Exosome complex component RRP4 OS=Homo sapiens GN=EXOSC2 PE=1 SV=2;>tr|A3KFL5|A3KFL5_HUMAN Exosome complex component RRP4 OS=Homo sapiens GN=EXOSC2 PE=4 SV=1;>tr|A3KFL4|A3KFL4_HUMAN Exosome complex component RRP4 OS=Homo sapiens GN=E	6	5	5	5	4	5	5	1	0	0	5	4	4	0	0	0	4	5	5	1	0	0	5	4	4	0	0	0	4	5	5	1	0	0	5	4	4	0	0	0	22.2	22.2
A6NEM2;P51610;P51610-2;H7C1C4	A6NEM2;P51610;P51610-2	7;7;7;1	7;7;7;1	7;7;7;1	Host cell factor 1;HCF N-terminal chain 1;HCF N-terminal chain 2;HCF N-terminal chain 3;HCF N-terminal chain 4;HCF N-terminal chain 5;HCF N-terminal chain 6;HCF C-terminal chain 1;HCF C-terminal chain 2;HCF C-terminal chain 3;HCF C-terminal chain 4;HCF C-terminal chain 5;HCF C-terminal chain 6	HCFC1	>tr|A6NEM2|A6NEM2_HUMAN HCF C-terminal chain 6 OS=Homo sapiens GN=HCFC1 PE=4 SV=2;>sp|P51610|HCFC1_HUMAN Host cell factor 1 OS=Homo sapiens GN=HCFC1 PE=1 SV=2;>sp|P51610-2|HCFC1_HUMAN Isoform 2 of Host cell factor 1 OS=Homo sapiens GN=HCFC1	4	7	7	7	7	5	4	2	2	2	5	5	5	3	2	4	7	5	4	2	2	2	5	5	5	3	2	4	7	5	4	2	2	2	5	5	5	3	2	4	4.7	4.7
P55196-5;A8MQ02;P55196;P55196-1;C9JX92;P55196-3;Q5TIG5;C9IYT9;P55196-6;P55196-2;E9PFY5;F8W9I4;H0Y7R8	P55196-5;A8MQ02;P55196;P55196-1;C9JX92;P55196-3;Q5TIG5;C9IYT9;P55196-6;P55196-2	5;5;5;5;5;5;5;5;5;5;2;2;1	5;5;5;5;5;5;5;5;5;5;2;2;1	5;5;5;5;5;5;5;5;5;5;2;2;1	Afadin	MLLT4	>sp|P55196-5|AFAD_HUMAN Isoform 5 of Afadin OS=Homo sapiens GN=MLLT4;>tr|A8MQ02|A8MQ02_HUMAN Afadin OS=Homo sapiens GN=MLLT4 PE=4 SV=1;>sp|P55196|AFAD_HUMAN Afadin OS=Homo sapiens GN=MLLT4 PE=1 SV=3;>sp|P55196-1|AFAD_HUMAN Isoform 2 of Afadin OS=Homo sapie	13	5	5	5	5	5	5	2	1	0	5	5	5	1	0	0	5	5	5	2	1	0	5	5	5	1	0	0	5	5	5	2	1	0	5	5	5	1	0	0	3.7	3.7
Q8WXA9-2;B3KRJ9;Q8WXA9;E5RFV3;H0YC47	Q8WXA9-2;B3KRJ9;Q8WXA9	5;5;4;1;1	5;5;4;1;1	5;5;4;1;1	Splicing regulatory glutamine/lysine-rich protein 1	SREK1	>sp|Q8WXA9-2|SREK1_HUMAN Isoform 2 of Splicing regulatory glutamine/lysine-rich protein 1 OS=Homo sapiens GN=SREK1;>tr|B3KRJ9|B3KRJ9_HUMAN Splicing regulatory glutamine/lysine-rich protein 1 OS=Homo sapiens GN=SREK1 PE=2 SV=1;>sp|Q8WXA9|SREK1_HUMAN Splicin	5	5	5	5	5	5	4	0	0	0	5	2	5	1	1	0	5	5	4	0	0	0	5	2	5	1	1	0	5	5	4	0	0	0	5	2	5	1	1	0	11.1	11.1
P52701;B4DF41;F5H2F9;P52701-2;F5H769;F5H3S1	P52701;B4DF41;F5H2F9;P52701-2;F5H769	6;6;6;4;4;2	6;6;6;4;4;2	6;6;6;4;4;2	DNA mismatch repair protein Msh6	MSH6	>sp|P52701|MSH6_HUMAN DNA mismatch repair protein Msh6 OS=Homo sapiens GN=MSH6 PE=1 SV=2;>tr|B4DF41|B4DF41_HUMAN DNA mismatch repair protein Msh6 OS=Homo sapiens GN=MSH6 PE=2 SV=1;>tr|F5H2F9|F5H2F9_HUMAN DNA mismatch repair protein Msh6 OS=Homo sapiens GN=	6	6	6	6	6	6	6	0	0	0	5	5	5	0	0	0	6	6	6	0	0	0	5	5	5	0	0	0	6	6	6	0	0	0	5	5	5	0	0	0	5.4	5.4
Q13610;B4DJV5	Q13610;B4DJV5	8;8	8;8	8;8	Periodic tryptophan protein 1 homolog	PWP1	>sp|Q13610|PWP1_HUMAN Periodic tryptophan protein 1 homolog OS=Homo sapiens GN=PWP1 PE=1 SV=1;>tr|B4DJV5|B4DJV5_HUMAN Periodic tryptophan protein 1 homolog OS=Homo sapiens GN=PWP1 PE=2 SV=1	2	8	8	8	7	8	6	2	2	0	5	7	5	2	0	1	7	8	6	2	2	0	5	7	5	2	0	1	7	8	6	2	2	0	5	7	5	2	0	1	21.4	21.4
P34897;P34897-3;B4DLV4;P34897-2;H0YIZ0;G3V2Y4;G3V5L0	P34897;P34897-3;B4DLV4;P34897-2;H0YIZ0;G3V2Y4	5;5;5;4;4;4;2	5;5;5;4;4;4;2	5;5;5;4;4;4;2	Serine hydroxymethyltransferase, mitochondrial;Serine hydroxymethyltransferase	SHMT2	>sp|P34897|GLYM_HUMAN Serine hydroxymethyltransferase, mitochondrial OS=Homo sapiens GN=SHMT2 PE=1 SV=3;>sp|P34897-3|GLYM_HUMAN Isoform 3 of Serine hydroxymethyltransferase, mitochondrial OS=Homo sapiens GN=SHMT2;>tr|B4DLV4|B4DLV4_HUMAN Serine hydroxymethy	7	5	5	5	3	3	2	4	3	2	5	4	4	2	3	4	3	3	2	4	3	2	5	4	4	2	3	4	3	3	2	4	3	2	5	4	4	2	3	4	13.1	13.1
Q9UGN5;Q9UGN5-2;G3V167;B4DV82;H0YH02	Q9UGN5;Q9UGN5-2;G3V167;B4DV82;H0YH02	6;6;6;6;3	6;6;6;6;3	6;6;6;6;3	Poly [ADP-ribose] polymerase 2	PARP2	>sp|Q9UGN5|PARP2_HUMAN Poly [ADP-ribose] polymerase 2 OS=Homo sapiens GN=PARP2 PE=1 SV=2;>sp|Q9UGN5-2|PARP2_HUMAN Isoform 2 of Poly [ADP-ribose] polymerase 2 OS=Homo sapiens GN=PARP2;>tr|G3V167|G3V167_HUMAN Poly (ADP-ribose) polymerase family, member 2, is	5	6	6	6	5	4	5	0	0	0	5	4	5	0	0	0	5	4	5	0	0	0	5	4	5	0	0	0	5	4	5	0	0	0	5	4	5	0	0	0	11.3	11.3
C9J3L7;Q9BWE0;C9JYJ8;C9JZE3;C9J7N1;E7EVL6	C9J3L7;Q9BWE0;C9JYJ8;C9JZE3	7;7;6;6;2;2	7;7;6;6;2;2	7;7;6;6;2;2	Replication initiator 1	REPIN1	>tr|C9J3L7|C9J3L7_HUMAN Replication initiator 1 OS=Homo sapiens GN=REPIN1 PE=4 SV=2;>sp|Q9BWE0|REPI1_HUMAN Replication initiator 1 OS=Homo sapiens GN=REPIN1 PE=1 SV=1;>tr|C9JYJ8|C9JYJ8_HUMAN Replication initiator 1 (Fragment) OS=Homo sapiens GN=REPIN1 PE=4	6	7	7	7	5	6	6	3	3	3	5	5	5	3	3	4	5	6	6	3	3	3	5	5	5	3	3	4	5	6	6	3	3	3	5	5	5	3	3	4	13	13
P11388-4;H7BXH5;C9J5P2;P11388-3;P11388-2;H7BXX8;P11388	P11388-4;H7BXH5;C9J5P2;P11388-3;P11388-2;H7BXX8;P11388	5;5;5;5;5;5;5	3;3;3;3;3;3;3	3;3;3;3;3;3;3	DNA topoisomerase 2;DNA topoisomerase 2-alpha	TOP2A	>sp|P11388-4|TOP2A_HUMAN Isoform 4 of DNA topoisomerase 2-alpha OS=Homo sapiens GN=TOP2A;>tr|H7BXH5|H7BXH5_HUMAN DNA topoisomerase 2 OS=Homo sapiens GN=TOP2A PE=3 SV=1;>tr|C9J5P2|C9J5P2_HUMAN DNA topoisomerase 2 OS=Homo sapiens GN=TOP2A PE=3 SV=1;>sp|P1138	7	5	3	3	2	3	3	1	0	2	5	3	5	0	0	0	0	1	1	0	0	0	3	1	3	0	0	0	0	1	1	0	0	0	3	1	3	0	0	0	3.7	2.3
O95639-3;C9JEV9;O95639-2;B7Z7B0	O95639-3;C9JEV9;O95639-2;B7Z7B0	5;5;4;3	1;1;0;0	1;1;0;0		CPSF4	>sp|O95639-3|CPSF4_HUMAN Isoform 3 of Cleavage and polyadenylation specificity factor subunit 4 OS=Homo sapiens GN=CPSF4;>tr|C9JEV9|C9JEV9_HUMAN Cleavage and polyadenylation-specificity factor subunit 4 OS=Homo sapiens GN=CPSF4 PE=4 SV=1;>sp|O95639-2|CPSF4	4	5	1	1	3	5	5	0	0	0	5	5	5	0	0	0	1	1	1	0	0	0	1	1	1	0	0	0	1	1	1	0	0	0	1	1	1	0	0	0	25.5	9.5
CON__ENSEMBL:ENSBTAP00000018574;P05546	CON__ENSEMBL:ENSBTAP00000018574	7;1	7;1	7;1			>ENSEMBL:ENSBTAP00000018574 (Bos taurus) 55 kDa protein	2	7	7	7	7	6	5	4	4	4	5	6	6	3	3	3	7	6	5	4	4	4	5	6	6	3	3	3	7	6	5	4	4	4	5	6	6	3	3	3	13.1	13.1
CON__ENSEMBL:ENSBTAP00000025008	CON__ENSEMBL:ENSBTAP00000025008	8	3	3			>ENSEMBL:ENSBTAP00000025008 (Bos taurus) hypothetical protein	1	8	3	3	8	5	6	8	8	7	5	5	5	8	8	7	3	0	1	3	3	2	0	0	0	3	3	2	3	0	1	3	3	2	0	0	0	3	3	2	15.9	10.4
CON__P02769;E7ESU5;CON__P02768-1;P02768;B7WNR0;D6RHD5;H0YA55;C9JKR2;P02768-2;Q8IUK7;H7C013	CON__P02769	9;2;2;2;2;2;2;1;1;1;1	9;2;2;2;2;2;2;1;1;1;1	9;2;2;2;2;2;2;1;1;1;1			>P02769 SWISS-PROT:P02769 (Bos taurus) Bovine serum albumin precursor	11	9	9	9	6	6	5	5	7	7	5	7	6	5	6	7	6	6	5	5	7	7	5	7	6	5	6	7	6	6	5	5	7	7	5	7	6	5	6	7	14.8	14.8
CON__P17697	CON__P17697	6	6	6			>P17697 SWISS-PROT:P17697 (Bos taurus) Clusterin precursor	1	6	6	6	5	4	5	5	5	5	5	5	3	3	4	5	5	4	5	5	5	5	5	5	3	3	4	5	5	4	5	5	5	5	5	5	3	3	4	5	11.8	11.8
CON__Q05B55	CON__Q05B55	5	5	5			>Q05B55 TREMBL:Q05B55 (Bos taurus) Similar to Ig kappa chain C region	1	5	5	5	4	5	5	2	3	3	5	5	5	3	3	2	4	5	5	2	3	3	5	5	5	3	3	2	4	5	5	2	3	3	5	5	5	3	3	2	17.9	17.9
O94905;E5RHW4;E5RJ09;O75477;B0QZ43	O94905;E5RHW4;E5RJ09	6;6;3;2;2	6;6;3;2;2	6;6;3;2;2	Erlin-2	ERLIN2	>sp|O94905|ERLN2_HUMAN Erlin-2 OS=Homo sapiens GN=ERLIN2 PE=1 SV=1;>tr|E5RHW4|E5RHW4_HUMAN Erlin-2 (Fragment) OS=Homo sapiens GN=ERLIN2 PE=4 SV=1;>tr|E5RJ09|E5RJ09_HUMAN Erlin-2 (Fragment) OS=Homo sapiens GN=ERLIN2 PE=4 SV=1	5	6	6	6	5	4	3	6	6	5	5	5	4	3	3	2	5	4	3	6	6	5	5	5	4	3	3	2	5	4	3	6	6	5	5	5	4	3	3	2	21.5	21.5
P62888;E5RI99;E5RJH3	P62888;E5RI99;E5RJH3	6;6;4	6;6;4	6;6;4	60S ribosomal protein L30	RPL30	>sp|P62888|RL30_HUMAN 60S ribosomal protein L30 OS=Homo sapiens GN=RPL30 PE=1 SV=2;>tr|E5RI99|E5RI99_HUMAN 60S ribosomal protein L30 (Fragment) OS=Homo sapiens GN=RPL30 PE=3 SV=1;>tr|E5RJH3|E5RJH3_HUMAN 60S ribosomal protein L30 OS=Homo sapiens GN=RPL30 PE	3	6	6	6	4	5	4	3	3	3	5	5	6	2	3	1	4	5	4	3	3	3	5	5	6	2	3	1	4	5	4	3	3	3	5	5	6	2	3	1	29.6	29.6
G5E948;O95819-3;E7ESS2;E7EN19;O95819-5;O95819;O95819-2;H7C360;G3XAA2;O95819-4;E7ENQ1;H7C0P6;C9J840;E7EX83;Q9UKE5;Q9UKE5-4;F5H865;Q8N4C8;Q9UKE5-2;Q9UKE5-6;F5H5M9;Q8N4C8-4;Q9UKE5-3;Q8N4C8-3;Q9UKE5-7;Q8N4C8-2;Q9UKE5-5;Q8N4C8-5;Q9UKE5-8;I3L2I2;C9J338;H7C3Z6	G5E948;O95819-3;E7ESS2;E7EN19;O95819-5;O95819;O95819-2;H7C360;G3XAA2;O95819-4;E7ENQ1;H7C0P6;C9J840;E7EX83	6;6;6;6;6;6;6;6;6;6;6;5;5;5;1;1;1;1;1;1;1;1;1;1;1;1;1;1;1;1;1;1	6;6;6;6;6;6;6;6;6;6;6;5;5;5;1;1;1;1;1;1;1;1;1;1;1;1;1;1;1;1;1;1	6;6;6;6;6;6;6;6;6;6;6;5;5;5;1;1;1;1;1;1;1;1;1;1;1;1;1;1;1;1;1;1	Mitogen-activated protein kinase kinase kinase kinase 4	MAP4K4	>tr|G5E948|G5E948_HUMAN Mitogen-activated protein kinase kinase kinase kinase 4 OS=Homo sapiens GN=MAP4K4 PE=4 SV=1;>sp|O95819-3|M4K4_HUMAN Isoform 3 of Mitogen-activated protein kinase kinase kinase kinase 4 OS=Homo sapiens GN=MAP4K4;>tr|E7ESS2|E7ESS2_HUM	32	6	6	6	5	5	6	0	0	0	5	4	5	0	0	1	5	5	6	0	0	0	5	4	5	0	0	1	5	5	6	0	0	0	5	4	5	0	0	1	6.5	6.5
E7ENU4;P55265-4;P55265;P55265-5;P55265-2;H0YCK3;P55265-3	E7ENU4;P55265-4;P55265;P55265-5;P55265-2;H0YCK3;P55265-3	6;6;6;6;5;5;5	6;6;6;6;5;5;5	6;6;6;6;5;5;5	Double-stranded RNA-specific adenosine deaminase	ADAR	>tr|E7ENU4|E7ENU4_HUMAN Double-stranded RNA-specific adenosine deaminase OS=Homo sapiens GN=ADAR PE=4 SV=1;>sp|P55265-4|DSRAD_HUMAN Isoform 4 of Double-stranded RNA-specific adenosine deaminase OS=Homo sapiens GN=ADAR;>sp|P55265|DSRAD_HUMAN Double-stranded	7	6	6	6	5	6	6	1	0	0	5	5	6	1	3	1	5	6	6	1	0	0	5	5	6	1	3	1	5	6	6	1	0	0	5	5	6	1	3	1	6.1	6.1
Q8NEY8;F8W0Q9;Q8NEY8-2;Q8NEY8-8;E9PAX8;Q8NEY8-3;F8W6A0;Q8NEY8-6;F8WF16;Q8NEY8-5;F8VWU8;F8VPY7;Q8NEY8-7;F8VRK2	Q8NEY8;F8W0Q9;Q8NEY8-2;Q8NEY8-8;E9PAX8;Q8NEY8-3;F8W6A0;Q8NEY8-6;F8WF16	5;5;5;5;5;4;4;4;4;2;1;1;1;1	5;5;5;5;5;4;4;4;4;2;1;1;1;1	5;5;5;5;5;4;4;4;4;2;1;1;1;1	Periphilin-1	PPHLN1	>sp|Q8NEY8|PPHLN_HUMAN Periphilin-1 OS=Homo sapiens GN=PPHLN1 PE=1 SV=2;>tr|F8W0Q9|F8W0Q9_HUMAN Periphilin-1 OS=Homo sapiens GN=PPHLN1 PE=4 SV=1;>sp|Q8NEY8-2|PPHLN_HUMAN Isoform 2 of Periphilin-1 OS=Homo sapiens GN=PPHLN1;>sp|Q8NEY8-8|PPHLN_HUMAN Isoform 8	14	5	5	5	3	3	2	0	1	1	5	4	4	0	0	0	3	3	2	0	1	1	5	4	4	0	0	0	3	3	2	0	1	1	5	4	4	0	0	0	11.6	11.6
Q9NNW5;E9PDU5;E9PBK6;C9K020	Q9NNW5;E9PDU5;E9PBK6	5;5;3;1	5;5;3;1	5;5;3;1	WD repeat-containing protein 6	WDR6	>sp|Q9NNW5|WDR6_HUMAN WD repeat-containing protein 6 OS=Homo sapiens GN=WDR6 PE=1 SV=1;>tr|E9PDU5|E9PDU5_HUMAN WD repeat-containing protein 6 OS=Homo sapiens GN=WDR6 PE=4 SV=1;>tr|E9PBK6|E9PBK6_HUMAN WD repeat-containing protein 6 OS=Homo sapiens GN=WDR6 P	4	5	5	5	5	5	5	2	1	1	5	4	3	0	0	0	5	5	5	2	1	1	5	4	3	0	0	0	5	5	5	2	1	1	5	4	3	0	0	0	6.6	6.6
Q13427;E9PG73;C9JM79;Q32LZ0;Q13427-2;C9JN15	Q13427;E9PG73;C9JM79;Q32LZ0;Q13427-2;C9JN15	6;6;4;4;3;3	6;6;4;4;3;3	6;6;4;4;3;3	Peptidyl-prolyl cis-trans isomerase G;Peptidyl-prolyl cis-trans isomerase	PPIG	>sp|Q13427|PPIG_HUMAN Peptidyl-prolyl cis-trans isomerase G OS=Homo sapiens GN=PPIG PE=1 SV=2;>tr|E9PG73|E9PG73_HUMAN Peptidyl-prolyl cis-trans isomerase G OS=Homo sapiens GN=PPIG PE=4 SV=1;>tr|C9JM79|C9JM79_HUMAN Peptidyl-prolyl cis-trans isomerase G (Fra	6	6	6	6	4	5	5	0	0	0	5	5	5	0	1	0	4	5	5	0	0	0	5	5	5	0	1	0	4	5	5	0	0	0	5	5	5	0	1	0	7.2	7.2
Q15003;E9PHA2;C9J470;C9JZP1;B4E189;H7C415	Q15003;E9PHA2;C9J470;C9JZP1	5;5;4;3;2;1	5;5;4;3;2;1	5;5;4;3;2;1	Condensin complex subunit 2	NCAPH	>sp|Q15003|CND2_HUMAN Condensin complex subunit 2 OS=Homo sapiens GN=NCAPH PE=1 SV=3;>tr|E9PHA2|E9PHA2_HUMAN Condensin complex subunit 2 OS=Homo sapiens GN=NCAPH PE=3 SV=1;>tr|C9J470|C9J470_HUMAN Condensin complex subunit 2 (Fragment) OS=Homo sapiens GN=NC	6	5	5	5	4	5	5	5	4	2	5	5	5	2	3	3	4	5	5	5	4	2	5	5	5	2	3	3	4	5	5	5	4	2	5	5	5	2	3	3	7.2	7.2
P29692;E9PK01;P29692-3;E9PI39;E9PQ49;E9PL12;E9PPR1;E9PBQ9;E9PQZ1;E9PL71;E9PMW7;E9PN91;E9PK06;E9PK72;E9PKK3;E9PJD0;E9PNW6	P29692;E9PK01;P29692-3;E9PI39;E9PQ49;E9PL12;E9PPR1;E9PBQ9;E9PQZ1;E9PL71;E9PMW7;E9PN91	8;8;7;6;6;6;6;5;5;5;5;4;3;2;2;1;1	8;8;7;6;6;6;6;5;5;5;5;4;3;2;2;1;1	1;1;1;1;1;1;1;1;1;1;1;1;1;1;1;1;1	Elongation factor 1-delta	EEF1D	>sp|P29692|EF1D_HUMAN Elongation factor 1-delta OS=Homo sapiens GN=EEF1D PE=1 SV=5;>tr|E9PK01|E9PK01_HUMAN Elongation factor 1-delta (Fragment) OS=Homo sapiens GN=EEF1D PE=3 SV=1;>sp|P29692-3|EF1D_HUMAN Isoform 3 of Elongation factor 1-delta OS=Homo sapien	17	8	8	1	6	7	5	5	5	5	5	5	4	6	4	6	6	7	5	5	5	5	5	5	4	6	4	6	1	1	1	1	1	1	1	1	1	1	1	1	37.7	37.7
G8JLL9;Q7Z406-2;F2Z2U8;Q7Z406-6;Q7Z406;Q7Z406-4;F2Z2U9;Q7Z406-5;F2Z2S7	G8JLL9;Q7Z406-2;F2Z2U8;Q7Z406-6;Q7Z406;Q7Z406-4;F2Z2U9;Q7Z406-5;F2Z2S7	8;8;8;8;8;6;5;5;4	5;5;5;5;5;5;4;4;3	5;5;5;5;5;5;4;4;3	Myosin-14	MYH14	>tr|G8JLL9|G8JLL9_HUMAN Myosin-14 OS=Homo sapiens GN=MYH14 PE=4 SV=1;>sp|Q7Z406-2|MYH14_HUMAN Isoform 2 of Myosin-14 OS=Homo sapiens GN=MYH14;>tr|F2Z2U8|F2Z2U8_HUMAN Myosin-14 OS=Homo sapiens GN=MYH14 PE=4 SV=1;>sp|Q7Z406-6|MYH14_HUMAN Isoform 6 of Myosin-	9	8	5	5	5	4	4	5	2	5	5	4	5	3	3	4	2	2	2	2	1	2	3	2	3	2	2	2	2	2	2	2	1	2	3	2	3	2	2	2	5.2	3.9
Q14152;F5H335	Q14152;F5H335	6;6	6;6	6;6	Eukaryotic translation initiation factor 3 subunit A	EIF3A	>sp|Q14152|EIF3A_HUMAN Eukaryotic translation initiation factor 3 subunit A OS=Homo sapiens GN=EIF3A PE=1 SV=1;>tr|F5H335|F5H335_HUMAN Eukaryotic translation initiation factor 3 subunit A OS=Homo sapiens GN=EIF3A PE=4 SV=1	2	6	6	6	4	5	4	4	4	3	5	5	4	2	4	3	4	5	4	4	4	3	5	5	4	2	4	3	4	5	4	4	4	3	5	5	4	2	4	3	4.8	4.8
F5H1E9;P49736;H0Y8E6;F5H3V0	F5H1E9;P49736;H0Y8E6;F5H3V0	6;6;6;6	6;6;6;6	6;6;6;6	DNA replication licensing factor MCM2	MCM2	>tr|F5H1E9|F5H1E9_HUMAN DNA replication licensing factor MCM2 OS=Homo sapiens GN=MCM2 PE=3 SV=1;>sp|P49736|MCM2_HUMAN DNA replication licensing factor MCM2 OS=Homo sapiens GN=MCM2 PE=1 SV=4;>tr|H0Y8E6|H0Y8E6_HUMAN DNA replication licensing factor MCM2 (Fra	4	6	6	6	6	4	5	3	4	2	5	3	4	2	1	1	6	4	5	3	4	2	5	3	4	2	1	1	6	4	5	3	4	2	5	3	4	2	1	1	7.4	7.4
F5H423;P61204;P84077;F5H3A6;B7ZB63;F5H0C7	F5H423;P61204;P84077;F5H3A6;B7ZB63	5;5;5;3;3;2	5;5;5;3;3;2	3;3;3;1;2;1	ADP-ribosylation factor 3;ADP-ribosylation factor 1	ARF3;ARF1	>tr|F5H423|F5H423_HUMAN ADP-ribosylation factor 3 OS=Homo sapiens GN=ARF3 PE=3 SV=1;>sp|P61204|ARF3_HUMAN ADP-ribosylation factor 3 OS=Homo sapiens GN=ARF3 PE=1 SV=2;>sp|P84077|ARF1_HUMAN ADP-ribosylation factor 1 OS=Homo sapiens GN=ARF1 PE=1 SV=2;>tr|F5H3	6	5	5	3	4	4	4	3	3	3	5	5	5	3	3	3	4	4	4	3	3	3	5	5	5	3	3	3	2	2	2	2	2	2	3	3	3	2	2	2	29.5	29.5
F8W984;P56182;D6RE82	F8W984;P56182	8;8;2	8;8;2	8;8;2	Ribosomal RNA processing protein 1 homolog A	RRP1	>tr|F8W984|F8W984_HUMAN Ribosomal RNA-processing protein 1 homolog A OS=Homo sapiens GN=RRP1 PE=4 SV=1;>sp|P56182|RRP1_HUMAN Ribosomal RNA processing protein 1 homolog A OS=Homo sapiens GN=RRP1 PE=1 SV=1	3	8	8	8	7	7	5	0	0	0	5	4	5	0	0	0	7	7	5	0	0	0	5	4	5	0	0	0	7	7	5	0	0	0	5	4	5	0	0	0	20.2	20.2
Q9Y2L1;Q9Y2L1-2;G3V1J5;F2Z2C0	Q9Y2L1;Q9Y2L1-2;G3V1J5;F2Z2C0	6;6;6;4	6;6;6;4	6;6;6;4	Exosome complex exonuclease RRP44	DIS3	>sp|Q9Y2L1|RRP44_HUMAN Exosome complex exonuclease RRP44 OS=Homo sapiens GN=DIS3 PE=1 SV=2;>sp|Q9Y2L1-2|RRP44_HUMAN Isoform 2 of Exosome complex exonuclease RRP44 OS=Homo sapiens GN=DIS3;>tr|G3V1J5|G3V1J5_HUMAN Exosome complex exonuclease RRP44 OS=Homo sap	4	6	6	6	5	5	4	4	4	4	5	6	4	4	3	4	5	5	4	4	4	4	5	6	4	4	3	4	5	5	4	4	4	4	5	6	4	4	3	4	9.4	9.4
Q9H0S4;G5E955	Q9H0S4;G5E955	5;5	5;5	5;5	Probable ATP-dependent RNA helicase DDX47	DDX47	>sp|Q9H0S4|DDX47_HUMAN Probable ATP-dependent RNA helicase DDX47 OS=Homo sapiens GN=DDX47 PE=1 SV=1;>tr|G5E955|G5E955_HUMAN HCG27698, isoform CRA_c OS=Homo sapiens GN=DDX47 PE=3 SV=1	2	5	5	5	5	3	4	1	1	0	5	4	5	1	1	0	5	3	4	1	1	0	5	4	5	1	1	0	5	3	4	1	1	0	5	4	5	1	1	0	14.1	14.1
H0Y9X1;Q96EY4;D6RA57;D6RC31;D6RE67	H0Y9X1;Q96EY4;D6RA57	5;5;4;1;1	5;5;4;1;1	5;5;4;1;1	Translation machinery-associated protein 16	TMA16	>tr|H0Y9X1|H0Y9X1_HUMAN Translation machinery-associated protein 16 (Fragment) OS=Homo sapiens GN=TMA16 PE=4 SV=1;>sp|Q96EY4|TMA16_HUMAN Translation machinery-associated protein 16 OS=Homo sapiens GN=TMA16 PE=1 SV=2;>tr|D6RA57|D6RA57_HUMAN Translation mach	5	5	5	5	4	5	4	1	1	1	5	3	5	1	2	1	4	5	4	1	1	1	5	3	5	1	2	1	4	5	4	1	1	1	5	3	5	1	2	1	24.4	24.4
Q9HCK8;Q9HCK8-2;H7BXG5;Q9P2D1;H0YJG4;H0YJA4;G3V2T9	Q9HCK8;Q9HCK8-2;H7BXG5	5;5;5;2;2;1;1	4;4;4;1;1;1;1	4;4;4;1;1;1;1	Chromodomain-helicase-DNA-binding protein 8	CHD8	>sp|Q9HCK8|CHD8_HUMAN Chromodomain-helicase-DNA-binding protein 8 OS=Homo sapiens GN=CHD8 PE=1 SV=5;>sp|Q9HCK8-2|CHD8_HUMAN Isoform 2 of Chromodomain-helicase-DNA-binding protein 8 OS=Homo sapiens GN=CHD8;>tr|H7BXG5|H7BXG5_HUMAN Chromodomain-helicase-DNA-b	7	5	4	4	5	5	5	0	0	0	5	5	5	0	0	1	4	4	4	0	0	0	4	4	4	0	0	1	4	4	4	0	0	0	4	4	4	0	0	1	2.4	2.1
O00505;H7C4F6	O00505	7;1	2;0	2;0	Importin subunit alpha-3	KPNA3	>sp|O00505|IMA3_HUMAN Importin subunit alpha-3 OS=Homo sapiens GN=KPNA3 PE=1 SV=2	2	7	2	2	6	6	6	2	2	1	5	6	5	2	3	2	2	2	2	0	0	0	1	2	2	1	1	1	2	2	2	0	0	0	1	2	2	1	1	1	13.8	4
O60563;A9XU13	O60563	5;1	5;1	5;1	Cyclin-T1	CCNT1	>sp|O60563|CCNT1_HUMAN Cyclin-T1 OS=Homo sapiens GN=CCNT1 PE=1 SV=1	2	5	5	5	4	4	4	0	1	0	5	3	4	1	0	0	4	4	4	0	1	0	5	3	4	1	0	0	4	4	4	0	1	0	5	3	4	1	0	0	11.8	11.8
O75955;B4DVY7;B0V109;F8VSI6;B0S8A9;A2AB09;B0V111;A2AB10;A2AB12;H0Y4S3;B0S8B0;B0V2I8;A2AB13;B0V110;B0V112;A2ABJ5;B0V108	O75955;B4DVY7;B0V109;F8VSI6;B0S8A9	7;6;6;6;5;3;3;2;2;2;2;1;1;1;1;1;1	7;6;6;6;5;3;3;2;2;2;2;1;1;1;1;1;1	7;6;6;6;5;3;3;2;2;2;2;1;1;1;1;1;1	Flotillin-1	FLOT1	>sp|O75955|FLOT1_HUMAN Flotillin-1 OS=Homo sapiens GN=FLOT1 PE=1 SV=3;>tr|B4DVY7|B4DVY7_HUMAN Flotillin-1 OS=Homo sapiens GN=FLOT1 PE=2 SV=1;>tr|B0V109|B0V109_HUMAN Flotillin 1 (Fragment) OS=Homo sapiens GN=FLOT1 PE=4 SV=1;>tr|F8VSI6|F8VSI6_HUMAN Flotillin	17	7	7	7	3	6	1	0	1	0	5	4	2	0	1	0	3	6	1	0	1	0	5	4	2	0	1	0	3	6	1	0	1	0	5	4	2	0	1	0	22.5	22.5
O95639;H7C419	O95639;H7C419	5;3	5;3	1;1	Cleavage and polyadenylation specificity factor subunit 4	CPSF4	>sp|O95639|CPSF4_HUMAN Cleavage and polyadenylation specificity factor subunit 4 OS=Homo sapiens GN=CPSF4 PE=1 SV=1;>tr|H7C419|H7C419_HUMAN Cleavage and polyadenylation-specificity factor subunit 4 (Fragment) OS=Homo sapiens GN=CPSF4 PE=4 SV=1	2	5	5	1	3	5	5	0	0	0	5	5	5	0	0	0	3	5	5	0	0	0	5	5	5	0	0	0	1	1	1	0	0	0	1	1	1	0	0	0	29.4	29.4
O96028;O96028-3;O96028-5;H0Y9L4;A2A2T2;O96028-2;O96028-4;O96028-6;D6R9V2;H0Y9U6;O96028-7;D6RIS1	O96028;O96028-3;O96028-5	8;6;6;3;2;2;2;2;2;2;2;1	8;6;6;3;2;2;2;2;2;2;2;1	8;6;6;3;2;2;2;2;2;2;2;1	Probable histone-lysine N-methyltransferase NSD2	WHSC1	>sp|O96028|NSD2_HUMAN Probable histone-lysine N-methyltransferase NSD2 OS=Homo sapiens GN=WHSC1 PE=1 SV=1;>sp|O96028-3|NSD2_HUMAN Isoform 3 of Probable histone-lysine N-methyltransferase NSD2 OS=Homo sapiens GN=WHSC1;>sp|O96028-5|NSD2_HUMAN Isoform 5 of Pr	12	8	8	8	5	8	6	0	0	0	5	5	5	0	0	0	5	8	6	0	0	0	5	5	5	0	0	0	5	8	6	0	0	0	5	5	5	0	0	0	7.9	7.9
P04908;Q7L7L0;Q93077;P16104;Q96QV6;P0C0S5;Q71UI9;C9J0D1;Q71UI9-2;F5H4B2;A6NKY0;A6NFA8;C9J386;A8MQC5	P04908;Q7L7L0;Q93077;P16104;Q96QV6	6;6;6;4;4;2;2;2;2;1;1;1;1;1	2;2;2;0;0;0;0;0;0;0;0;0;0;0	2;2;2;0;0;0;0;0;0;0;0;0;0;0	Histone H2A type 1-B/E;Histone H2A type 3;Histone H2A type 1-C;Histone H2A.x;Histone H2A type 1-A	HIST1H2AB;HIST3H2A;HIST1H2AC;H2AFX;HIST1H2AA	>sp|P04908|H2A1B_HUMAN Histone H2A type 1-B/E OS=Homo sapiens GN=HIST1H2AB PE=1 SV=2;>sp|Q7L7L0|H2A3_HUMAN Histone H2A type 3 OS=Homo sapiens GN=HIST3H2A PE=1 SV=3;>sp|Q93077|H2A1C_HUMAN Histone H2A type 1-C OS=Homo sapiens GN=HIST1H2AC PE=1 SV=3;>sp|P1610	14	6	2	2	6	6	5	2	1	2	5	5	5	1	1	1	2	2	2	0	0	0	2	2	2	0	0	0	2	2	2	0	0	0	2	2	2	0	0	0	35.4	13.8
P0C0S8;P20671;Q6FI13;Q16777;Q9BTM1;Q96KK5;Q99878;C9JE22;Q9BTM1-2;H0YFX9	P0C0S8;P20671;Q6FI13;Q16777;Q9BTM1;Q96KK5;Q99878;C9JE22;Q9BTM1-2;H0YFX9	6;6;6;6;6;6;6;5;5;5	6;6;6;6;6;6;6;5;5;5	2;2;2;2;2;2;2;2;2;2	Histone H2A type 1;Histone H2A type 1-D;Histone H2A type 2-A;Histone H2A type 2-C;Histone H2A.J;Histone H2A type 1-H;Histone H2A type 1-J;Histone H2A	HIST1H2AG;HIST1H2AD;HIST2H2AA3;HIST2H2AC;H2AFJ;HIST1H2AH;HIST1H2AJ	>sp|P0C0S8|H2A1_HUMAN Histone H2A type 1 OS=Homo sapiens GN=HIST1H2AG PE=1 SV=2;>sp|P20671|H2A1D_HUMAN Histone H2A type 1-D OS=Homo sapiens GN=HIST1H2AD PE=1 SV=2;>sp|Q6FI13|H2A2A_HUMAN Histone H2A type 2-A OS=Homo sapiens GN=HIST2H2AA3 PE=1 SV=3;>sp|Q1677	10	6	6	2	6	6	5	3	1	2	5	5	5	2	2	2	6	6	5	3	1	2	5	5	5	2	2	2	2	2	2	1	0	0	2	2	2	1	1	1	35.4	35.4
P12004	P12004	5	5	5	Proliferating cell nuclear antigen	PCNA	>sp|P12004|PCNA_HUMAN Proliferating cell nuclear antigen OS=Homo sapiens GN=PCNA PE=1 SV=1	1	5	5	5	5	5	5	4	4	4	5	5	5	4	4	2	5	5	5	4	4	4	5	5	5	4	4	2	5	5	5	4	4	4	5	5	5	4	4	2	23.4	23.4
P13861;Q9BUB1;H7C1L0;H7C4A9;H7C330;C9J830	P13861;Q9BUB1	8;8;3;2;2;1	8;8;3;2;2;1	8;8;3;2;2;1	cAMP-dependent protein kinase type II-alpha regulatory subunit	PRKAR2A	>sp|P13861|KAP2_HUMAN cAMP-dependent protein kinase type II-alpha regulatory subunit OS=Homo sapiens GN=PRKAR2A PE=1 SV=2;>tr|Q9BUB1|Q9BUB1_HUMAN PRKAR2A protein OS=Homo sapiens GN=PRKAR2A PE=2 SV=1	6	8	8	8	7	7	5	3	3	2	5	4	6	1	1	1	7	7	5	3	3	2	5	4	6	1	1	1	7	7	5	3	3	2	5	4	6	1	1	1	25.7	25.7
P30050;P30050-2	P30050	5;2	5;2	5;2	60S ribosomal protein L12	RPL12	>sp|P30050|RL12_HUMAN 60S ribosomal protein L12 OS=Homo sapiens GN=RPL12 PE=1 SV=1	2	5	5	5	5	5	4	4	3	3	5	5	5	3	2	4	5	5	4	4	3	3	5	5	5	3	2	4	5	5	4	4	3	3	5	5	5	3	2	4	35.2	35.2
P30414	P30414	5	5	5	NK-tumor recognition protein;Putative peptidyl-prolyl cis-trans isomerase	NKTR	>sp|P30414|NKTR_HUMAN NK-tumor recognition protein OS=Homo sapiens GN=NKTR PE=1 SV=2	1	5	5	5	5	4	5	1	0	1	5	5	4	1	0	2	5	4	5	1	0	1	5	5	4	1	0	2	5	4	5	1	0	1	5	5	4	1	0	2	4.4	4.4
P31942;P31942-2;P31942-3;B4DHY1;P31942-4;P31942-5;P31942-6	P31942;P31942-2;P31942-3;B4DHY1;P31942-4	5;5;5;3;3;2;2	5;5;5;3;3;2;2	5;5;5;3;3;2;2	Heterogeneous nuclear ribonucleoprotein H3	HNRNPH3	>sp|P31942|HNRH3_HUMAN Heterogeneous nuclear ribonucleoprotein H3 OS=Homo sapiens GN=HNRNPH3 PE=1 SV=2;>sp|P31942-2|HNRH3_HUMAN Isoform 2 of Heterogeneous nuclear ribonucleoprotein H3 OS=Homo sapiens GN=HNRNPH3;>sp|P31942-3|HNRH3_HUMAN Isoform 3 of Heterog	7	5	5	5	4	5	5	2	2	1	5	4	5	1	1	1	4	5	5	2	2	1	5	4	5	1	1	1	4	5	5	2	2	1	5	4	5	1	1	1	17.9	17.9
P31946;P31946-2;Q4VY19;Q4VY20	P31946;P31946-2;Q4VY19;Q4VY20	5;5;4;4	2;2;2;2	2;2;2;2	14-3-3 protein beta/alpha;14-3-3 protein beta/alpha, N-terminally processed	YWHAB	>sp|P31946|1433B_HUMAN 14-3-3 protein beta/alpha OS=Homo sapiens GN=YWHAB PE=1 SV=3;>sp|P31946-2|1433B_HUMAN Isoform Short of 14-3-3 protein beta/alpha OS=Homo sapiens GN=YWHAB;>tr|Q4VY19|Q4VY19_HUMAN 14-3-3 protein beta/alpha, N-terminally processed (Frag	4	5	2	2	3	2	4	3	3	3	5	3	3	4	3	2	1	1	1	1	1	1	2	1	1	1	1	1	1	1	1	1	1	1	2	1	1	1	1	1	23.2	9.3
P32119;A6NIW5	P32119	6;2	5;2	5;2	Peroxiredoxin-2	PRDX2	>sp|P32119|PRDX2_HUMAN Peroxiredoxin-2 OS=Homo sapiens GN=PRDX2 PE=1 SV=5	2	6	5	5	6	5	5	5	5	4	5	5	4	3	4	4	5	4	4	4	4	3	4	4	3	2	3	3	5	4	4	4	4	3	4	4	3	2	3	3	27.8	22.2
P35244;B5MC59	P35244;B5MC59	5;3	5;3	5;3	Replication protein A 14 kDa subunit	RPA3	>sp|P35244|RFA3_HUMAN Replication protein A 14 kDa subunit OS=Homo sapiens GN=RPA3 PE=1 SV=1;>tr|B5MC59|B5MC59_HUMAN Replication protein A 14 kDa subunit OS=Homo sapiens GN=RPA3 PE=4 SV=1	2	5	5	5	4	4	3	3	2	2	5	4	5	4	3	2	4	4	3	3	2	2	5	4	5	4	3	2	4	4	3	3	2	2	5	4	5	4	3	2	43	43
P45880-1;P45880;P45880-2;B4DKM5;Q5JSD1;Q5JSD2;A2A3S1	P45880-1;P45880;P45880-2;B4DKM5;Q5JSD1;Q5JSD2	6;6;6;5;3;3;1	6;6;6;5;3;3;1	6;6;6;5;3;3;1	Voltage-dependent anion-selective channel protein 2	VDAC2	>sp|P45880-1|VDAC2_HUMAN Isoform 1 of Voltage-dependent anion-selective channel protein 2 OS=Homo sapiens GN=VDAC2;>sp|P45880|VDAC2_HUMAN Voltage-dependent anion-selective channel protein 2 OS=Homo sapiens GN=VDAC2 PE=1 SV=2;>sp|P45880-2|VDAC2_HUMAN Isofor	7	6	6	6	5	5	4	3	3	3	5	4	4	3	3	4	5	5	4	3	3	3	5	4	4	3	3	4	5	5	4	3	3	3	5	4	4	3	3	4	23.3	23.3
P50402;Q5HY57	P50402;Q5HY57	6;4	6;4	6;4	Emerin	EMD	>sp|P50402|EMD_HUMAN Emerin OS=Homo sapiens GN=EMD PE=1 SV=1;>tr|Q5HY57|Q5HY57_HUMAN Emerin OS=Homo sapiens GN=EMD PE=2 SV=1	2	6	6	6	5	6	5	4	4	4	5	6	6	3	4	4	5	6	5	4	4	4	5	6	6	3	4	4	5	6	5	4	4	4	5	6	6	3	4	4	29.9	29.9
P54886;P54886-2	P54886;P54886-2	9;9	9;9	9;9	Delta-1-pyrroline-5-carboxylate synthase;Glutamate 5-kinase;Gamma-glutamyl phosphate reductase	ALDH18A1	>sp|P54886|P5CS_HUMAN Delta-1-pyrroline-5-carboxylate synthase OS=Homo sapiens GN=ALDH18A1 PE=1 SV=2;>sp|P54886-2|P5CS_HUMAN Isoform Short of Delta-1-pyrroline-5-carboxylate synthase OS=Homo sapiens GN=ALDH18A1	2	9	9	9	9	8	8	6	7	6	5	6	6	6	6	2	9	8	8	6	7	6	5	6	6	6	6	2	9	8	8	6	7	6	5	6	6	6	6	2	16.5	16.5
P55081	P55081	5	5	5	Microfibrillar-associated protein 1	MFAP1	>sp|P55081|MFAP1_HUMAN Microfibrillar-associated protein 1 OS=Homo sapiens GN=MFAP1 PE=1 SV=2	1	5	5	5	2	3	4	1	1	1	5	5	4	4	3	0	2	3	4	1	1	1	5	5	4	4	3	0	2	3	4	1	1	1	5	5	4	4	3	0	17.5	17.5
P61962;E9PCY4	P61962;E9PCY4	5;3	5;3	5;3	DDB1- and CUL4-associated factor 7	DCAF7	>sp|P61962|DCAF7_HUMAN DDB1- and CUL4-associated factor 7 OS=Homo sapiens GN=DCAF7 PE=1 SV=1;>tr|E9PCY4|E9PCY4_HUMAN DDB1- and CUL4-associated factor 7 OS=Homo sapiens GN=DCAF7 PE=4 SV=1	2	5	5	5	5	5	5	3	1	3	5	3	3	3	4	3	5	5	5	3	1	3	5	3	3	3	4	3	5	5	5	3	1	3	5	3	3	3	4	3	18.7	18.7
P62979;P0CG48;F5H041;F5H7K6;Q96C32;P0CG47;F5GXK7;F5H747;F5H388;B4DV12;F5H7Y5;F5H265;F5H2Z3;F5GYU3;P62987;F5H6Q2;F5H4D8;F5GZ39	P62979;P0CG48;F5H041;F5H7K6;Q96C32;P0CG47;F5GXK7;F5H747;F5H388;B4DV12;F5H7Y5;F5H265;F5H2Z3;F5GYU3;P62987;F5H6Q2	6;3;3;3;3;3;3;3;3;3;3;3;3;3;3;3;2;1	6;3;3;3;3;3;3;3;3;3;3;3;3;3;3;3;2;1	6;3;3;3;3;3;3;3;3;3;3;3;3;3;3;3;2;1	Ubiquitin-40S ribosomal protein S27a;Ubiquitin;40S ribosomal protein S27a;Polyubiquitin-C;Ubiquitin;Polyubiquitin-B;Ubiquitin;Ubiquitin-60S ribosomal protein L40;Ubiquitin;60S ribosomal protein L40	RPS27A;UBC;UBB;UBA52	>sp|P62979|RS27A_HUMAN Ubiquitin-40S ribosomal protein S27a OS=Homo sapiens GN=RPS27A PE=1 SV=2;>sp|P0CG48|UBC_HUMAN Polyubiquitin-C OS=Homo sapiens GN=UBC PE=1 SV=3;>tr|F5H041|F5H041_HUMAN Ubiquitin OS=Homo sapiens GN=UBC PE=4 SV=1;>tr|F5H7K6|F5H7K6_HUMAN	18	6	6	6	5	5	5	2	3	2	5	5	5	3	4	4	5	5	5	2	3	2	5	5	5	3	4	4	5	5	5	2	3	2	5	5	5	3	4	4	34	34
P63173	P63173	5	5	5	60S ribosomal protein L38	RPL38	>sp|P63173|RL38_HUMAN 60S ribosomal protein L38 OS=Homo sapiens GN=RPL38 PE=1 SV=2	1	5	5	5	5	5	5	5	4	5	5	5	5	4	5	4	5	5	5	5	4	5	5	5	5	4	5	4	5	5	5	5	4	5	5	5	5	4	5	4	57.1	57.1
Q01831;E9PH69;E7EUB5	Q01831;E9PH69	5;4;1	5;4;1	5;4;1	DNA repair protein complementing XP-C cells	XPC	>sp|Q01831|XPC_HUMAN DNA repair protein complementing XP-C cells OS=Homo sapiens GN=XPC PE=1 SV=4;>tr|E9PH69|E9PH69_HUMAN DNA repair protein-complementing XP-C cells OS=Homo sapiens GN=XPC PE=4 SV=1	3	5	5	5	4	4	4	0	0	0	5	4	3	0	0	0	4	4	4	0	0	0	5	4	3	0	0	0	4	4	4	0	0	0	5	4	3	0	0	0	8.5	8.5
Q04917;A2IDB2;A2IDB1;F8WEB6	Q04917	7;2;2;2	5;1;2;2	5;1;2;2	14-3-3 protein eta	YWHAH	>sp|Q04917|1433F_HUMAN 14-3-3 protein eta OS=Homo sapiens GN=YWHAH PE=1 SV=4	4	7	5	5	5	3	5	3	3	2	5	4	5	4	2	1	4	3	3	2	2	1	3	3	4	2	1	1	4	3	3	2	2	1	3	3	4	2	1	1	30.9	26.8
Q08J23;Q08J23-2;G3V1R4;D6RAS3	Q08J23;Q08J23-2;G3V1R4	6;6;4;2	6;6;4;2	6;6;4;2	tRNA (cytosine(34)-C(5))-methyltransferase	NSUN2	>sp|Q08J23|NSUN2_HUMAN tRNA (cytosine(34)-C(5))-methyltransferase OS=Homo sapiens GN=NSUN2 PE=1 SV=2;>sp|Q08J23-2|NSUN2_HUMAN Isoform 2 of tRNA (cytosine(34)-C(5))-methyltransferase OS=Homo sapiens GN=NSUN2;>tr|G3V1R4|G3V1R4_HUMAN NOL1/NOP2/Sun domain fami	4	6	6	6	3	3	4	2	1	2	5	4	4	1	1	1	3	3	4	2	1	2	5	4	4	1	1	1	3	3	4	2	1	2	5	4	4	1	1	1	9.3	9.3
Q09028;Q09028-3;Q09028-2;Q16576-2;Q09028-4;H0YDK2;H0YF10;H0YCT5;Q5JP02;B4DRT0;H0YEU5;E9PNS6;E9PIC4;E9PNS2;Q5JP01;Q5JNZ6	Q09028;Q09028-3;Q09028-2;Q16576-2;Q09028-4;H0YDK2;H0YF10;H0YCT5	5;5;4;3;3;3;3;3;2;2;2;2;2;2;1;1	5;5;4;3;3;3;3;3;2;2;2;2;2;2;1;1	2;2;1;0;1;1;1;1;0;1;1;1;1;1;0;0	Histone-binding protein RBBP4	RBBP4	>sp|Q09028|RBBP4_HUMAN Histone-binding protein RBBP4 OS=Homo sapiens GN=RBBP4 PE=1 SV=3;>sp|Q09028-3|RBBP4_HUMAN Isoform 3 of Histone-binding protein RBBP4 OS=Homo sapiens GN=RBBP4;>sp|Q09028-2|RBBP4_HUMAN Isoform 2 of Histone-binding protein RBBP4 OS=Homo	16	5	5	2	5	5	5	2	2	2	5	5	5	1	3	2	5	5	5	2	2	2	5	5	5	1	3	2	2	2	2	2	2	2	2	2	2	1	2	2	15.8	15.8
Q12904-2;Q12904;B4DNK3;D6R937	Q12904-2;Q12904;B4DNK3	6;6;4;2	6;6;4;2	6;6;4;2	Aminoacyl tRNA synthase complex-interacting multifunctional protein 1;Endothelial monocyte-activating polypeptide 2	AIMP1	>sp|Q12904-2|AIMP1_HUMAN Isoform 2 of Aminoacyl tRNA synthase complex-interacting multifunctional protein 1 OS=Homo sapiens GN=AIMP1;>sp|Q12904|AIMP1_HUMAN Aminoacyl tRNA synthase complex-interacting multifunctional protein 1 OS=Homo sapiens GN=AIMP1 PE=1	4	6	6	6	6	4	5	5	6	5	5	5	4	6	6	6	6	4	5	5	6	5	5	5	4	6	6	6	6	4	5	5	6	5	5	5	4	6	6	6	28.9	28.9
Q12986;Q12986-2;Q12986-3;F5GXD0	Q12986;Q12986-2;Q12986-3;F5GXD0	6;4;3;3	6;4;3;3	6;4;3;3	Transcriptional repressor NF-X1	NFX1	>sp|Q12986|NFX1_HUMAN Transcriptional repressor NF-X1 OS=Homo sapiens GN=NFX1 PE=1 SV=2;>sp|Q12986-2|NFX1_HUMAN Isoform 2 of Transcriptional repressor NF-X1 OS=Homo sapiens GN=NFX1;>sp|Q12986-3|NFX1_HUMAN Isoform 3 of Transcriptional repressor NF-X1 OS=Hom	4	6	6	6	4	5	4	0	0	0	5	3	4	0	0	0	4	5	4	0	0	0	5	3	4	0	0	0	4	5	4	0	0	0	5	3	4	0	0	0	7.3	7.3
Q13547;F5GXM1	Q13547	5;2	5;2	1;1	Histone deacetylase 1	HDAC1	>sp|Q13547|HDAC1_HUMAN Histone deacetylase 1 OS=Homo sapiens GN=HDAC1 PE=1 SV=1	2	5	5	1	5	5	5	3	4	3	5	5	5	3	4	3	5	5	5	3	4	3	5	5	5	3	4	3	1	1	1	0	0	0	1	1	1	0	0	0	12.7	12.7
Q13601;Q13601-2	Q13601;Q13601-2	7;6	7;6	7;6	KRR1 small subunit processome component homolog	KRR1	>sp|Q13601|KRR1_HUMAN KRR1 small subunit processome component homolog OS=Homo sapiens GN=KRR1 PE=1 SV=4;>sp|Q13601-2|KRR1_HUMAN Isoform 2 of KRR1 small subunit processome component homolog OS=Homo sapiens GN=KRR1	2	7	7	7	7	7	6	1	0	0	5	6	6	0	0	1	7	7	6	1	0	0	5	6	6	0	0	1	7	7	6	1	0	0	5	6	6	0	0	1	19.9	19.9
Q14004;Q14004-2	Q14004;Q14004-2	7;7	6;6	6;6	Cyclin-dependent kinase 13	CDK13	>sp|Q14004|CDK13_HUMAN Cyclin-dependent kinase 13 OS=Homo sapiens GN=CDK13 PE=1 SV=2;>sp|Q14004-2|CDK13_HUMAN Isoform 2 of Cyclin-dependent kinase 13 OS=Homo sapiens GN=CDK13	2	7	6	6	5	7	4	0	0	0	5	5	5	0	1	0	4	6	4	0	0	0	4	4	4	0	0	0	4	6	4	0	0	0	4	4	4	0	0	0	6	5.5
Q15046;Q15046-2;H3BRC9	Q15046;Q15046-2	6;5;1	6;5;1	6;5;1	Lysine--tRNA ligase	KARS	>sp|Q15046|SYK_HUMAN Lysine--tRNA ligase OS=Homo sapiens GN=KARS PE=1 SV=3;>sp|Q15046-2|SYK_HUMAN Isoform Mitochondrial of Lysine--tRNA ligase OS=Homo sapiens GN=KARS	3	6	6	6	4	4	3	2	3	1	5	4	4	1	2	2	4	4	3	2	3	1	5	4	4	1	2	2	4	4	3	2	3	1	5	4	4	1	2	2	10.4	10.4
Q15365	Q15365	6	3	3	Poly(rC)-binding protein 1	PCBP1	>sp|Q15365|PCBP1_HUMAN Poly(rC)-binding protein 1 OS=Homo sapiens GN=PCBP1 PE=1 SV=2	1	6	3	3	4	5	5	5	4	3	5	4	6	5	4	3	1	2	2	3	2	2	2	1	3	2	2	2	1	2	2	3	2	2	2	1	3	2	2	2	23.3	13.8
Q5VX90;P55197;E9PBP4;F5H541;Q5JT35;H0YFC0;H0Y5P4	Q5VX90;P55197;E9PBP4;F5H541;Q5JT35;H0YFC0	5;4;4;4;3;3;1	5;4;4;4;3;3;1	5;4;4;4;3;3;1	Protein AF-10	MLLT10	>tr|Q5VX90|Q5VX90_HUMAN AF10 OS=Homo sapiens GN=MLLT10 PE=2 SV=1;>sp|P55197|AF10_HUMAN Protein AF-10 OS=Homo sapiens GN=MLLT10 PE=1 SV=1;>tr|E9PBP4|E9PBP4_HUMAN Protein AF-10 OS=Homo sapiens GN=MLLT10 PE=4 SV=1;>tr|F5H541|F5H541_HUMAN Protein AF-10 OS=Homo	7	5	5	5	1	4	2	0	0	0	5	4	5	0	0	0	1	4	2	0	0	0	5	4	5	0	0	0	1	4	2	0	0	0	5	4	5	0	0	0	6.5	6.5
Q6P1X5;H0YEX2;H0YC37;H0YB55	Q6P1X5	5;1;1;1	5;1;1;1	5;1;1;1	Transcription initiation factor TFIID subunit 2	TAF2	>sp|Q6P1X5|TAF2_HUMAN Transcription initiation factor TFIID subunit 2 OS=Homo sapiens GN=TAF2 PE=1 SV=3	4	5	5	5	5	5	5	0	0	0	5	5	3	0	0	0	5	5	5	0	0	0	5	5	3	0	0	0	5	5	5	0	0	0	5	5	3	0	0	0	6.3	6.3
Q6UXN9;C9JBU3	Q6UXN9	6;1	6;1	6;1	WD repeat-containing protein 82	WDR82	>sp|Q6UXN9|WDR82_HUMAN WD repeat-containing protein 82 OS=Homo sapiens GN=WDR82 PE=1 SV=1	2	6	6	6	4	4	5	0	1	0	5	5	5	1	1	0	4	4	5	0	1	0	5	5	5	1	1	0	4	4	5	0	1	0	5	5	5	1	1	0	18.5	18.5
Q7Z2W9;B4DXI4;C9JPR2;H3BUY0;F5H7V8	Q7Z2W9;B4DXI4;C9JPR2;H3BUY0;F5H7V8	6;5;4;3;3	6;5;4;3;3	6;5;4;3;3	39S ribosomal protein L21, mitochondrial	MRPL21	>sp|Q7Z2W9|RM21_HUMAN 39S ribosomal protein L21, mitochondrial OS=Homo sapiens GN=MRPL21 PE=1 SV=2;>tr|B4DXI4|B4DXI4_HUMAN 39S ribosomal protein L21, mitochondrial OS=Homo sapiens GN=MRPL21 PE=2 SV=1;>tr|C9JPR2|C9JPR2_HUMAN 39S ribosomal protein L21, mitoc	5	6	6	6	6	5	5	1	1	1	5	4	3	1	1	1	6	5	5	1	1	1	5	4	3	1	1	1	6	5	5	1	1	1	5	4	3	1	1	1	32.2	32.2
Q92665	Q92665	6	6	6	28S ribosomal protein S31, mitochondrial	MRPS31	>sp|Q92665|RT31_HUMAN 28S ribosomal protein S31, mitochondrial OS=Homo sapiens GN=MRPS31 PE=1 SV=3	1	6	6	6	5	4	4	1	0	1	5	5	4	1	0	0	5	4	4	1	0	1	5	5	4	1	0	0	5	4	4	1	0	1	5	5	4	1	0	0	21.3	21.3
Q96DI7;Q9NSS8;B4DQJ1	Q96DI7;Q9NSS8;B4DQJ1	8;7;6	8;7;6	8;7;6	U5 small nuclear ribonucleoprotein 40 kDa protein	SNRNP40;DKFZp434D199	>sp|Q96DI7|SNR40_HUMAN U5 small nuclear ribonucleoprotein 40 kDa protein OS=Homo sapiens GN=SNRNP40 PE=1 SV=1;>tr|Q9NSS8|Q9NSS8_HUMAN Putative uncharacterized protein DKFZp434D199 OS=Homo sapiens GN=DKFZp434D199 PE=2 SV=1;>tr|B4DQJ1|B4DQJ1_HUMAN U5 small n	3	8	8	8	4	6	7	2	1	2	5	5	5	0	1	1	4	6	7	2	1	2	5	5	5	0	1	1	4	6	7	2	1	2	5	5	5	0	1	1	28	28
Q99714;Q99714-2;Q5H928	Q99714;Q99714-2;Q5H928	7;6;5	7;6;5	7;6;5	3-hydroxyacyl-CoA dehydrogenase type-2	HSD17B10	>sp|Q99714|HCD2_HUMAN 3-hydroxyacyl-CoA dehydrogenase type-2 OS=Homo sapiens GN=HSD17B10 PE=1 SV=3;>sp|Q99714-2|HCD2_HUMAN Isoform 2 of 3-hydroxyacyl-CoA dehydrogenase type-2 OS=Homo sapiens GN=HSD17B10;>tr|Q5H928|Q5H928_HUMAN 3-hydroxyacyl-CoA dehydrogena	3	7	7	7	5	5	6	5	5	4	5	5	5	6	5	4	5	5	6	5	5	4	5	5	5	6	5	4	5	5	6	5	5	4	5	5	5	6	5	4	35.6	35.6
Q9BRL6;Q9BRL6-2	Q9BRL6;Q9BRL6-2	5;5	2;2	2;2	Serine/arginine-rich splicing factor 8	SRSF8	>sp|Q9BRL6|SRSF8_HUMAN Serine/arginine-rich splicing factor 8 OS=Homo sapiens GN=SRSF8 PE=1 SV=1;>sp|Q9BRL6-2|SRSF8_HUMAN Isoform 2 of Serine/arginine-rich splicing factor 8 OS=Homo sapiens GN=SRSF8	2	5	2	2	5	5	5	2	2	1	5	5	5	1	1	1	2	2	2	1	1	0	2	2	2	0	0	0	2	2	2	1	1	0	2	2	2	0	0	0	15.6	10.6
Q9BXS6;Q9BXS6-2;Q9BXS6-5;Q9BXS6-3;Q9BXS6-4;E9PB35;E7ERR5;H0YMD2	Q9BXS6;Q9BXS6-2;Q9BXS6-5;Q9BXS6-3;Q9BXS6-4;E9PB35;E7ERR5;H0YMD2	5;5;5;5;5;3;3;3	5;5;5;5;5;3;3;3	5;5;5;5;5;3;3;3	Nucleolar and spindle-associated protein 1	NUSAP1	>sp|Q9BXS6|NUSAP_HUMAN Nucleolar and spindle-associated protein 1 OS=Homo sapiens GN=NUSAP1 PE=1 SV=1;>sp|Q9BXS6-2|NUSAP_HUMAN Isoform 2 of Nucleolar and spindle-associated protein 1 OS=Homo sapiens GN=NUSAP1;>sp|Q9BXS6-5|NUSAP_HUMAN Isoform 5 of Nucleolar	8	5	5	5	3	3	3	0	1	0	5	3	3	1	1	2	3	3	3	0	1	0	5	3	3	1	1	2	3	3	3	0	1	0	5	3	3	1	1	2	15	15
Q9H6F5;B4DY99;E7ES61;H0YG79	Q9H6F5;B4DY99	6;3;1;1	6;3;1;1	6;3;1;1	Coiled-coil domain-containing protein 86	CCDC86	>sp|Q9H6F5|CCD86_HUMAN Coiled-coil domain-containing protein 86 OS=Homo sapiens GN=CCDC86 PE=1 SV=1;>tr|B4DY99|B4DY99_HUMAN Coiled-coil domain-containing protein 86 OS=Homo sapiens GN=CCDC86 PE=4 SV=1	4	6	6	6	4	6	6	0	0	0	5	5	6	0	0	0	4	6	6	0	0	0	5	5	6	0	0	0	4	6	6	0	0	0	5	5	6	0	0	0	16.9	16.9
Q9H8M2;Q9H8M2-6;Q9H8M2-1;Q9H8M2-3;H7BXS1;Q9H8M2-2;H0YBF1;H0YAW8;H0YBR9	Q9H8M2;Q9H8M2-6;Q9H8M2-1;Q9H8M2-3;H7BXS1	5;4;4;4;3;2;1;1;1	5;4;4;4;3;2;1;1;1	5;4;4;4;3;2;1;1;1	Bromodomain-containing protein 9	BRD9	>sp|Q9H8M2|BRD9_HUMAN Bromodomain-containing protein 9 OS=Homo sapiens GN=BRD9 PE=1 SV=2;>sp|Q9H8M2-6|BRD9_HUMAN Isoform 6 of Bromodomain-containing protein 9 OS=Homo sapiens GN=BRD9;>sp|Q9H8M2-1|BRD9_HUMAN Isoform 5 of Bromodomain-containing protein 9 OS=	9	5	5	5	3	4	3	0	0	1	5	4	4	0	1	0	3	4	3	0	0	1	5	4	4	0	1	0	3	4	3	0	0	1	5	4	4	0	1	0	10.1	10.1
Q9H9B4;D6RFI0;D6RDG7;D6RAE9	Q9H9B4;D6RFI0	5;3;2;1	5;3;2;1	5;3;2;1	Sideroflexin-1	SFXN1	>sp|Q9H9B4|SFXN1_HUMAN Sideroflexin-1 OS=Homo sapiens GN=SFXN1 PE=1 SV=4;>tr|D6RFI0|D6RFI0_HUMAN Sideroflexin-1 (Fragment) OS=Homo sapiens GN=SFXN1 PE=4 SV=1	4	5	5	5	5	3	5	3	5	4	5	5	3	4	4	5	5	3	5	3	5	4	5	5	3	4	4	5	5	3	5	3	5	4	5	5	3	4	4	5	17.4	17.4
Q9H9J2	Q9H9J2	6	6	6	39S ribosomal protein L44, mitochondrial	MRPL44	>sp|Q9H9J2|RM44_HUMAN 39S ribosomal protein L44, mitochondrial OS=Homo sapiens GN=MRPL44 PE=1 SV=1	1	6	6	6	6	6	6	1	1	0	5	5	5	0	1	0	6	6	6	1	1	0	5	5	5	0	1	0	6	6	6	1	1	0	5	5	5	0	1	0	16	16
Q9HC52;C9J6K3;C9JM54	Q9HC52;C9J6K3	6;3;2	6;3;2	6;3;2	Chromobox protein homolog 8	CBX8	>sp|Q9HC52|CBX8_HUMAN Chromobox protein homolog 8 OS=Homo sapiens GN=CBX8 PE=1 SV=3;>tr|C9J6K3|C9J6K3_HUMAN Chromobox protein homolog 8 (Fragment) OS=Homo sapiens GN=CBX8 PE=4 SV=1	3	6	6	6	4	4	4	0	0	0	5	4	3	1	0	0	4	4	4	0	0	0	5	4	3	1	0	0	4	4	4	0	0	0	5	4	3	1	0	0	21.6	21.6
Q9HD33;Q9HD33-2;Q9HD33-3	Q9HD33;Q9HD33-2;Q9HD33-3	6;6;4	6;6;4	6;6;4	39S ribosomal protein L47, mitochondrial	MRPL47	>sp|Q9HD33|RM47_HUMAN 39S ribosomal protein L47, mitochondrial OS=Homo sapiens GN=MRPL47 PE=1 SV=2;>sp|Q9HD33-2|RM47_HUMAN Isoform 2 of 39S ribosomal protein L47, mitochondrial OS=Homo sapiens GN=MRPL47;>sp|Q9HD33-3|RM47_HUMAN Isoform 3 of 39S ribosomal pr	3	6	6	6	6	5	5	4	4	4	5	5	5	2	4	4	6	5	5	4	4	4	5	5	5	2	4	4	6	5	5	4	4	4	5	5	5	2	4	4	31.2	31.2
Q9P031;F8VNY5	Q9P031;F8VNY5	7;6	7;6	7;6	Thyroid transcription factor 1-associated protein 26	CCDC59	>sp|Q9P031|TAP26_HUMAN Thyroid transcription factor 1-associated protein 26 OS=Homo sapiens GN=CCDC59 PE=1 SV=2;>tr|F8VNY5|F8VNY5_HUMAN Thyroid transcription factor 1-associated protein 26 (Fragment) OS=Homo sapiens GN=CCDC59 PE=4 SV=1	2	7	7	7	6	7	6	0	0	0	5	5	6	0	0	1	6	7	6	0	0	0	5	5	6	0	0	1	6	7	6	0	0	0	5	5	6	0	0	1	33.2	33.2
Q9ULX3;H3BUR4	Q9ULX3;H3BUR4	6;5	6;5	6;5	RNA-binding protein NOB1	NOB1	>sp|Q9ULX3|NOB1_HUMAN RNA-binding protein NOB1 OS=Homo sapiens GN=NOB1 PE=1 SV=1;>tr|H3BUR4|H3BUR4_HUMAN RNA-binding protein NOB1 OS=Homo sapiens GN=NOB1 PE=4 SV=1	2	6	6	6	5	5	6	1	1	2	5	4	5	3	3	1	5	5	6	1	1	2	5	4	5	3	3	1	5	5	6	1	1	2	5	4	5	3	3	1	16.7	16.7
Q9Y295;F8WEE0;H0YI06;H7C1E1	Q9Y295	7;1;1;1	7;1;1;1	7;1;1;1	Developmentally-regulated GTP-binding protein 1	DRG1	>sp|Q9Y295|DRG1_HUMAN Developmentally-regulated GTP-binding protein 1 OS=Homo sapiens GN=DRG1 PE=1 SV=1	4	7	7	7	6	7	6	0	1	1	5	7	6	3	0	0	6	7	6	0	1	1	5	7	6	3	0	0	6	7	6	0	1	1	5	7	6	3	0	0	22.1	22.1
Q5T6F2;F5H2C8;F5H2U4;A6NCA8;E7EWG4;A2A306;E7ESH1;A2A305;Q5JV03	Q5T6F2;F5H2C8;F5H2U4;A6NCA8;E7EWG4;A2A306	4;4;4;4;3;3;1;1;1	4;4;4;4;3;3;1;1;1	4;4;4;4;3;3;1;1;1	Ubiquitin-associated protein 2	UBAP2	>sp|Q5T6F2|UBAP2_HUMAN Ubiquitin-associated protein 2 OS=Homo sapiens GN=UBAP2 PE=1 SV=1;>tr|F5H2C8|F5H2C8_HUMAN Ubiquitin-associated protein 2 OS=Homo sapiens GN=UBAP2 PE=4 SV=1;>tr|F5H2U4|F5H2U4_HUMAN Ubiquitin-associated protein 2 OS=Homo sapiens GN=UBA	9	4	4	4	4	4	4	0	0	0	4	3	4	0	0	0	4	4	4	0	0	0	4	3	4	0	0	0	4	4	4	0	0	0	4	3	4	0	0	0	6	6
Q9Y2R4;A8MTP9	Q9Y2R4;A8MTP9	4;4	4;4	4;4	Probable ATP-dependent RNA helicase DDX52	DDX52	>sp|Q9Y2R4|DDX52_HUMAN Probable ATP-dependent RNA helicase DDX52 OS=Homo sapiens GN=DDX52 PE=1 SV=3;>tr|A8MTP9|A8MTP9_HUMAN Probable ATP-dependent RNA helicase DDX52 OS=Homo sapiens GN=DDX52 PE=4 SV=1	2	4	4	4	4	3	2	0	0	0	4	3	3	0	0	0	4	3	2	0	0	0	4	3	3	0	0	0	4	3	2	0	0	0	4	3	3	0	0	0	7.5	7.5
E7EQ40;B1AK88;P47756;P47756-2;B1AK87;B1AK85;F6USW4;F6Q0E3	E7EQ40;B1AK88;P47756;P47756-2;B1AK87;B1AK85;F6USW4	4;4;4;4;4;2;2;1	4;4;4;4;4;2;2;1	4;4;4;4;4;2;2;1	F-actin-capping protein subunit beta	CAPZB	>tr|E7EQ40|E7EQ40_HUMAN F-actin-capping protein subunit beta OS=Homo sapiens GN=CAPZB PE=4 SV=1;>tr|B1AK88|B1AK88_HUMAN Capping protein (Actin filament) muscle Z-line, beta OS=Homo sapiens GN=CAPZB PE=4 SV=1;>sp|P47756|CAPZB_HUMAN F-actin-capping protein s	8	4	4	4	4	4	4	2	3	3	4	4	4	2	2	2	4	4	4	2	3	3	4	4	4	2	2	2	4	4	4	2	3	3	4	4	4	2	2	2	16.2	16.2
Q9Y5J1;B2RAX6	Q9Y5J1;B2RAX6	5;5	5;5	5;5	U3 small nucleolar RNA-associated protein 18 homolog	UTP18	>sp|Q9Y5J1|UTP18_HUMAN U3 small nucleolar RNA-associated protein 18 homolog OS=Homo sapiens GN=UTP18 PE=1 SV=3;>tr|B2RAX6|B2RAX6_HUMAN U3 small nucleolar RNA-associated protein 18 homolog OS=Homo sapiens GN=UTP18 PE=2 SV=1	2	5	5	5	4	5	5	0	0	0	4	4	4	0	0	0	4	5	5	0	0	0	4	4	4	0	0	0	4	5	5	0	0	0	4	4	4	0	0	0	11.5	11.5
Q92769;B3KRS5;Q5TEE2;H3BM24;E5RFP9;E5RG37;E5RH52;E5RHE7;E5RGV4;E5RJ04;E5RFI6;E5RK19;O15379-2;O15379;E7ESJ6	Q92769;B3KRS5;Q5TEE2	5;5;4;2;2;2;2;2;2;2;2;2;1;1;1	1;1;0;0;0;0;0;0;0;0;0;0;0;0;0	1;1;0;0;0;0;0;0;0;0;0;0;0;0;0	Histone deacetylase 2;Histone deacetylase	HDAC2;HDAC1	>sp|Q92769|HDAC2_HUMAN Histone deacetylase 2 OS=Homo sapiens GN=HDAC2 PE=1 SV=2;>tr|B3KRS5|B3KRS5_HUMAN Histone deacetylase OS=Homo sapiens GN=HDAC2 PE=2 SV=1;>tr|Q5TEE2|Q5TEE2_HUMAN Histone deacetylase 1 (Fragment) OS=Homo sapiens GN=HDAC1 PE=2 SV=1	15	5	1	1	5	4	5	3	4	3	4	4	4	3	4	3	1	0	1	0	0	0	0	0	0	0	0	0	1	0	1	0	0	0	0	0	0	0	0	0	12.5	3.9
B3KSH1;O00303;B4DMT5;E9PQV8;H0YDT6	B3KSH1;O00303;B4DMT5	5;5;5;2;1	5;5;5;2;1	5;5;5;2;1	Eukaryotic translation initiation factor 3 subunit F	EIF3F	>tr|B3KSH1|B3KSH1_HUMAN Eukaryotic translation initiation factor 3 subunit F OS=Homo sapiens GN=EIF3F PE=2 SV=1;>sp|O00303|EIF3F_HUMAN Eukaryotic translation initiation factor 3 subunit F OS=Homo sapiens GN=EIF3F PE=1 SV=1;>tr|B4DMT5|B4DMT5_HUMAN Eukaryoti	5	5	5	5	4	4	4	3	3	1	4	3	5	2	2	2	4	4	4	3	3	1	4	3	5	2	2	2	4	4	4	3	3	1	4	3	5	2	2	2	13.7	13.7
P14678-3;E7ENP4;B3KVR1;P14678;P63162;P14678-2	P14678-3;E7ENP4;B3KVR1;P14678;P63162;P14678-2	4;4;4;4;4;4	4;4;4;4;4;4	4;4;4;4;4;4	Small nuclear ribonucleoprotein-associated protein;Small nuclear ribonucleoprotein-associated proteins B and B;Small nuclear ribonucleoprotein-associated protein N	SNRPB;SNRPN	>sp|P14678-3|RSMB_HUMAN Isoform SM-B1 of Small nuclear ribonucleoprotein-associated proteins B and B OS=Homo sapiens GN=SNRPB;>tr|E7ENP4|E7ENP4_HUMAN Small nuclear ribonucleoprotein-associated proteins B and B OS=Homo sapiens GN=SNRPB PE=4 SV=2;>tr|B3KVR	6	4	4	4	4	4	4	2	3	1	4	4	3	2	2	2	4	4	4	2	3	1	4	4	3	2	2	2	4	4	4	2	3	1	4	4	3	2	2	2	8.3	8.3
P13797;B4DGB4;F8W8D8;B7Z6M1;H7C4N2;Q14651;B4DI60;P13796;C9JAM8;Q5TBN3	P13797;B4DGB4;F8W8D8;B7Z6M1;H7C4N2	5;5;5;5;3;2;2;1;1;1	5;5;5;5;3;2;2;1;1;1	5;5;5;5;3;2;2;1;1;1	Plastin-3	PLS3	>sp|P13797|PLST_HUMAN Plastin-3 OS=Homo sapiens GN=PLS3 PE=1 SV=4;>tr|B4DGB4|B4DGB4_HUMAN Plastin-3 OS=Homo sapiens GN=PLS3 PE=2 SV=1;>tr|F8W8D8|F8W8D8_HUMAN Plastin-3 OS=Homo sapiens GN=PLS3 PE=4 SV=1;>tr|B7Z6M1|B7Z6M1_HUMAN Plastin-3 OS=Homo sapiens GN=P	10	5	5	5	5	4	4	3	3	3	4	4	4	4	3	3	5	4	4	3	3	3	4	4	4	4	3	3	5	4	4	3	3	3	4	4	4	4	3	3	9.8	9.8
B4DR87;Q02809;Q5JXB7;Q5JXB8;Q5JXB9	B4DR87;Q02809;Q5JXB7	4;4;2;1;1	4;4;2;1;1	4;4;2;1;1	Procollagen-lysine,2-oxoglutarate 5-dioxygenase 1	PLOD1	>tr|B4DR87|B4DR87_HUMAN Procollagen-lysine,2-oxoglutarate 5-dioxygenase 1 OS=Homo sapiens GN=PLOD1 PE=2 SV=1;>sp|Q02809|PLOD1_HUMAN Procollagen-lysine,2-oxoglutarate 5-dioxygenase 1 OS=Homo sapiens GN=PLOD1 PE=1 SV=2;>tr|Q5JXB7|Q5JXB7_HUMAN Procollagen-lys	5	4	4	4	0	1	1	0	0	0	4	2	2	0	0	0	0	1	1	0	0	0	4	2	2	0	0	0	0	1	1	0	0	0	4	2	2	0	0	0	7.4	7.4
P49915;B4DUT7;F8W720	P49915;B4DUT7;F8W720	4;4;4	4;4;4	4;4;4	GMP synthase [glutamine-hydrolyzing]	GMPS	>sp|P49915|GUAA_HUMAN GMP synthase [glutamine-hydrolyzing] OS=Homo sapiens GN=GMPS PE=1 SV=1;>tr|B4DUT7|B4DUT7_HUMAN GMP synthase [glutamine-hydrolyzing] OS=Homo sapiens GN=GMPS PE=2 SV=1;>tr|F8W720|F8W720_HUMAN GMP synthase [glutamine-hydrolyzing] OS=Homo	3	4	4	4	4	4	4	2	3	2	4	4	4	2	2	2	4	4	4	2	3	2	4	4	4	2	2	2	4	4	4	2	3	2	4	4	4	2	2	2	9.7	9.7
B7Z6Z4;G3V1V0;G8JLA2;P60660;P60660-2;F8W1R7;F8VZV5;F8VPF3;G3V1Y7;F8W180;F8VZU9;H0YI43;P14649;F8W1I5;F8VXL3	B7Z6Z4;G3V1V0;G8JLA2;P60660;P60660-2;F8W1R7;F8VZV5;F8VPF3;G3V1Y7;F8W180;F8VZU9	6;6;6;6;6;6;5;5;4;3;3;2;1;1;1	6;6;6;6;6;6;5;5;4;3;3;2;1;1;1	6;6;6;6;6;6;5;5;4;3;3;2;1;1;1	Myosin light polypeptide 6	MYL6	>tr|B7Z6Z4|B7Z6Z4_HUMAN Myosin light polypeptide 6 OS=Homo sapiens GN=MYL6 PE=2 SV=1;>tr|G3V1V0|G3V1V0_HUMAN Myosin light polypeptide 6 OS=Homo sapiens GN=MYL6 PE=4 SV=1;>tr|G8JLA2|G8JLA2_HUMAN Myosin light polypeptide 6 OS=Homo sapiens GN=MYL6 PE=4 SV=1;>	15	6	6	6	5	4	6	5	5	5	4	4	5	4	5	5	5	4	6	5	5	5	4	4	5	4	5	5	5	4	6	5	5	5	4	4	5	4	5	5	31.1	31.1
Q16891;F5GZ32;Q16891-2;F8W9I1;Q16891-3;B9A067;B8ZZQ7;C9J406;H7C463;B7WPJ1;D6RAW4	Q16891;F5GZ32;Q16891-2;F8W9I1;Q16891-3;B9A067;B8ZZQ7;C9J406;H7C463	7;7;7;7;7;7;6;6;6;2;1	7;7;7;7;7;7;6;6;6;2;1	7;7;7;7;7;7;6;6;6;2;1	Mitochondrial inner membrane protein	IMMT	>sp|Q16891|IMMT_HUMAN Mitochondrial inner membrane protein OS=Homo sapiens GN=IMMT PE=1 SV=1;>tr|F5GZ32|F5GZ32_HUMAN Mitochondrial inner membrane protein OS=Homo sapiens GN=IMMT PE=4 SV=1;>sp|Q16891-2|IMMT_HUMAN Isoform 2 of Mitochondrial inner membrane pr	11	7	7	7	5	4	4	5	6	5	4	4	6	6	6	5	5	4	4	5	6	5	4	4	6	6	6	5	5	4	4	5	6	5	4	4	6	6	6	5	11.6	11.6
P08865;C9J9K3;A6NE09;C9JQR9	P08865;C9J9K3;A6NE09	4;4;3;1	4;4;3;1	4;4;3;1	40S ribosomal protein SA	RPSA;RPSAP58	>sp|P08865|RSSA_HUMAN 40S ribosomal protein SA OS=Homo sapiens GN=RPSA PE=1 SV=4;>tr|C9J9K3|C9J9K3_HUMAN 40S ribosomal protein SA (Fragment) OS=Homo sapiens GN=RPSA PE=3 SV=1;>tr|A6NE09|A6NE09_HUMAN Protein RPSAP58 OS=Homo sapiens GN=RPSAP58 PE=3 SV=1	4	4	4	4	4	4	4	3	3	3	4	4	4	3	2	3	4	4	4	3	3	3	4	4	4	3	2	3	4	4	4	3	3	3	4	4	4	3	2	3	18.6	18.6
I3L4Q0;C9JLW8;I3L2L5;I3L317;I3L3A7	I3L4Q0;C9JLW8;I3L2L5;I3L317	4;4;4;3;1	4;4;4;3;1	4;4;4;3;1	Protein FAM195B	FAM195B	>tr|I3L4Q0|I3L4Q0_HUMAN HCG1818442, isoform CRA_a OS=Homo sapiens GN=FAM195B PE=4 SV=1;>sp|C9JLW8|F195B_HUMAN Protein FAM195B OS=Homo sapiens GN=FAM195B PE=3 SV=1;>tr|I3L2L5|I3L2L5_HUMAN Protein FAM195B OS=Homo sapiens GN=FAM195B PE=4 SV=1;>tr|I3L317|I3L31	5	4	4	4	3	3	3	0	0	0	4	4	4	0	0	0	3	3	3	0	0	0	4	4	4	0	0	0	3	3	3	0	0	0	4	4	4	0	0	0	47.5	47.5
Q9NY93;C9JV95;G3V0G3;F8WDT8;H7C3E9;F8WEI3	Q9NY93;C9JV95;G3V0G3;F8WDT8;H7C3E9	5;5;5;4;3;2	5;5;5;4;3;2	5;5;5;4;3;2	Probable ATP-dependent RNA helicase DDX56	DDX56	>sp|Q9NY93|DDX56_HUMAN Probable ATP-dependent RNA helicase DDX56 OS=Homo sapiens GN=DDX56 PE=1 SV=1;>tr|C9JV95|C9JV95_HUMAN Probable ATP-dependent RNA helicase DDX56 OS=Homo sapiens GN=DDX56 PE=4 SV=1;>tr|G3V0G3|G3V0G3_HUMAN DEAD (Asp-Glu-Ala-Asp) box poly	6	5	5	5	3	3	5	0	0	0	4	3	2	0	0	0	3	3	5	0	0	0	4	3	2	0	0	0	3	3	5	0	0	0	4	3	2	0	0	0	13.3	13.3
Q9BQE9;Q9BQE9-3;C9JWD3	Q9BQE9;Q9BQE9-3;C9JWD3	4;4;4	1;1;1	1;1;1	B-cell CLL/lymphoma 7 protein family member B	BCL7B	>sp|Q9BQE9|BCL7B_HUMAN B-cell CLL/lymphoma 7 protein family member B OS=Homo sapiens GN=BCL7B PE=1 SV=1;>sp|Q9BQE9-3|BCL7B_HUMAN Isoform 3 of B-cell CLL/lymphoma 7 protein family member B OS=Homo sapiens GN=BCL7B;>tr|C9JWD3|C9JWD3_HUMAN B-cell CLL/lymphoma	3	4	1	1	4	4	4	0	0	0	4	4	4	0	0	0	1	1	1	0	0	0	1	1	1	0	0	0	1	1	1	0	0	0	1	1	1	0	0	0	14.9	5.9
CON__ENSEMBL:ENSBTAP00000007350;CON__P01030	CON__ENSEMBL:ENSBTAP00000007350;CON__P01030	6;5	6;5	6;5			>ENSEMBL:ENSBTAP00000007350 (Bos taurus) similar to Complement C4-A precursor;>P01030 SWISS-PROT:P01030 (Bos taurus) similar to Complement C4-A precursor	2	6	6	6	5	5	5	3	3	3	4	5	3	3	2	3	5	5	5	3	3	3	4	5	3	3	2	3	5	5	5	3	3	3	4	5	3	3	2	3	4.5	4.5
CON__P00761	CON__P00761	4	4	4			>P00761 SWISS-PROT:P00761|TRYP_PIG Trypsin - Sus scrofa (Pig).	1	4	4	4	4	4	4	4	4	4	4	4	4	3	4	3	4	4	4	4	4	4	4	4	4	3	4	3	4	4	4	4	4	4	4	4	4	3	4	3	25.1	25.1
E9PF82;Q13557-11;Q13557-4;Q13557-6;E9PBG7;Q13557-3;Q13557;D6R938;Q13557-5;Q13557-10;Q13557-9;Q13557-12;Q13557-8;Q9UQM7-2;Q9UQM7;H0Y9C2;E7EQE4;E9PBE8;D6RFJ0;D6RHX9	E9PF82;Q13557-11;Q13557-4;Q13557-6;E9PBG7;Q13557-3;Q13557;D6R938;Q13557-5;Q13557-10;Q13557-9;Q13557-12;Q13557-8;Q9UQM7-2;Q9UQM7	4;4;4;4;4;4;4;4;4;4;4;4;4;3;3;1;1;1;1;1	1;1;1;1;1;1;1;1;1;1;1;1;1;0;0;0;0;0;0;0	1;1;1;1;1;1;1;1;1;1;1;1;1;0;0;0;0;0;0;0	Calcium/calmodulin-dependent protein kinase type II subunit delta;Calcium/calmodulin-dependent protein kinase type II subunit alpha	CAMK2D;CAMK2A	>tr|E9PF82|E9PF82_HUMAN Calcium/calmodulin-dependent protein kinase type II subunit delta OS=Homo sapiens GN=CAMK2D PE=4 SV=1;>sp|Q13557-11|KCC2D_HUMAN Isoform Delta 11 of Calcium/calmodulin-dependent protein kinase type II subunit delta OS=Homo sapiens GN	20	4	1	1	4	4	3	1	0	1	4	3	3	1	2	2	1	1	0	0	0	0	1	0	0	0	0	0	1	1	0	0	0	0	1	0	0	0	0	0	9.9	2.4
Q15369;E5RGD9;E5RHG8;E5RJ89	Q15369;E5RGD9;E5RHG8;E5RJ89	5;5;5;3	5;5;5;3	5;5;5;3	Transcription elongation factor B polypeptide 1	TCEB1	>sp|Q15369|ELOC_HUMAN Transcription elongation factor B polypeptide 1 OS=Homo sapiens GN=TCEB1 PE=1 SV=1;>tr|E5RGD9|E5RGD9_HUMAN Transcription elongation factor B polypeptide 1 OS=Homo sapiens GN=TCEB1 PE=4 SV=1;>tr|E5RHG8|E5RHG8_HUMAN Transcription elonga	4	5	5	5	5	5	5	0	0	0	4	4	4	0	2	2	5	5	5	0	0	0	4	4	4	0	2	2	5	5	5	0	0	0	4	4	4	0	2	2	46.4	46.4
E7EMK3;Q14254	E7EMK3;Q14254	4;4	4;4	4;4	Flotillin-2	FLOT2	>tr|E7EMK3|E7EMK3_HUMAN Flotillin-2 OS=Homo sapiens GN=FLOT2 PE=4 SV=1;>sp|Q14254|FLOT2_HUMAN Flotillin-2 OS=Homo sapiens GN=FLOT2 PE=1 SV=2	2	4	4	4	1	4	0	0	0	0	4	4	0	1	2	0	1	4	0	0	0	0	4	4	0	1	2	0	1	4	0	0	0	0	4	4	0	1	2	0	11.6	11.6
E7EX17;P23588;E7EPC9;B4DS13;F8VX11;F8VP89;F8VSC7;F8W0K0;F8VYE9;F8VRU1	E7EX17;P23588;E7EPC9;B4DS13	5;5;5;4;2;2;2;2;1;1	5;5;5;4;2;2;2;2;1;1	5;5;5;4;2;2;2;2;1;1	Eukaryotic translation initiation factor 4B	EIF4B	>tr|E7EX17|E7EX17_HUMAN Uncharacterized protein OS=Homo sapiens GN=EIF4B PE=4 SV=1;>sp|P23588|IF4B_HUMAN Eukaryotic translation initiation factor 4B OS=Homo sapiens GN=EIF4B PE=1 SV=2;>tr|E7EPC9|E7EPC9_HUMAN Eukaryotic translation initiation factor 4B OS=H	10	5	5	5	4	5	4	2	2	2	4	2	3	1	3	2	4	5	4	2	2	2	4	2	3	1	3	2	4	5	4	2	2	2	4	2	3	1	3	2	9.9	9.9
O15347;E7EQU1;E7ES08;E9PES6	O15347;E7EQU1;E7ES08;E9PES6	5;5;5;4	5;5;5;4	5;5;5;4	High mobility group protein B3	HMGB3	>sp|O15347|HMGB3_HUMAN High mobility group protein B3 OS=Homo sapiens GN=HMGB3 PE=1 SV=4;>tr|E7EQU1|E7EQU1_HUMAN High mobility group protein B3 (Fragment) OS=Homo sapiens GN=HMGB3 PE=4 SV=1;>tr|E7ES08|E7ES08_HUMAN High mobility group protein B3 (Fragment)	4	5	5	5	4	4	4	1	2	3	4	4	4	0	2	1	4	4	4	1	2	3	4	4	4	0	2	1	4	4	4	1	2	3	4	4	4	0	2	1	22.5	22.5
Q5U5J2;P68400;E7EU96;P68400-2	Q5U5J2;P68400;E7EU96;P68400-2	4;4;4;2	4;4;4;2	4;4;4;2	Casein kinase II subunit alpha	CSNK2A1	>tr|Q5U5J2|Q5U5J2_HUMAN CSNK2A1 protein OS=Homo sapiens GN=CSNK2A1 PE=1 SV=1;>sp|P68400|CSK21_HUMAN Casein kinase II subunit alpha OS=Homo sapiens GN=CSNK2A1 PE=1 SV=1;>tr|E7EU96|E7EU96_HUMAN Casein kinase II subunit alpha OS=Homo sapiens GN=CSNK2A1 PE=4 S	4	4	4	4	3	4	4	2	2	2	4	3	3	2	2	2	3	4	4	2	2	2	4	3	3	2	2	2	3	4	4	2	2	2	4	3	3	2	2	2	16.6	16.6
O43395;E7EVD1;B4DSY9	O43395;E7EVD1;B4DSY9	4;4;3	4;4;3	4;4;3	U4/U6 small nuclear ribonucleoprotein Prp3	PRPF3	>sp|O43395|PRPF3_HUMAN U4/U6 small nuclear ribonucleoprotein Prp3 OS=Homo sapiens GN=PRPF3 PE=1 SV=2;>tr|E7EVD1|E7EVD1_HUMAN U4/U6 small nuclear ribonucleoprotein Prp3 OS=Homo sapiens GN=PRPF3 PE=4 SV=1;>tr|B4DSY9|B4DSY9_HUMAN U4/U6 small nuclear ribonucle	3	4	4	4	4	4	4	1	2	0	4	4	4	0	1	0	4	4	4	1	2	0	4	4	4	0	1	0	4	4	4	1	2	0	4	4	4	0	1	0	6.1	6.1
E9PAV3;F8VU71;Q13765;H0YHX9;F8W0W4;F8VNW4;F8VZJ2;F8W1N5;Q9BZK3;F8VZ58	E9PAV3;F8VU71;Q13765;H0YHX9;F8W0W4;F8VNW4;F8VZJ2;F8W1N5;Q9BZK3;F8VZ58	4;4;4;4;4;4;4;4;2;2	4;4;4;4;4;4;4;4;2;2	4;4;4;4;4;4;4;4;2;2	Nascent polypeptide-associated complex subunit alpha;Putative nascent polypeptide-associated complex subunit alpha-like protein	NACA;NACAP1	>tr|E9PAV3|E9PAV3_HUMAN Nascent polypeptide-associated complex subunit alpha OS=Homo sapiens GN=NACA PE=4 SV=1;>tr|F8VU71|F8VU71_HUMAN Nascent polypeptide-associated complex subunit alpha OS=Homo sapiens GN=NACA PE=4 SV=1;>sp|Q13765|NACA_HUMAN Nascent poly	10	4	4	4	3	3	4	2	2	1	4	3	4	2	2	1	3	3	4	2	2	1	4	3	4	2	2	1	3	3	4	2	2	1	4	3	4	2	2	1	2.1	2.1
Q9Y4P3;E9PF19;Q96E41;C9JVF0;F8WDI9;F8WCR3	Q9Y4P3;E9PF19;Q96E41;C9JVF0	6;6;5;3;1;1	6;6;5;3;1;1	6;6;5;3;1;1	Transducin beta-like protein 2	TBL2	>sp|Q9Y4P3|TBL2_HUMAN Transducin beta-like protein 2 OS=Homo sapiens GN=TBL2 PE=1 SV=1;>tr|E9PF19|E9PF19_HUMAN Transducin beta-like protein 2 OS=Homo sapiens GN=TBL2 PE=4 SV=1;>tr|Q96E41|Q96E41_HUMAN TBL2 protein OS=Homo sapiens GN=TBL2 PE=2 SV=1;>tr|C9JVF	6	6	6	6	6	5	4	1	1	1	4	4	4	1	1	0	6	5	4	1	1	1	4	4	4	1	1	0	6	5	4	1	1	1	4	4	4	1	1	0	14.1	14.1
O43159;E9PPY3	O43159;E9PPY3	4;4	4;4	4;4	Ribosomal RNA-processing protein 8	RRP8	>sp|O43159|RRP8_HUMAN Ribosomal RNA-processing protein 8 OS=Homo sapiens GN=RRP8 PE=1 SV=2;>tr|E9PPY3|E9PPY3_HUMAN Ribosomal RNA-processing protein 8 OS=Homo sapiens GN=RRP8 PE=4 SV=1	2	4	4	4	4	4	4	0	0	0	4	4	4	0	0	0	4	4	4	0	0	0	4	4	4	0	0	0	4	4	4	0	0	0	4	4	4	0	0	0	11.4	11.4
Q4G0F5;E9PRT4;H0YCI7	Q4G0F5;E9PRT4	4;4;1	4;4;1	4;4;1	Vacuolar protein sorting-associated protein 26B	VPS26B	>sp|Q4G0F5|VP26B_HUMAN Vacuolar protein sorting-associated protein 26B OS=Homo sapiens GN=VPS26B PE=1 SV=2;>tr|E9PRT4|E9PRT4_HUMAN Vacuolar protein sorting-associated protein 26B OS=Homo sapiens GN=VPS26B PE=4 SV=1	3	4	4	4	3	3	2	0	0	0	4	3	3	0	0	0	3	3	2	0	0	0	4	3	3	0	0	0	3	3	2	0	0	0	4	3	3	0	0	0	15.8	15.8
H3BQK9;H3BPE1;Q9UPN3;F8W8Q1;Q9UPN3-2;Q9UPN3-3;F5GZL7;Q9UPN3-4;Q9UPN3-5;H0Y390;H0Y314;H0Y4F5;H0Y6T5;F5GZS2;E9PNZ4;E9PLY5;E7ES95;E9PLY0;H7BZ03;B4E2T3;H0Y7I1	H3BQK9;H3BPE1;Q9UPN3;F8W8Q1;Q9UPN3-2;Q9UPN3-3;F5GZL7;Q9UPN3-4;Q9UPN3-5;H0Y390	6;6;6;6;6;6;6;6;5;5;2;2;2;2;1;1;1;1;1;1;1	6;6;6;6;6;6;6;6;5;5;2;2;2;2;1;1;1;1;1;1;1	6;6;6;6;6;6;6;6;5;5;2;2;2;2;1;1;1;1;1;1;1	Microtubule-actin cross-linking factor 1, isoforms 1/2/3/5	MACF1	>tr|H3BQK9|H3BQK9_HUMAN Microtubule-actin cross-linking factor 1, isoforms 1/2/3/5 OS=Homo sapiens GN=MACF1 PE=4 SV=1;>tr|H3BPE1|H3BPE1_HUMAN Microtubule-actin cross-linking factor 1, isoforms 1/2/3/5 OS=Homo sapiens GN=MACF1 PE=4 SV=1;>sp|Q9UPN3|MACF1_HUM	21	6	6	6	1	5	4	0	0	0	4	4	4	0	0	0	1	5	4	0	0	0	4	4	4	0	0	0	1	5	4	0	0	0	4	4	4	0	0	0	1	1
Q69YQ0;F5H1H6;H0Y3Q3;F8WAN1;C9J8U1;C9JLY8	Q69YQ0;F5H1H6;H0Y3Q3;F8WAN1;C9J8U1	9;9;8;8;6;1	9;9;8;8;6;1	9;9;8;8;6;1	Cytospin-A	SPECC1L	>sp|Q69YQ0|CYTSA_HUMAN Cytospin-A OS=Homo sapiens GN=SPECC1L PE=1 SV=2;>tr|F5H1H6|F5H1H6_HUMAN Cytospin-A OS=Homo sapiens GN=SPECC1L PE=4 SV=1;>tr|H0Y3Q3|H0Y3Q3_HUMAN Cytospin-A OS=Homo sapiens GN=SPECC1L PE=4 SV=1;>tr|F8WAN1|F8WAN1_HUMAN Uncharacterized p	6	9	9	9	8	4	3	9	9	8	4	5	5	9	9	8	8	4	3	9	9	8	4	5	5	9	9	8	8	4	3	9	9	8	4	5	5	9	9	8	12.1	12.1
Q12797;F5H667;F8W7A9	Q12797;F5H667	6;6;1	6;6;1	6;6;1	Aspartyl/asparaginyl beta-hydroxylase	ASPH	>sp|Q12797|ASPH_HUMAN Aspartyl/asparaginyl beta-hydroxylase OS=Homo sapiens GN=ASPH PE=1 SV=3;>tr|F5H667|F5H667_HUMAN Aspartyl/asparaginyl beta-hydroxylase OS=Homo sapiens GN=ASPH PE=4 SV=1	3	6	6	6	5	5	5	0	0	0	4	4	5	0	0	0	5	5	5	0	0	0	4	4	5	0	0	0	5	5	5	0	0	0	4	4	5	0	0	0	8.3	8.3
Q9Y388;F5H6R1;Q5JY83	Q9Y388;F5H6R1;Q5JY83	6;6;3	6;6;3	6;6;3	RNA-binding motif protein, X-linked 2	RBMX2	>sp|Q9Y388|RBMX2_HUMAN RNA-binding motif protein, X-linked 2 OS=Homo sapiens GN=RBMX2 PE=1 SV=2;>tr|F5H6R1|F5H6R1_HUMAN RNA-binding motif protein, X-linked 2 OS=Homo sapiens GN=RBMX2 PE=4 SV=1;>tr|Q5JY83|Q5JY83_HUMAN RNA binding motif protein, X-linked 2 O	3	6	6	6	4	3	3	0	0	0	4	6	3	0	0	0	4	3	3	0	0	0	4	6	3	0	0	0	4	3	3	0	0	0	4	6	3	0	0	0	17.7	17.7
Q99590;F8VXG7;Q99590-2;F8W028	Q99590;F8VXG7;Q99590-2	4;4;4;1	4;4;4;1	4;4;4;1	Protein SCAF11	SCAF11	>sp|Q99590|SCAFB_HUMAN Protein SCAF11 OS=Homo sapiens GN=SCAF11 PE=1 SV=2;>tr|F8VXG7|F8VXG7_HUMAN Protein SCAF11 OS=Homo sapiens GN=SCAF11 PE=4 SV=1;>sp|Q99590-2|SCAFB_HUMAN Isoform 2 of Protein SCAF11 OS=Homo sapiens GN=SCAF11	4	4	4	4	3	4	3	0	2	0	4	4	4	3	3	2	3	4	3	0	2	0	4	4	4	3	3	2	3	4	3	0	2	0	4	4	4	3	3	2	3.3	3.3
Q1KMD3;H3BQZ7	Q1KMD3;H3BQZ7	6;6	6;6	6;6	Heterogeneous nuclear ribonucleoprotein U-like protein 2	HNRNPUL2;hCG_2044799	>sp|Q1KMD3|HNRL2_HUMAN Heterogeneous nuclear ribonucleoprotein U-like protein 2 OS=Homo sapiens GN=HNRNPUL2 PE=1 SV=1;>tr|H3BQZ7|H3BQZ7_HUMAN HCG2044799 OS=Homo sapiens GN=hCG_2044799 PE=4 SV=1	2	6	6	6	4	5	5	3	5	5	4	5	5	4	3	3	4	5	5	3	5	5	4	5	5	4	3	3	4	5	5	3	5	5	4	5	5	4	3	3	9	9
P22695;H3BRG4;H3BSJ9;H3BP04	P22695;H3BRG4;H3BSJ9;H3BP04	6;6;5;3	6;6;5;3	6;6;5;3	Cytochrome b-c1 complex subunit 2, mitochondrial	UQCRC2	>sp|P22695|QCR2_HUMAN Cytochrome b-c1 complex subunit 2, mitochondrial OS=Homo sapiens GN=UQCRC2 PE=1 SV=3;>tr|H3BRG4|H3BRG4_HUMAN Cytochrome b-c1 complex subunit 2, mitochondrial OS=Homo sapiens GN=UQCRC2 PE=3 SV=1;>tr|H3BSJ9|H3BSJ9_HUMAN Cytochrome b-c1	4	6	6	6	4	3	3	5	5	3	4	5	4	4	4	5	4	3	3	5	5	3	4	5	4	4	4	5	4	3	3	5	5	3	4	5	4	4	4	5	17	17
H7BYM7;Q86XZ4;F8VS10	H7BYM7;Q86XZ4	5;5;2	5;5;2	5;5;2	Spermatogenesis-associated serine-rich protein 2	SPATS2	>tr|H7BYM7|H7BYM7_HUMAN Spermatogenesis-associated serine-rich protein 2 OS=Homo sapiens GN=SPATS2 PE=4 SV=1;>sp|Q86XZ4|SPAS2_HUMAN Spermatogenesis-associated serine-rich protein 2 OS=Homo sapiens GN=SPATS2 PE=1 SV=1	3	5	5	5	4	4	4	0	0	0	4	4	4	0	0	0	4	4	4	0	0	0	4	4	4	0	0	0	4	4	4	0	0	0	4	4	4	0	0	0	12.1	12.1
Q9BXP5;Q9BXP5-3;Q9BXP5-2;Q9BXP5-4;Q9BXP5-5;H7C3A1;E7EPT2;H7C159	Q9BXP5;Q9BXP5-3;Q9BXP5-2;Q9BXP5-4;Q9BXP5-5;H7C3A1;E7EPT2	5;5;5;5;5;5;3;1	5;5;5;5;5;5;3;1	5;5;5;5;5;5;3;1	Serrate RNA effector molecule homolog	SRRT	>sp|Q9BXP5|SRRT_HUMAN Serrate RNA effector molecule homolog OS=Homo sapiens GN=SRRT PE=1 SV=1;>sp|Q9BXP5-3|SRRT_HUMAN Isoform 3 of Serrate RNA effector molecule homolog OS=Homo sapiens GN=SRRT;>sp|Q9BXP5-2|SRRT_HUMAN Isoform 2 of Serrate RNA effector molec	8	5	5	5	5	4	4	1	2	1	4	3	3	1	1	0	5	4	4	1	2	1	4	3	3	1	1	0	5	4	4	1	2	1	4	3	3	1	1	0	5.6	5.6
Q8IZH2;Q8IZH2-2;H7C5E4	Q8IZH2;Q8IZH2-2;H7C5E4	8;8;8	8;8;8	8;8;8	5-3 exoribonuclease 1	XRN1	>sp|Q8IZH2|XRN1_HUMAN 5-3 exoribonuclease 1 OS=Homo sapiens GN=XRN1 PE=1 SV=1;>sp|Q8IZH2-2|XRN1_HUMAN Isoform 2 of 5-3 exoribonuclease 1 OS=Homo sapiens GN=XRN1;>tr|H7C5E4|H7C5E4_HUMAN 5-3 exoribonuclease 1 (Fragment) OS=Homo sapiens GN=XRN1 PE=4 SV=	3	8	8	8	8	6	5	0	0	0	4	3	4	0	0	0	8	6	5	0	0	0	4	3	4	0	0	0	8	6	5	0	0	0	4	3	4	0	0	0	6.2	6.2
O60293;O60293-2;G3V1X1;O60293-4	O60293;O60293-2	5;5;1;1	5;5;1;1	5;5;1;1	Zinc finger C3H1 domain-containing protein	ZFC3H1	>sp|O60293|ZC3H1_HUMAN Zinc finger C3H1 domain-containing protein OS=Homo sapiens GN=ZFC3H1 PE=1 SV=3;>sp|O60293-2|ZC3H1_HUMAN Isoform 2 of Zinc finger C3H1 domain-containing protein OS=Homo sapiens GN=ZFC3H1	4	5	5	5	4	5	4	0	0	0	4	4	2	0	0	0	4	5	4	0	0	0	4	4	2	0	0	0	4	5	4	0	0	0	4	4	2	0	0	0	3.1	3.1
O75369-8;O75369;O75369-9;O75369-2;O75369-3;O75369-6;O75369-4;O75369-5;O75369-7;E7EN95	O75369-8;O75369;O75369-9;O75369-2;O75369-3;O75369-6;O75369-4;O75369-5	5;5;5;5;5;5;5;5;2;2	2;2;2;2;2;2;2;2;2;2	2;2;2;2;2;2;2;2;2;2	Filamin-B	FLNB	>sp|O75369-8|FLNB_HUMAN Isoform 8 of Filamin-B OS=Homo sapiens GN=FLNB;>sp|O75369|FLNB_HUMAN Filamin-B OS=Homo sapiens GN=FLNB PE=1 SV=2;>sp|O75369-9|FLNB_HUMAN Isoform 9 of Filamin-B OS=Homo sapiens GN=FLNB;>sp|O75369-2|FLNB_HUMAN Isoform 2 of Filamin-B O	10	5	2	2	4	5	4	4	4	3	4	4	4	3	3	3	1	2	1	1	1	0	1	1	1	0	0	0	1	2	1	1	1	0	1	1	1	0	0	0	2	0.9
O75525;O75525-2;E5RJZ9;H0YAQ3;H0YAQ1;E5RG12	O75525;O75525-2;E5RJZ9;H0YAQ3;H0YAQ1;E5RG12	5;5;3;3;3;3	5;5;3;3;3;3	5;5;3;3;3;3	KH domain-containing, RNA-binding, signal transduction-associated protein 3	KHDRBS3	>sp|O75525|KHDR3_HUMAN KH domain-containing, RNA-binding, signal transduction-associated protein 3 OS=Homo sapiens GN=KHDRBS3 PE=1 SV=1;>sp|O75525-2|KHDR3_HUMAN Isoform 2 of KH domain-containing, RNA-binding, signal transduction-associated protein 3 OS=Hom	6	5	5	5	5	4	5	0	0	0	4	3	3	0	0	0	5	4	5	0	0	0	4	3	3	0	0	0	5	4	5	0	0	0	4	3	3	0	0	0	16.8	16.8
O75569;O75569-2;O75569-3;B4DJC7;G5E9Q4;C9JMM3;F8WEG8	O75569;O75569-2;O75569-3;B4DJC7;G5E9Q4	4;3;3;2;2;1;1	4;3;3;2;2;1;1	4;3;3;2;2;1;1	Interferon-inducible double stranded RNA-dependent protein kinase activator A	PRKRA	>sp|O75569|PRKRA_HUMAN Interferon-inducible double stranded RNA-dependent protein kinase activator A OS=Homo sapiens GN=PRKRA PE=1 SV=1;>sp|O75569-2|PRKRA_HUMAN Isoform 2 of Interferon-inducible double stranded RNA-dependent protein kinase activator A OS=H	7	4	4	4	2	2	2	0	0	0	4	4	3	0	0	0	2	2	2	0	0	0	4	4	3	0	0	0	2	2	2	0	0	0	4	4	3	0	0	0	18.5	18.5
O75592;O75592-2;H7C3U4	O75592;O75592-2	10;10;2	10;10;2	10;10;2	Probable E3 ubiquitin-protein ligase MYCBP2	MYCBP2	>sp|O75592|MYCB2_HUMAN Probable E3 ubiquitin-protein ligase MYCBP2 OS=Homo sapiens GN=MYCBP2 PE=1 SV=3;>sp|O75592-2|MYCB2_HUMAN Isoform 2 of Probable E3 ubiquitin-protein ligase MYCBP2 OS=Homo sapiens GN=MYCBP2	3	10	10	10	6	5	6	0	0	0	4	5	7	1	0	0	6	5	6	0	0	0	4	5	7	1	0	0	6	5	6	0	0	0	4	5	7	1	0	0	3	3
O94776;Q68DB1	O94776;Q68DB1	5;4	5;4	5;4	Metastasis-associated protein MTA2	MTA2;DKFZp686F2281	>sp|O94776|MTA2_HUMAN Metastasis-associated protein MTA2 OS=Homo sapiens GN=MTA2 PE=1 SV=1;>tr|Q68DB1|Q68DB1_HUMAN Metastasis-associated protein MTA2 OS=Homo sapiens GN=DKFZp686F2281 PE=2 SV=1	2	5	5	5	4	4	4	1	0	0	4	4	4	0	0	0	4	4	4	1	0	0	4	4	4	0	0	0	4	4	4	1	0	0	4	4	4	0	0	0	8.5	8.5
P01834	P01834	4	4	4	Ig kappa chain C region	IGKC	>sp|P01834|IGKC_HUMAN Ig kappa chain C region OS=Homo sapiens GN=IGKC PE=1 SV=1	1	4	4	4	4	3	4	4	4	4	4	4	3	4	4	4	4	3	4	4	4	4	4	4	3	4	4	4	4	3	4	4	4	4	4	4	3	4	4	4	52.8	52.8
P04792;B4DL87;F8WE04;C9J3N8	P04792;B4DL87;F8WE04;C9J3N8	4;3;2;2	4;3;2;2	4;3;2;2	Heat shock protein beta-1	HSPB1	>sp|P04792|HSPB1_HUMAN Heat shock protein beta-1 OS=Homo sapiens GN=HSPB1 PE=1 SV=2;>tr|B4DL87|B4DL87_HUMAN Heat shock protein beta-1 OS=Homo sapiens GN=HSPB1 PE=2 SV=1;>tr|F8WE04|F8WE04_HUMAN Heat shock protein beta-1 OS=Homo sapiens GN=HSPB1 PE=4 SV=1;>t	4	4	4	4	3	3	3	2	3	2	4	4	4	4	4	4	3	3	3	2	3	2	4	4	4	4	4	4	3	3	3	2	3	2	4	4	4	4	4	4	29.3	29.3
P05387;H0YDD8;P05386;A6NIB2	P05387;H0YDD8	4;2;1;1	4;2;1;1	4;2;1;1	60S acidic ribosomal protein P2	RPLP2	>sp|P05387|RLA2_HUMAN 60S acidic ribosomal protein P2 OS=Homo sapiens GN=RPLP2 PE=1 SV=1;>tr|H0YDD8|H0YDD8_HUMAN 60S acidic ribosomal protein P2 (Fragment) OS=Homo sapiens GN=RPLP2 PE=4 SV=1	4	4	4	4	3	3	3	3	3	3	4	3	4	3	3	2	3	3	3	3	3	3	4	3	4	3	3	2	3	3	3	3	3	3	4	3	4	3	3	2	55.7	55.7
P06493;P06493-2;E5RIU6;Q00526;G3V317	P06493;P06493-2;E5RIU6	5;4;3;2;1	4;4;2;1;1	3;3;1;0;0	Cyclin-dependent kinase 1	CDK1	>sp|P06493|CDK1_HUMAN Cyclin-dependent kinase 1 OS=Homo sapiens GN=CDK1 PE=1 SV=3;>sp|P06493-2|CDK1_HUMAN Isoform 2 of Cyclin-dependent kinase 1 OS=Homo sapiens GN=CDK1;>tr|E5RIU6|E5RIU6_HUMAN Cyclin-dependent kinase 1 (Fragment) OS=Homo sapiens GN=CDK1 PE	5	5	4	3	4	5	3	3	2	1	4	4	4	1	2	1	3	4	3	3	2	1	3	3	3	1	1	1	2	3	2	2	2	0	2	2	2	1	1	1	18.5	15.8
P09012;B4DDC7;P08579	P09012;B4DDC7	5;3;1	5;3;1	5;3;1	U1 small nuclear ribonucleoprotein A	SNRPA	>sp|P09012|SNRPA_HUMAN U1 small nuclear ribonucleoprotein A OS=Homo sapiens GN=SNRPA PE=1 SV=3;>tr|B4DDC7|B4DDC7_HUMAN U1 small nuclear ribonucleoprotein A OS=Homo sapiens GN=SNRPA PE=2 SV=1	3	5	5	5	4	4	4	1	1	0	4	3	4	0	1	1	4	4	4	1	1	0	4	3	4	0	1	1	4	4	4	1	1	0	4	3	4	0	1	1	21.6	21.6
P09661;H0YKK0;H0YMA0;H0YLR3;O95485;Q9UEN1	P09661;H0YKK0;H0YMA0	5;3;3;2;2;2	5;3;3;2;2;2	5;3;3;2;2;2	U2 small nuclear ribonucleoprotein A	SNRPA1	>sp|P09661|RU2A_HUMAN U2 small nuclear ribonucleoprotein A OS=Homo sapiens GN=SNRPA1 PE=1 SV=2;>tr|H0YKK0|H0YKK0_HUMAN Small nuclear ribonucleoprotein polypeptide A, isoform CRA_a OS=Homo sapiens GN=SNRPA1 PE=4 SV=1;>tr|H0YMA0|H0YMA0_HUMAN U2 small nucle	6	5	5	5	5	4	5	1	0	3	4	4	4	2	2	2	5	4	5	1	0	3	4	4	4	2	2	2	5	4	5	1	0	3	4	4	4	2	2	2	22.7	22.7
P0CG05;P0CG06;A0M8Q6;P0CF74;P0CG04	P0CG05;P0CG06;A0M8Q6;P0CF74	5;4;3;3;2	5;4;3;3;2	3;2;1;1;0	Ig lambda-2 chain C regions;Ig lambda-3 chain C regions;Ig lambda-7 chain C region;Ig lambda-6 chain C region	IGLC2;IGLC3;IGLC7;IGLC6	>sp|P0CG05|LAC2_HUMAN Ig lambda-2 chain C regions OS=Homo sapiens GN=IGLC2 PE=1 SV=1;>sp|P0CG06|LAC3_HUMAN Ig lambda-3 chain C regions OS=Homo sapiens GN=IGLC3 PE=1 SV=1;>sp|A0M8Q6|LAC7_HUMAN Ig lambda-7 chain C region OS=Homo sapiens GN=IGLC7 PE=1 SV=2;>s	5	5	5	3	4	3	4	4	4	4	4	3	3	4	4	4	4	3	4	4	4	4	4	3	3	4	4	4	2	1	2	2	2	2	2	1	1	2	2	2	52.8	52.8
P17858;P17858-2;F5H3H2;F8WEU2;H0YIX6	P17858;P17858-2;F5H3H2	6;5;5;1;1	6;5;5;1;1	5;4;4;1;1	6-phosphofructokinase, liver type	PFKL	>sp|P17858|K6PL_HUMAN 6-phosphofructokinase, liver type OS=Homo sapiens GN=PFKL PE=1 SV=6;>sp|P17858-2|K6PL_HUMAN Isoform 2 of 6-phosphofructokinase, liver type OS=Homo sapiens GN=PFKL;>tr|F5H3H2|F5H3H2_HUMAN 6-phosphofructokinase, liver type OS=Homo sapie	5	6	6	5	5	5	5	4	3	3	4	5	4	2	3	3	5	5	5	4	3	3	4	5	4	2	3	3	4	4	4	3	2	2	3	4	3	2	2	2	9.6	9.6
P19623	P19623	7	7	7	Spermidine synthase	SRM	>sp|P19623|SPEE_HUMAN Spermidine synthase OS=Homo sapiens GN=SRM PE=1 SV=1	1	7	7	7	5	5	5	6	5	5	4	4	3	5	5	2	5	5	5	6	5	5	4	4	3	5	5	2	5	5	5	6	5	5	4	4	3	5	5	2	21.9	21.9
E9PK25;P23528;E9PP50;G3V1A4;E9PQB7;Q9Y281;G3V5P4;E9PS23;E9PLJ3	E9PK25;P23528;E9PP50;G3V1A4;E9PQB7	5;5;4;4;3;2;2;2;2	5;5;4;4;3;2;2;2;2	5;5;4;4;3;2;2;2;2	Cofilin-1	CFL1	>tr|E9PK25|E9PK25_HUMAN Cofilin-1 OS=Homo sapiens GN=CFL1 PE=4 SV=1;>sp|P23528|COF1_HUMAN Cofilin-1 OS=Homo sapiens GN=CFL1 PE=1 SV=3;>tr|E9PP50|E9PP50_HUMAN Cofilin-1 (Fragment) OS=Homo sapiens GN=CFL1 PE=4 SV=1;>tr|G3V1A4|G3V1A4_HUMAN Cofilin 1 (Non-musc	9	5	5	5	5	5	5	5	5	5	4	4	4	4	3	2	5	5	5	5	5	5	4	4	4	4	3	2	5	5	5	5	5	5	4	4	4	4	3	2	41.7	41.7
P27348;E9PG15;B4DMT8	P27348;E9PG15;B4DMT8	4;3;2	2;2;1	2;2;1	14-3-3 protein theta	YWHAQ	>sp|P27348|1433T_HUMAN 14-3-3 protein theta OS=Homo sapiens GN=YWHAQ PE=1 SV=1;>tr|E9PG15|E9PG15_HUMAN 14-3-3 protein theta (Fragment) OS=Homo sapiens GN=YWHAQ PE=4 SV=1;>tr|B4DMT8|B4DMT8_HUMAN 14-3-3 protein theta OS=Homo sapiens GN=YWHAQ PE=2 SV=1	3	4	2	2	3	2	4	3	2	2	4	3	3	3	2	1	2	2	2	2	1	1	2	2	2	1	1	1	2	2	2	2	1	1	2	2	2	1	1	1	16.7	9.4
P30041	P30041	7	7	7	Peroxiredoxin-6	PRDX6	>sp|P30041|PRDX6_HUMAN Peroxiredoxin-6 OS=Homo sapiens GN=PRDX6 PE=1 SV=3	1	7	7	7	6	4	5	5	5	5	4	4	4	5	5	4	6	4	5	5	5	5	4	4	4	5	5	4	6	4	5	5	5	5	4	4	4	5	5	4	40.6	40.6
P31930	P31930	5	5	5	Cytochrome b-c1 complex subunit 1, mitochondrial	UQCRC1	>sp|P31930|QCR1_HUMAN Cytochrome b-c1 complex subunit 1, mitochondrial OS=Homo sapiens GN=UQCRC1 PE=1 SV=3	1	5	5	5	4	5	4	3	3	3	4	5	5	4	4	4	4	5	4	3	3	3	4	5	5	4	4	4	4	5	4	3	3	3	4	5	5	4	4	4	15.8	15.8
P33176;Q12840;O60282;E9PET8;O60282-2	P33176;Q12840;O60282;E9PET8	8;4;4;4;2	8;4;4;4;2	8;4;4;4;2	Kinesin-1 heavy chain;Kinesin heavy chain isoform 5A;Kinesin heavy chain isoform 5C	KIF5B;KIF5A;KIF5C	>sp|P33176|KINH_HUMAN Kinesin-1 heavy chain OS=Homo sapiens GN=KIF5B PE=1 SV=1;>sp|Q12840|KIF5A_HUMAN Kinesin heavy chain isoform 5A OS=Homo sapiens GN=KIF5A PE=1 SV=2;>sp|O60282|KIF5C_HUMAN Kinesin heavy chain isoform 5C OS=Homo sapiens GN=KIF5C PE=1 SV=1	5	8	8	8	8	7	7	7	5	6	4	5	6	6	5	7	8	7	7	7	5	6	4	5	6	6	5	7	8	7	7	7	5	6	4	5	6	6	5	7	11.2	11.2
P42677;Q5T4L4	P42677;Q5T4L4	5;5	5;5	4;4	40S ribosomal protein S27	RPS27	>sp|P42677|RS27_HUMAN 40S ribosomal protein S27 OS=Homo sapiens GN=RPS27 PE=1 SV=3;>tr|Q5T4L4|Q5T4L4_HUMAN 40S ribosomal protein S27 OS=Homo sapiens GN=RPS27 PE=4 SV=1	2	5	5	4	5	5	5	3	2	3	4	4	4	2	2	2	5	5	5	3	2	3	4	4	4	2	2	2	4	4	4	2	1	2	3	3	3	1	1	1	35.7	35.7
P42766;F2Z388;H0Y3A0	P42766;F2Z388;H0Y3A0	4;3;3	4;3;3	4;3;3	60S ribosomal protein L35	RPL35	>sp|P42766|RL35_HUMAN 60S ribosomal protein L35 OS=Homo sapiens GN=RPL35 PE=1 SV=2;>tr|F2Z388|F2Z388_HUMAN 60S ribosomal protein L35 OS=Homo sapiens GN=RPL35 PE=3 SV=1;>tr|H0Y3A0|H0Y3A0_HUMAN 60S ribosomal protein L35 (Fragment) OS=Homo sapiens GN=RPL35 PE	3	4	4	4	4	4	4	4	4	4	4	4	4	4	4	4	4	4	4	4	4	4	4	4	4	4	4	4	4	4	4	4	4	4	4	4	4	4	4	4	29.3	29.3
P50454;B4DN87;E9PPV6;E9PR70;E9PMI5;E9PK86;E9PNX1;E9PKH2;E9PRS3;E9PIG2;E9PJH8;E9PQ34;E9PLA6;H0YEP8	P50454;B4DN87;E9PPV6;E9PR70;E9PMI5;E9PK86;E9PNX1;E9PKH2;E9PRS3;E9PIG2;E9PJH8	6;5;3;3;3;3;3;3;3;3;3;2;1;1	6;5;3;3;3;3;3;3;3;3;3;2;1;1	6;5;3;3;3;3;3;3;3;3;3;2;1;1	Serpin H1	SERPINH1	>sp|P50454|SERPH_HUMAN Serpin H1 OS=Homo sapiens GN=SERPINH1 PE=1 SV=2;>tr|B4DN87|B4DN87_HUMAN Serpin H1 OS=Homo sapiens GN=SERPINH1 PE=2 SV=1;>tr|E9PPV6|E9PPV6_HUMAN Serpin H1 OS=Homo sapiens GN=SERPINH1 PE=3 SV=1;>tr|E9PR70|E9PR70_HUMAN Serpin H1 (Fragme	14	6	6	6	4	2	3	4	3	4	4	3	5	2	2	3	4	2	3	4	3	4	4	3	5	2	2	3	4	2	3	4	3	4	4	3	5	2	2	3	21.3	21.3
P51571;A6NLM8;H7C1C6	P51571;A6NLM8;H7C1C6	5;3;3	5;3;3	5;3;3	Translocon-associated protein subunit delta	SSR4	>sp|P51571|SSRD_HUMAN Translocon-associated protein subunit delta OS=Homo sapiens GN=SSR4 PE=1 SV=1;>tr|A6NLM8|A6NLM8_HUMAN Translocon-associated protein subunit delta OS=Homo sapiens GN=SSR4 PE=4 SV=1;>tr|H7C1C6|H7C1C6_HUMAN Translocon-associated protein	3	5	5	5	5	5	4	4	3	1	4	5	4	2	3	3	5	5	4	4	3	1	4	5	4	2	3	3	5	5	4	4	3	1	4	5	4	2	3	3	31.2	31.2
P52292	P52292	4	4	4	Importin subunit alpha-2	KPNA2	>sp|P52292|IMA2_HUMAN Importin subunit alpha-2 OS=Homo sapiens GN=KPNA2 PE=1 SV=1	1	4	4	4	4	4	4	2	2	2	4	4	4	1	1	1	4	4	4	2	2	2	4	4	4	1	1	1	4	4	4	2	2	2	4	4	4	1	1	1	10.4	10.4
P56537;B7ZBG9;B7ZBH1	P56537;B7ZBG9;B7ZBH1	4;2;2	4;2;2	4;2;2	Eukaryotic translation initiation factor 6	EIF6	>sp|P56537|IF6_HUMAN Eukaryotic translation initiation factor 6 OS=Homo sapiens GN=EIF6 PE=1 SV=1;>tr|B7ZBG9|B7ZBG9_HUMAN Eukaryotic translation initiation factor 6 OS=Homo sapiens GN=EIF6 PE=3 SV=1;>tr|B7ZBH1|B7ZBH1_HUMAN Eukaryotic translation initiation	3	4	4	4	3	3	3	2	2	3	4	3	3	2	2	1	3	3	3	2	2	3	4	3	3	2	2	1	3	3	3	2	2	3	4	3	3	2	2	1	26.9	26.9
P61981;B4DHC4;B4DE78	P61981;B4DHC4;B4DE78	5;4;4	3;2;2	2;2;1	14-3-3 protein gamma;14-3-3 protein gamma, N-terminally processed	YWHAG	>sp|P61981|1433G_HUMAN 14-3-3 protein gamma OS=Homo sapiens GN=YWHAG PE=1 SV=2;>tr|B4DHC4|B4DHC4_HUMAN 14-3-3 protein gamma, N-terminally processed OS=Homo sapiens GN=YWHAG PE=2 SV=1;>tr|B4DE78|B4DE78_HUMAN 14-3-3 protein gamma, N-terminally processed OS=H	3	5	3	2	3	2	4	4	4	4	4	3	3	5	4	3	2	2	2	3	3	3	2	2	2	3	3	3	1	1	1	2	2	2	1	1	1	2	2	2	23.9	16.6
P62277;E9PS50	P62277;E9PS50	4;2	4;2	4;2	40S ribosomal protein S13	RPS13	>sp|P62277|RS13_HUMAN 40S ribosomal protein S13 OS=Homo sapiens GN=RPS13 PE=1 SV=2;>tr|E9PS50|E9PS50_HUMAN 40S ribosomal protein S13 (Fragment) OS=Homo sapiens GN=RPS13 PE=4 SV=1	2	4	4	4	4	4	4	3	3	3	4	3	4	3	4	3	4	4	4	3	3	3	4	3	4	3	4	3	4	4	4	3	3	3	4	3	4	3	4	3	28.5	28.5
P62314	P62314	4	4	4	Small nuclear ribonucleoprotein Sm D1	SNRPD1	>sp|P62314|SMD1_HUMAN Small nuclear ribonucleoprotein Sm D1 OS=Homo sapiens GN=SNRPD1 PE=1 SV=1	1	4	4	4	3	4	4	2	2	1	4	4	4	2	3	2	3	4	4	2	2	1	4	4	4	2	3	2	3	4	4	2	2	1	4	4	4	2	3	2	42	42
P62495;B7Z7P8;Q96CG1;D6RCB3;I3L492;D6RJE8	P62495;B7Z7P8;Q96CG1;D6RCB3	4;3;3;2;1;1	4;3;3;2;1;1	4;3;3;2;1;1	Eukaryotic peptide chain release factor subunit 1	ETF1	>sp|P62495|ERF1_HUMAN Eukaryotic peptide chain release factor subunit 1 OS=Homo sapiens GN=ETF1 PE=1 SV=3;>tr|B7Z7P8|B7Z7P8_HUMAN Eukaryotic peptide chain release factor subunit 1 OS=Homo sapiens GN=ETF1 PE=2 SV=1;>tr|Q96CG1|Q96CG1_HUMAN ETF1 protein OS=Ho	6	4	4	4	4	4	4	3	3	1	4	4	4	3	2	2	4	4	4	3	3	1	4	4	4	3	2	2	4	4	4	3	3	1	4	4	4	3	2	2	13.3	13.3
P68431;P84243;Q16695;Q71DI3;Q5TEC6;Q6NXT2;B4DEB1	P68431;P84243;Q16695;Q71DI3;Q5TEC6;Q6NXT2;B4DEB1	4;4;4;4;3;3;3	4;4;4;4;3;3;3	4;4;4;4;3;3;3	Histone H3.1;Histone H3.3;Histone H3.1t;Histone H3.2;Histone H3;Histone H3.3C	HIST1H3A;H3F3A;HIST3H3;HIST2H3A;HIST2H3PS2;H3F3C	>sp|P68431|H31_HUMAN Histone H3.1 OS=Homo sapiens GN=HIST1H3A PE=1 SV=2;>sp|P84243|H33_HUMAN Histone H3.3 OS=Homo sapiens GN=H3F3A PE=1 SV=2;>sp|Q16695|H31T_HUMAN Histone H3.1t OS=Homo sapiens GN=HIST3H3 PE=1 SV=3;>sp|Q71DI3|H32_HUMAN Histone H3.2 OS=Homo	7	4	4	4	4	4	4	3	4	4	4	4	4	2	1	3	4	4	4	3	4	4	4	4	4	2	1	3	4	4	4	3	4	4	4	4	4	2	1	3	25	25
P82933	P82933	7	7	7	28S ribosomal protein S9, mitochondrial	MRPS9	>sp|P82933|RT09_HUMAN 28S ribosomal protein S9, mitochondrial OS=Homo sapiens GN=MRPS9 PE=1 SV=2	1	7	7	7	5	5	4	0	0	0	4	4	5	1	2	0	5	5	4	0	0	0	4	4	5	1	2	0	5	5	4	0	0	0	4	4	5	1	2	0	23.2	23.2
Q07021;I3L3B0;I3L3Q7	Q07021;I3L3B0;I3L3Q7	4;2;2	4;2;2	4;2;2	Complement component 1 Q subcomponent-binding protein, mitochondrial	C1QBP	>sp|Q07021|C1QBP_HUMAN Complement component 1 Q subcomponent-binding protein, mitochondrial OS=Homo sapiens GN=C1QBP PE=1 SV=1;>tr|I3L3B0|I3L3B0_HUMAN Complement component 1 Q subcomponent-binding protein, mitochondrial OS=Homo sapiens GN=C1QBP PE=4 SV=1;>	3	4	4	4	4	4	4	2	2	2	4	4	4	3	3	2	4	4	4	2	2	2	4	4	4	3	3	2	4	4	4	2	2	2	4	4	4	3	3	2	22.3	22.3
Q13347;Q5TFK1	Q13347	4;1	4;1	4;1	Eukaryotic translation initiation factor 3 subunit I	EIF3I	>sp|Q13347|EIF3I_HUMAN Eukaryotic translation initiation factor 3 subunit I OS=Homo sapiens GN=EIF3I PE=1 SV=1	2	4	4	4	2	2	2	2	2	2	4	3	4	2	1	3	2	2	2	2	2	2	4	3	4	2	1	3	2	2	2	2	2	2	4	3	4	2	1	3	14.2	14.2
Q13425;Q13425-2;H0YCS0;H0YF03;Q13884;Q13884-2;H7BY41	Q13425;Q13425-2	5;4;2;2;1;1;1	5;4;2;2;1;1;1	5;4;2;2;1;1;1	Beta-2-syntrophin	SNTB2	>sp|Q13425|SNTB2_HUMAN Beta-2-syntrophin OS=Homo sapiens GN=SNTB2 PE=1 SV=1;>sp|Q13425-2|SNTB2_HUMAN Isoform 2 of Beta-2-syntrophin OS=Homo sapiens GN=SNTB2	7	5	5	5	4	4	4	0	0	0	4	5	4	1	0	0	4	4	4	0	0	0	4	5	4	1	0	0	4	4	4	0	0	0	4	5	4	1	0	0	9.8	9.8
Q13464;D6REE7;C9JFJ0	Q13464	6;1;1	6;1;1	4;0;0	Rho-associated protein kinase 1	ROCK1	>sp|Q13464|ROCK1_HUMAN Rho-associated protein kinase 1 OS=Homo sapiens GN=ROCK1 PE=1 SV=1	3	6	6	4	6	6	6	1	0	0	4	4	2	0	0	1	6	6	6	1	0	0	4	4	2	0	0	1	4	4	4	0	0	0	3	3	1	0	0	0	5	5
Q13555-6;Q13555;Q13555-8;Q13555-2;Q13555-9;Q13555-7;Q13555-4;Q13555-5;Q13555-3;Q5SWX3;Q13555-10;Q8WU40;Q13554;Q13554-2;Q13554-5;Q13554-8;Q13554-3;Q13554-6;Q13554-4;Q13554-7;H7BXS4;B7Z1Z6;H0Y6G2;H7BZC6;B4DVQ3	Q13555-6;Q13555;Q13555-8;Q13555-2;Q13555-9;Q13555-7;Q13555-4;Q13555-5;Q13555-3;Q5SWX3;Q13555-10;Q8WU40;Q13554;Q13554-2;Q13554-5;Q13554-8;Q13554-3;Q13554-6;Q13554-4;Q13554-7;H7BXS4;B7Z1Z6	5;5;5;5;5;5;5;5;5;5;5;4;3;3;3;3;3;3;3;3;3;3;2;1;1	5;5;5;5;5;5;5;5;5;5;5;4;3;3;3;3;3;3;3;3;3;3;2;1;1	2;2;2;2;2;2;2;2;2;2;2;1;1;1;1;1;1;1;1;1;1;1;1;1;1	Calcium/calmodulin-dependent protein kinase type II subunit gamma;Calcium/calmodulin-dependent protein kinase type II subunit beta	CAMK2G;CAMK2B	>sp|Q13555-6|KCC2G_HUMAN Isoform 6 of Calcium/calmodulin-dependent protein kinase type II subunit gamma OS=Homo sapiens GN=CAMK2G;>sp|Q13555|KCC2G_HUMAN Calcium/calmodulin-dependent protein kinase type II subunit gamma OS=Homo sapiens GN=CAMK2G PE=1 SV=3;>	25	5	5	2	4	4	5	1	0	1	4	3	4	1	2	2	4	4	5	1	0	1	4	3	4	1	2	2	1	1	2	0	0	0	1	0	1	0	0	0	11.4	11.4
Q14160-3;Q14160;Q14160-2;E7EMI2;H0YCG0;Q9BTT6;Q9BTT6-2;Q5T0G3	Q14160-3;Q14160;Q14160-2	6;6;5;2;1;1;1;1	6;6;5;2;1;1;1;1	6;6;5;2;1;1;1;1	Protein scribble homolog	SCRIB	>sp|Q14160-3|SCRIB_HUMAN Isoform 3 of Protein scribble homolog OS=Homo sapiens GN=SCRIB;>sp|Q14160|SCRIB_HUMAN Protein scribble homolog OS=Homo sapiens GN=SCRIB PE=1 SV=4;>sp|Q14160-2|SCRIB_HUMAN Isoform 2 of Protein scribble homolog OS=Homo sapiens GN=SCR	8	6	6	6	5	4	4	4	4	4	4	4	5	4	4	3	5	4	4	4	4	4	4	4	5	4	4	3	5	4	4	4	4	4	4	4	5	4	4	3	4.3	4.3
Q14247-2;Q14247;Q14247-3;H7C314;B4E358;E9PP90;E9PKG3;H0YCD9	Q14247-2;Q14247;Q14247-3;H7C314	6;6;6;4;2;2;2;1	6;6;6;4;2;2;2;1	6;6;6;4;2;2;2;1	Src substrate cortactin	CTTN	>sp|Q14247-2|SRC8_HUMAN Isoform 2 of Src substrate cortactin OS=Homo sapiens GN=CTTN;>sp|Q14247|SRC8_HUMAN Src substrate cortactin OS=Homo sapiens GN=CTTN PE=1 SV=2;>sp|Q14247-3|SRC8_HUMAN Isoform 3 of Src substrate cortactin OS=Homo sapiens GN=CTTN;>tr|H7	8	6	6	6	6	4	3	2	3	2	4	4	4	3	2	2	6	4	3	2	3	2	4	4	4	3	2	2	6	4	3	2	3	2	4	4	4	3	2	2	11.5	11.5
Q14739;C9JXK0;C9JES9	Q14739;C9JXK0	6;5;2	6;5;2	6;5;2	Lamin-B receptor	LBR	>sp|Q14739|LBR_HUMAN Lamin-B receptor OS=Homo sapiens GN=LBR PE=1 SV=2;>tr|C9JXK0|C9JXK0_HUMAN Lamin-B receptor (Fragment) OS=Homo sapiens GN=LBR PE=4 SV=1	3	6	6	6	5	5	6	4	3	3	4	4	4	3	4	4	5	5	6	4	3	3	4	4	4	3	4	4	5	5	6	4	3	3	4	4	4	3	4	4	9.9	9.9
Q15181;Q5SQT6	Q15181;Q5SQT6	6;4	6;4	6;4	Inorganic pyrophosphatase	PPA1	>sp|Q15181|IPYR_HUMAN Inorganic pyrophosphatase OS=Homo sapiens GN=PPA1 PE=1 SV=2;>tr|Q5SQT6|Q5SQT6_HUMAN Inorganic pyrophosphatase OS=Homo sapiens GN=PPA1 PE=2 SV=1	2	6	6	6	5	4	4	4	5	3	4	4	3	4	5	4	5	4	4	4	5	3	4	4	3	4	5	4	5	4	4	4	5	3	4	4	3	4	5	4	30.4	30.4
Q15691	Q15691	4	4	4	Microtubule-associated protein RP/EB family member 1	MAPRE1	>sp|Q15691|MARE1_HUMAN Microtubule-associated protein RP/EB family member 1 OS=Homo sapiens GN=MAPRE1 PE=1 SV=3	1	4	4	4	4	4	4	2	1	1	4	4	4	0	1	0	4	4	4	2	1	1	4	4	4	0	1	0	4	4	4	2	1	1	4	4	4	0	1	0	22.8	22.8
Q16540;A8MYK1;A8MVT4;A6NJD9;H7C2P7	Q16540;A8MYK1;A8MVT4;A6NJD9;H7C2P7	4;3;3;3;2	4;3;3;3;2	4;3;3;3;2	39S ribosomal protein L23, mitochondrial	MRPL23	>sp|Q16540|RM23_HUMAN 39S ribosomal protein L23, mitochondrial OS=Homo sapiens GN=MRPL23 PE=1 SV=1;>tr|A8MYK1|A8MYK1_HUMAN 39S ribosomal protein L23, mitochondrial OS=Homo sapiens GN=MRPL23 PE=4 SV=1;>tr|A8MVT4|A8MVT4_HUMAN 39S ribosomal protein L23, mitoc	5	4	4	4	3	4	4	3	3	2	4	3	3	3	2	3	3	4	4	3	3	2	4	3	3	3	2	3	3	4	4	3	3	2	4	3	3	3	2	3	35.9	35.9
Q49A26;Q49A26-3;Q49A26-2;Q49A26-4;Q49A26-5	Q49A26;Q49A26-3;Q49A26-2;Q49A26-4;Q49A26-5	6;6;6;6;6	6;6;6;6;6	6;6;6;6;6	Putative oxidoreductase GLYR1	GLYR1	>sp|Q49A26|GLYR1_HUMAN Putative oxidoreductase GLYR1 OS=Homo sapiens GN=GLYR1 PE=1 SV=3;>sp|Q49A26-3|GLYR1_HUMAN Isoform 3 of Putative oxidoreductase GLYR1 OS=Homo sapiens GN=GLYR1;>sp|Q49A26-2|GLYR1_HUMAN Isoform 2 of Putative oxidoreductase GLYR1 OS=Homo	5	6	6	6	6	5	6	1	0	0	4	4	5	0	0	0	6	5	6	1	0	0	4	4	5	0	0	0	6	5	6	1	0	0	4	4	5	0	0	0	17	17
Q4U2R6	Q4U2R6	4	4	4	39S ribosomal protein L51, mitochondrial	MRPL51	>sp|Q4U2R6|RM51_HUMAN 39S ribosomal protein L51, mitochondrial OS=Homo sapiens GN=MRPL51 PE=1 SV=1	1	4	4	4	3	3	4	1	0	0	4	3	3	0	0	1	3	3	4	1	0	0	4	3	3	0	0	1	3	3	4	1	0	0	4	3	3	0	0	1	39.1	39.1
Q58FF3	Q58FF3	4	1	1	Putative endoplasmin-like protein	HSP90B2P	>sp|Q58FF3|ENPLL_HUMAN Putative endoplasmin-like protein OS=Homo sapiens GN=HSP90B2P PE=5 SV=1	1	4	1	1	4	4	4	1	2	1	4	4	4	1	1	1	1	1	1	0	0	0	1	1	1	0	0	0	1	1	1	0	0	0	1	1	1	0	0	0	9.5	4.8
Q5C9Z4	Q5C9Z4	6	6	6	Nucleolar MIF4G domain-containing protein 1	NOM1	>sp|Q5C9Z4|NOM1_HUMAN Nucleolar MIF4G domain-containing protein 1 OS=Homo sapiens GN=NOM1 PE=1 SV=1	1	6	6	6	4	5	5	0	0	0	4	5	4	0	0	0	4	5	5	0	0	0	4	5	4	0	0	0	4	5	5	0	0	0	4	5	4	0	0	0	9.1	9.1
Q5T9A4;Q5T9A4-3;Q9NVI7-2;H0Y2W2;G3V1I6;Q9NVI7;A6NMA2;A8MSP6;Q5T2N8;Q5T9A4-2;Q5SV15;E9PDY1;Q5SV16;A6NFL3;Q5T9A2	Q5T9A4;Q5T9A4-3;Q9NVI7-2;H0Y2W2;G3V1I6;Q9NVI7;A6NMA2;A8MSP6;Q5T2N8	6;5;5;5;5;4;4;4;3;2;2;1;1;1;1	6;5;5;5;5;4;4;4;3;2;2;1;1;1;1	6;5;5;5;5;4;4;4;3;2;2;1;1;1;1	ATPase family AAA domain-containing protein 3B;ATPase family AAA domain-containing protein 3A;ATPase family AAA domain-containing protein 3C	ATAD3B;ATAD3A;ATAD3C	>sp|Q5T9A4|ATD3B_HUMAN ATPase family AAA domain-containing protein 3B OS=Homo sapiens GN=ATAD3B PE=1 SV=1;>sp|Q5T9A4-3|ATD3B_HUMAN Isoform 3 of ATPase family AAA domain-containing protein 3B OS=Homo sapiens GN=ATAD3B;>sp|Q9NVI7-2|ATD3A_HUMAN Isoform 2 of A	15	6	6	6	3	3	2	0	2	0	4	3	4	3	3	1	3	3	2	0	2	0	4	3	4	3	3	1	3	3	2	0	2	0	4	3	4	3	3	1	11	11
Q9Y490;Q5TCU6	Q9Y490;Q5TCU6	8;8	8;8	7;7	Talin-1	TLN1	>sp|Q9Y490|TLN1_HUMAN Talin-1 OS=Homo sapiens GN=TLN1 PE=1 SV=3;>tr|Q5TCU6|Q5TCU6_HUMAN Talin 1 OS=Homo sapiens GN=TLN1 PE=2 SV=1	2	8	8	7	3	2	4	5	6	5	4	2	4	6	4	6	3	2	4	5	6	5	4	2	4	6	4	6	3	2	4	5	6	5	4	2	3	6	3	6	4.3	4.3
Q5VTR2;C9JXC9;C9J0A5;C9JWJ4;C9JMW8	Q5VTR2	6;2;2;2;2	4;2;2;2;2	4;2;2;2;2	E3 ubiquitin-protein ligase BRE1A	RNF20	>sp|Q5VTR2|BRE1A_HUMAN E3 ubiquitin-protein ligase BRE1A OS=Homo sapiens GN=RNF20 PE=1 SV=2	5	6	4	4	5	3	5	3	2	1	4	3	3	2	2	3	4	3	4	2	1	1	3	2	2	1	1	1	4	3	4	2	1	1	3	2	2	1	1	1	6.7	5
Q5VWQ0;Q5VWQ0-4;H0YDA9	Q5VWQ0;Q5VWQ0-4;H0YDA9	4;2;2	3;2;2	3;2;2	Round spermatid basic protein 1	RSBN1	>sp|Q5VWQ0|RSBN1_HUMAN Round spermatid basic protein 1 OS=Homo sapiens GN=RSBN1 PE=2 SV=2;>sp|Q5VWQ0-4|RSBN1_HUMAN Isoform 4 of Round spermatid basic protein 1 OS=Homo sapiens GN=RSBN1;>tr|H0YDA9|H0YDA9_HUMAN Round spermatid basic protein 1 (Fragment) OS=H	3	4	3	3	3	4	4	1	0	0	4	4	3	0	0	0	2	3	3	0	0	0	3	3	2	0	0	0	2	3	3	0	0	0	3	3	2	0	0	0	4.5	3.6
Q66LE6;A8MZB4;F5GXJ6	Q66LE6	4;1;1	1;1;1	1;1;1	Serine/threonine-protein phosphatase 2A 55 kDa regulatory subunit B delta isoform	PPP2R2D	>sp|Q66LE6|2ABD_HUMAN Serine/threonine-protein phosphatase 2A 55 kDa regulatory subunit B delta isoform OS=Homo sapiens GN=PPP2R2D PE=1 SV=1	3	4	1	1	4	4	4	3	2	2	4	2	3	2	2	3	1	1	1	0	0	0	1	0	0	0	0	0	1	1	1	0	0	0	1	0	0	0	0	0	10.8	2.4
Q8IUF8;Q8IUF8-4;Q8IUF8-2;Q8IUF8-3;H0Y9L8	Q8IUF8;Q8IUF8-4;Q8IUF8-2;Q8IUF8-3	6;6;3;3;1	6;6;3;3;1	6;6;3;3;1	MYC-induced nuclear antigen	MINA	>sp|Q8IUF8|MINA_HUMAN MYC-induced nuclear antigen OS=Homo sapiens GN=MINA PE=1 SV=1;>sp|Q8IUF8-4|MINA_HUMAN Isoform 4 of MYC-induced nuclear antigen OS=Homo sapiens GN=MINA;>sp|Q8IUF8-2|MINA_HUMAN Isoform 2 of MYC-induced nuclear antigen OS=Homo sapiens GN	5	6	6	6	4	6	5	0	0	0	4	4	3	0	0	0	4	6	5	0	0	0	4	4	3	0	0	0	4	6	5	0	0	0	4	4	3	0	0	0	16.8	16.8
Q8IY37;F5H3Y4	Q8IY37;F5H3Y4	9;8	9;8	9;8	Probable ATP-dependent RNA helicase DHX37	DHX37	>sp|Q8IY37|DHX37_HUMAN Probable ATP-dependent RNA helicase DHX37 OS=Homo sapiens GN=DHX37 PE=1 SV=1;>tr|F5H3Y4|F5H3Y4_HUMAN Probable ATP-dependent RNA helicase DHX37 OS=Homo sapiens GN=DHX37 PE=4 SV=1	2	9	9	9	5	5	5	0	0	0	4	7	7	0	0	0	5	5	5	0	0	0	4	7	7	0	0	0	5	5	5	0	0	0	4	7	7	0	0	0	9.6	9.6
Q8N5C6;Q8N5C6-2;B7Z6X7	Q8N5C6;Q8N5C6-2;B7Z6X7	5;3;3	5;3;3	5;3;3	S1 RNA-binding domain-containing protein 1	SRBD1	>sp|Q8N5C6|SRBD1_HUMAN S1 RNA-binding domain-containing protein 1 OS=Homo sapiens GN=SRBD1 PE=1 SV=2;>sp|Q8N5C6-2|SRBD1_HUMAN Isoform 2 of S1 RNA-binding domain-containing protein 1 OS=Homo sapiens GN=SRBD1;>tr|B7Z6X7|B7Z6X7_HUMAN S1 RNA-binding domain-con	3	5	5	5	4	3	4	0	0	0	4	4	5	0	0	0	4	3	4	0	0	0	4	4	5	0	0	0	4	3	4	0	0	0	4	4	5	0	0	0	6.2	6.2
Q8TCJ2	Q8TCJ2	5	5	5	Dolichyl-diphosphooligosaccharide--protein glycosyltransferase subunit STT3B	STT3B	>sp|Q8TCJ2|STT3B_HUMAN Dolichyl-diphosphooligosaccharide--protein glycosyltransferase subunit STT3B OS=Homo sapiens GN=STT3B PE=1 SV=1	1	5	5	5	5	5	5	0	0	0	4	4	4	0	0	0	5	5	5	0	0	0	4	4	4	0	0	0	5	5	5	0	0	0	4	4	4	0	0	0	5.3	5.3
Q8TD19;B3KY50;G3V459	Q8TD19;B3KY50	6;3;1	6;3;1	6;3;1	Serine/threonine-protein kinase Nek9	NEK9	>sp|Q8TD19|NEK9_HUMAN Serine/threonine-protein kinase Nek9 OS=Homo sapiens GN=NEK9 PE=1 SV=2;>tr|B3KY50|B3KY50_HUMAN Serine/threonine-protein kinase Nek9 OS=Homo sapiens GN=NEK9 PE=2 SV=1	3	6	6	6	4	4	4	1	2	1	4	6	4	2	3	2	4	4	4	1	2	1	4	6	4	2	3	2	4	4	4	1	2	1	4	6	4	2	3	2	8.5	8.5
Q8WUH6	Q8WUH6	4	4	4	UPF0444 transmembrane protein C12orf23	C12orf23	>sp|Q8WUH6|CL023_HUMAN UPF0444 transmembrane protein C12orf23 OS=Homo sapiens GN=C12orf23 PE=1 SV=1	1	4	4	4	4	4	4	4	4	4	4	4	4	4	4	4	4	4	4	4	4	4	4	4	4	4	4	4	4	4	4	4	4	4	4	4	4	4	4	4	57.8	57.8
Q92576;Q92576-2;E7EVH3;B3KP41;E9PE34;D6R9X2	Q92576;Q92576-2;E7EVH3;B3KP41;E9PE34;D6R9X2	4;4;2;2;2;2	4;4;2;2;2;2	4;4;2;2;2;2	PHD finger protein 3	PHF3	>sp|Q92576|PHF3_HUMAN PHD finger protein 3 OS=Homo sapiens GN=PHF3 PE=1 SV=3;>sp|Q92576-2|PHF3_HUMAN Isoform 2 of PHD finger protein 3 OS=Homo sapiens GN=PHF3;>tr|E7EVH3|E7EVH3_HUMAN PHD finger protein 3 (Fragment) OS=Homo sapiens GN=PHF3 PE=4 SV=1;>tr|B3K	6	4	4	4	4	3	4	0	0	0	4	4	4	0	0	0	4	3	4	0	0	0	4	4	4	0	0	0	4	3	4	0	0	0	4	4	4	0	0	0	2.3	2.3
Q92598;Q92598-3;Q92598-2;B4DYH1;B4DY72;E7EUG1	Q92598;Q92598-3;Q92598-2;B4DYH1;B4DY72;E7EUG1	6;6;6;5;5;4	6;6;6;5;5;4	6;6;6;5;5;4	Heat shock protein 105 kDa	HSPH1	>sp|Q92598|HS105_HUMAN Heat shock protein 105 kDa OS=Homo sapiens GN=HSPH1 PE=1 SV=1;>sp|Q92598-3|HS105_HUMAN Isoform 3 of Heat shock protein 105 kDa OS=Homo sapiens GN=HSPH1;>sp|Q92598-2|HS105_HUMAN Isoform Beta of Heat shock protein 105 kDa OS=Homo sapie	6	6	6	6	6	5	5	1	3	2	4	6	6	3	1	3	6	5	5	1	3	2	4	6	6	3	1	3	6	5	5	1	3	2	4	6	6	3	1	3	9.6	9.6
Q96CX2;Q68DU8	Q96CX2	5;1	5;1	5;1	BTB/POZ domain-containing protein KCTD12	KCTD12	>sp|Q96CX2|KCD12_HUMAN BTB/POZ domain-containing protein KCTD12 OS=Homo sapiens GN=KCTD12 PE=1 SV=1	2	5	5	5	5	3	2	1	1	1	4	3	3	0	1	2	5	3	2	1	1	1	4	3	3	0	1	2	5	3	2	1	1	1	4	3	3	0	1	2	20.6	20.6
Q96EY1;Q96EY1-2;E7ES32	Q96EY1;Q96EY1-2;E7ES32	4;4;2	4;4;2	4;4;2	DnaJ homolog subfamily A member 3, mitochondrial	DNAJA3	>sp|Q96EY1|DNJA3_HUMAN DnaJ homolog subfamily A member 3, mitochondrial OS=Homo sapiens GN=DNAJA3 PE=1 SV=2;>sp|Q96EY1-2|DNJA3_HUMAN Isoform 2 of DnaJ homolog subfamily A member 3, mitochondrial OS=Homo sapiens GN=DNAJA3;>tr|E7ES32|E7ES32_HUMAN DnaJ homolo	3	4	4	4	4	4	4	1	1	2	4	4	4	1	2	1	4	4	4	1	1	2	4	4	4	1	2	1	4	4	4	1	1	2	4	4	4	1	2	1	9	9
Q96L92;Q96L92-3;Q96L92-2;H7C603	Q96L92;Q96L92-3;Q96L92-2	6;6;4;1	6;6;4;1	6;6;4;1	Sorting nexin-27	SNX27	>sp|Q96L92|SNX27_HUMAN Sorting nexin-27 OS=Homo sapiens GN=SNX27 PE=1 SV=2;>sp|Q96L92-3|SNX27_HUMAN Isoform 2 of Sorting nexin-27 OS=Homo sapiens GN=SNX27;>sp|Q96L92-2|SNX27_HUMAN Isoform 3 of Sorting nexin-27 OS=Homo sapiens GN=SNX27	4	6	6	6	6	5	5	2	1	0	4	3	4	1	1	0	6	5	5	2	1	0	4	3	4	1	1	0	6	5	5	2	1	0	4	3	4	1	1	0	12.4	12.4
Q96MX3;E9PJ50;E9PQ92	Q96MX3	4;1;1	4;1;1	4;1;1	Zinc finger protein 48	ZNF48	>sp|Q96MX3|ZNF48_HUMAN Zinc finger protein 48 OS=Homo sapiens GN=ZNF48 PE=2 SV=2	3	4	4	4	4	3	4	0	0	0	4	3	2	0	0	0	4	3	4	0	0	0	4	3	2	0	0	0	4	3	4	0	0	0	4	3	2	0	0	0	9.1	9.1
Q96P47-4;Q96P47-2;Q96P47;B3KNZ8;E7ETI2;H0Y873;E7ESL9;E9PAL8;Q96P47-3;C9J975;H7C4F1	Q96P47-4;Q96P47-2;Q96P47;B3KNZ8;E7ETI2;H0Y873	4;4;4;3;3;3;1;1;1;1;1	4;4;4;3;3;3;1;1;1;1;1	4;4;4;3;3;3;1;1;1;1;1	Arf-GAP with GTPase, ANK repeat and PH domain-containing protein 3	AGAP3	>sp|Q96P47-4|AGAP3_HUMAN Isoform 4 of Arf-GAP with GTPase, ANK repeat and PH domain-containing protein 3 OS=Homo sapiens GN=AGAP3;>sp|Q96P47-2|AGAP3_HUMAN Isoform 2 of Arf-GAP with GTPase, ANK repeat and PH domain-containing protein 3 OS=Homo sapiens GN=AG	11	4	4	4	2	3	3	1	0	0	4	2	1	1	1	0	2	3	3	1	0	0	4	2	1	1	1	0	2	3	3	1	0	0	4	2	1	1	1	0	5	5
Q96QD9;Q96QD9-2;Q96QD9-3;F6VVD0;Q96QD9-4;H9KVD1;H9KVD5	Q96QD9;Q96QD9-2;Q96QD9-3;F6VVD0;Q96QD9-4;H9KVD1	4;3;2;2;2;2;1	4;3;2;2;2;2;1	4;3;2;2;2;2;1	UAP56-interacting factor	FYTTD1	>sp|Q96QD9|UIF_HUMAN UAP56-interacting factor OS=Homo sapiens GN=FYTTD1 PE=1 SV=3;>sp|Q96QD9-2|UIF_HUMAN Isoform 2 of UAP56-interacting factor OS=Homo sapiens GN=FYTTD1;>sp|Q96QD9-3|UIF_HUMAN Isoform 3 of UAP56-interacting factor OS=Homo sapiens GN=FYTTD1;	7	4	4	4	4	4	4	3	2	2	4	4	4	1	1	0	4	4	4	3	2	2	4	4	4	1	1	0	4	4	4	3	2	2	4	4	4	1	1	0	15.7	15.7
Q96QK1;F5GYF5;I3L4P4;I3L4S0	Q96QK1;F5GYF5	4;3;1;1	4;3;1;1	4;3;1;1	Vacuolar protein sorting-associated protein 35	VPS35	>sp|Q96QK1|VPS35_HUMAN Vacuolar protein sorting-associated protein 35 OS=Homo sapiens GN=VPS35 PE=1 SV=2;>tr|F5GYF5|F5GYF5_HUMAN Vacuolar protein sorting-associated protein 35 OS=Homo sapiens GN=VPS35 PE=4 SV=1	4	4	4	4	3	3	3	2	0	1	4	3	3	1	0	0	3	3	3	2	0	1	4	3	3	1	0	0	3	3	3	2	0	1	4	3	3	1	0	0	7.3	7.3
Q9BW19;A2AB20;A2BEW4	Q9BW19	4;1;1	4;1;1	4;1;1	Kinesin-like protein KIFC1	KIFC1	>sp|Q9BW19|KIFC1_HUMAN Kinesin-like protein KIFC1 OS=Homo sapiens GN=KIFC1 PE=1 SV=2	3	4	4	4	4	4	4	1	0	0	4	4	4	0	1	1	4	4	4	1	0	0	4	4	4	0	1	1	4	4	4	1	0	0	4	4	4	0	1	1	8.5	8.5
Q9BY77;Q9BY77-2;F8WCX5;F8WEE2;B4DMM2;Q6R954;B4DSH9	Q9BY77;Q9BY77-2;F8WCX5;F8WEE2;B4DMM2;Q6R954;B4DSH9	4;4;3;2;2;2;2	4;4;3;2;2;2;2	4;4;3;2;2;2;2	Polymerase delta-interacting protein 3	POLDIP3;PDIP46	>sp|Q9BY77|PDIP3_HUMAN Polymerase delta-interacting protein 3 OS=Homo sapiens GN=POLDIP3 PE=1 SV=2;>sp|Q9BY77-2|PDIP3_HUMAN Isoform 2 of Polymerase delta-interacting protein 3 OS=Homo sapiens GN=POLDIP3;>tr|F8WCX5|F8WCX5_HUMAN Polymerase delta-interacting	7	4	4	4	3	3	3	3	3	3	4	4	4	2	0	3	3	3	3	3	3	3	4	4	4	2	0	3	3	3	3	3	3	3	4	4	4	2	0	3	14.7	14.7
Q9GZR2;Q9GZR2-2	Q9GZR2	5;2	5;2	5;2	RNA exonuclease 4	REXO4	>sp|Q9GZR2|REXO4_HUMAN RNA exonuclease 4 OS=Homo sapiens GN=REXO4 PE=1 SV=2	2	5	5	5	5	4	4	0	1	0	4	3	3	0	0	0	5	4	4	0	1	0	4	3	3	0	0	0	5	4	4	0	1	0	4	3	3	0	0	0	14.7	14.7
Q9H0U6	Q9H0U6	4	4	4	39S ribosomal protein L18, mitochondrial	MRPL18	>sp|Q9H0U6|RM18_HUMAN 39S ribosomal protein L18, mitochondrial OS=Homo sapiens GN=MRPL18 PE=1 SV=1	1	4	4	4	2	4	4	0	1	1	4	2	3	0	0	1	2	4	4	0	1	1	4	2	3	0	0	1	2	4	4	0	1	1	4	2	3	0	0	1	19.4	19.4
Q9H3K6;H3BVE0;H3BTW0;H3BV85;Q9H3K6-2	Q9H3K6;H3BVE0;H3BTW0;H3BV85;Q9H3K6-2	5;4;4;4;4	5;4;4;4;4	5;4;4;4;4	BolA-like protein 2	BOLA2;BOLA2B	>sp|Q9H3K6|BOLA2_HUMAN BolA-like protein 2 OS=Homo sapiens GN=BOLA2 PE=1 SV=1;>tr|H3BVE0|H3BVE0_HUMAN Uncharacterized protein (Fragment) OS=Homo sapiens PE=3 SV=1;>tr|H3BTW0|H3BTW0_HUMAN Uncharacterized protein (Fragment) OS=Homo sapiens PE=3 SV=1;>tr|H3BV	5	5	5	5	5	5	5	5	4	4	4	4	5	4	4	5	5	5	5	5	4	4	4	4	5	4	4	5	5	5	5	5	4	4	4	4	5	4	4	5	58.1	58.1
Q9H6R7;Q9H6R7-2;Q9H6R7-3;C9JYC1	Q9H6R7;Q9H6R7-2;Q9H6R7-3	6;4;3;2	6;4;3;2	6;4;3;2	WD repeat-containing protein C2orf44	C2orf44	>sp|Q9H6R7|CB044_HUMAN WD repeat-containing protein C2orf44 OS=Homo sapiens GN=C2orf44 PE=1 SV=1;>sp|Q9H6R7-2|CB044_HUMAN Isoform 2 of WD repeat-containing protein C2orf44 OS=Homo sapiens GN=C2orf44;>sp|Q9H6R7-3|CB044_HUMAN Isoform 3 of WD repeat-containin	4	6	6	6	6	6	5	3	2	3	4	5	6	2	4	3	6	6	5	3	2	3	4	5	6	2	4	3	6	6	5	3	2	3	4	5	6	2	4	3	11.1	11.1
Q9H9L3	Q9H9L3	5	5	5	Interferon-stimulated 20 kDa exonuclease-like 2	ISG20L2	>sp|Q9H9L3|I20L2_HUMAN Interferon-stimulated 20 kDa exonuclease-like 2 OS=Homo sapiens GN=ISG20L2 PE=1 SV=1	1	5	5	5	3	3	5	0	0	0	4	4	4	0	0	0	3	3	5	0	0	0	4	4	4	0	0	0	3	3	5	0	0	0	4	4	4	0	0	0	18.7	18.7
Q9HCD5;Q5JY17	Q9HCD5	9;1	9;1	9;1	Nuclear receptor coactivator 5	NCOA5	>sp|Q9HCD5|NCOA5_HUMAN Nuclear receptor coactivator 5 OS=Homo sapiens GN=NCOA5 PE=1 SV=2	2	9	9	9	6	7	9	3	2	2	4	7	8	1	1	1	6	7	9	3	2	2	4	7	8	1	1	1	6	7	9	3	2	2	4	7	8	1	1	1	19.5	19.5
Q9NPD3;E9PI41;E9PPI9	Q9NPD3;E9PI41;E9PPI9	4;2;2	4;2;2	4;2;2	Exosome complex component RRP41	EXOSC4	>sp|Q9NPD3|EXOS4_HUMAN Exosome complex component RRP41 OS=Homo sapiens GN=EXOSC4 PE=1 SV=3;>tr|E9PI41|E9PI41_HUMAN Exosome complex component RRP41 (Fragment) OS=Homo sapiens GN=EXOSC4 PE=4 SV=1;>tr|E9PPI9|E9PPI9_HUMAN Exosome complex component RRP41 OS=Hom	3	4	4	4	4	4	4	1	2	2	4	4	4	2	2	2	4	4	4	1	2	2	4	4	4	2	2	2	4	4	4	1	2	2	4	4	4	2	2	2	19.6	19.6
Q9NPI1-2;Q9NPI1	Q9NPI1-2;Q9NPI1	6;6	6;6	6;6	Bromodomain-containing protein 7	BRD7	>sp|Q9NPI1-2|BRD7_HUMAN Isoform 2 of Bromodomain-containing protein 7 OS=Homo sapiens GN=BRD7;>sp|Q9NPI1|BRD7_HUMAN Bromodomain-containing protein 7 OS=Homo sapiens GN=BRD7 PE=1 SV=1	2	6	6	6	4	5	5	0	0	1	4	4	5	1	0	0	4	5	5	0	0	1	4	4	5	1	0	0	4	5	5	0	0	1	4	4	5	1	0	0	11.8	11.8
Q9NQS7;Q9NQS7-2	Q9NQS7;Q9NQS7-2	6;6	6;6	6;6	Inner centromere protein	INCENP	>sp|Q9NQS7|INCE_HUMAN Inner centromere protein OS=Homo sapiens GN=INCENP PE=1 SV=3;>sp|Q9NQS7-2|INCE_HUMAN Isoform 2 of Inner centromere protein OS=Homo sapiens GN=INCENP	2	6	6	6	5	4	6	0	0	0	4	4	5	0	0	0	5	4	6	0	0	0	4	4	5	0	0	0	5	4	6	0	0	0	4	4	5	0	0	0	8.1	8.1
Q9NWT1	Q9NWT1	5	5	5	p21-activated protein kinase-interacting protein 1	PAK1IP1	>sp|Q9NWT1|PK1IP_HUMAN p21-activated protein kinase-interacting protein 1 OS=Homo sapiens GN=PAK1IP1 PE=1 SV=2	1	5	5	5	5	5	3	0	0	0	4	4	3	0	1	0	5	5	3	0	0	0	4	4	3	0	1	0	5	5	3	0	0	0	4	4	3	0	1	0	14.8	14.8
Q9NY12;Q9NY12-2	Q9NY12;Q9NY12-2	4;4	4;4	4;4	H/ACA ribonucleoprotein complex subunit 1	GAR1	>sp|Q9NY12|GAR1_HUMAN H/ACA ribonucleoprotein complex subunit 1 OS=Homo sapiens GN=GAR1 PE=1 SV=1;>sp|Q9NY12-2|GAR1_HUMAN Isoform 2 of H/ACA ribonucleoprotein complex subunit 1 OS=Homo sapiens GN=GAR1	2	4	4	4	3	3	4	2	3	3	4	3	3	2	3	3	3	3	4	2	3	3	4	3	3	2	3	3	3	3	4	2	3	3	4	3	3	2	3	3	16.6	16.6
Q9UBU9;E9PIN3;Q9UBU9-2;B4E3J0;H0YDU0;E9PLA7;E9PQA4	Q9UBU9;E9PIN3;Q9UBU9-2	7;6;5;3;1;1;1	7;6;5;3;1;1;1	7;6;5;3;1;1;1	Nuclear RNA export factor 1	NXF1	>sp|Q9UBU9|NXF1_HUMAN Nuclear RNA export factor 1 OS=Homo sapiens GN=NXF1 PE=1 SV=1;>tr|E9PIN3|E9PIN3_HUMAN Nuclear RNA export factor 1 (Fragment) OS=Homo sapiens GN=NXF1 PE=4 SV=1;>sp|Q9UBU9-2|NXF1_HUMAN Isoform 2 of Nuclear RNA export factor 1 OS=Homo sa	7	7	7	7	7	5	7	0	0	1	4	5	5	0	0	1	7	5	7	0	0	1	4	5	5	0	0	1	7	5	7	0	0	1	4	5	5	0	0	1	15.3	15.3
Q9UHR5;Q9UHR5-2;F5H478	Q9UHR5;Q9UHR5-2	4;4;1	4;4;1	4;4;1	SAP30-binding protein	SAP30BP	>sp|Q9UHR5|S30BP_HUMAN SAP30-binding protein OS=Homo sapiens GN=SAP30BP PE=1 SV=1;>sp|Q9UHR5-2|S30BP_HUMAN Isoform 2 of SAP30-binding protein OS=Homo sapiens GN=SAP30BP	3	4	4	4	4	4	3	0	0	0	4	3	4	0	0	0	4	4	3	0	0	0	4	3	4	0	0	0	4	4	3	0	0	0	4	3	4	0	0	0	11	11
Q9UIG0;Q9UIG0-2	Q9UIG0;Q9UIG0-2	5;5	5;5	5;5	Tyrosine-protein kinase BAZ1B	BAZ1B	>sp|Q9UIG0|BAZ1B_HUMAN Tyrosine-protein kinase BAZ1B OS=Homo sapiens GN=BAZ1B PE=1 SV=2;>sp|Q9UIG0-2|BAZ1B_HUMAN Isoform 2 of Tyrosine-protein kinase BAZ1B OS=Homo sapiens GN=BAZ1B	2	5	5	5	2	5	4	1	0	0	4	4	4	0	0	0	2	5	4	1	0	0	4	4	4	0	0	0	2	5	4	1	0	0	4	4	4	0	0	0	5.1	5.1
Q9UQE7	Q9UQE7	5	5	5	Structural maintenance of chromosomes protein 3	SMC3	>sp|Q9UQE7|SMC3_HUMAN Structural maintenance of chromosomes protein 3 OS=Homo sapiens GN=SMC3 PE=1 SV=2	1	5	5	5	4	3	4	3	3	1	4	5	3	3	5	4	4	3	4	3	3	1	4	5	3	3	5	4	4	3	4	3	3	1	4	5	3	3	5	4	5.7	5.7
Q9Y2T2;P53677;E5RJ52;Q7Z472;E7ER80;H0YBA0	Q9Y2T2	5;1;1;1;1;1	5;1;1;1;1;1	5;1;1;1;1;1	AP-3 complex subunit mu-1	AP3M1	>sp|Q9Y2T2|AP3M1_HUMAN AP-3 complex subunit mu-1 OS=Homo sapiens GN=AP3M1 PE=1 SV=1	6	5	5	5	4	4	5	2	1	0	4	3	3	1	0	0	4	4	5	2	1	0	4	3	3	1	0	0	4	4	5	2	1	0	4	3	3	1	0	0	19.9	19.9
Q9Y399;Q5T8A0	Q9Y399	4;1	4;1	4;1	28S ribosomal protein S2, mitochondrial	MRPS2	>sp|Q9Y399|RT02_HUMAN 28S ribosomal protein S2, mitochondrial OS=Homo sapiens GN=MRPS2 PE=1 SV=1	2	4	4	4	4	4	4	2	1	0	4	4	4	2	3	2	4	4	4	2	1	0	4	4	4	2	3	2	4	4	4	2	1	0	4	4	4	2	3	2	16.2	16.2
Q9Y3D9	Q9Y3D9	4	4	4	28S ribosomal protein S23, mitochondrial	MRPS23	>sp|Q9Y3D9|RT23_HUMAN 28S ribosomal protein S23, mitochondrial OS=Homo sapiens GN=MRPS23 PE=1 SV=2	1	4	4	4	3	4	4	0	0	0	4	4	4	0	0	1	3	4	4	0	0	0	4	4	4	0	0	1	3	4	4	0	0	0	4	4	4	0	0	1	16.3	16.3
Q13084;Q4TT38;A2IDC6;Q4TT37;A2IDC7	Q13084;Q4TT38;A2IDC6;Q4TT37;A2IDC7	3;3;3;2;2	3;3;3;2;2	3;3;3;2;2	39S ribosomal protein L28, mitochondrial	MRPL28	>sp|Q13084|RM28_HUMAN 39S ribosomal protein L28, mitochondrial OS=Homo sapiens GN=MRPL28 PE=1 SV=4;>tr|Q4TT38|Q4TT38_HUMAN 39S ribosomal protein L28, mitochondrial OS=Homo sapiens GN=MRPL28 PE=4 SV=1;>tr|A2IDC6|A2IDC6_HUMAN 39S ribosomal protein L28, mitoc	5	3	3	3	2	2	3	1	1	1	3	2	2	1	1	1	2	2	3	1	1	1	3	2	2	1	1	1	2	2	3	1	1	1	3	2	2	1	1	1	15.6	15.6
A5D8V6;F5H3K0;F5H4Q5	A5D8V6;F5H3K0;F5H4Q5	4;4;4	4;4;4	4;4;4	Vacuolar protein sorting-associated protein 37C	VPS37C	>sp|A5D8V6|VP37C_HUMAN Vacuolar protein sorting-associated protein 37C OS=Homo sapiens GN=VPS37C PE=1 SV=2;>tr|F5H3K0|F5H3K0_HUMAN Vacuolar protein sorting-associated protein 37C OS=Homo sapiens GN=VPS37C PE=4 SV=1;>tr|F5H4Q5|F5H4Q5_HUMAN Vacuolar protein	3	4	4	4	2	2	3	0	0	0	3	3	4	1	1	0	2	2	3	0	0	0	3	3	4	1	1	0	2	2	3	0	0	0	3	3	4	1	1	0	9.9	9.9
P28482;A8CZ64;B4DHN0	P28482;A8CZ64;B4DHN0	4;4;3	4;4;3	4;4;3	Mitogen-activated protein kinase 1	MAPK1	>sp|P28482|MK01_HUMAN Mitogen-activated protein kinase 1 OS=Homo sapiens GN=MAPK1 PE=1 SV=3;>tr|A8CZ64|A8CZ64_HUMAN Extracellular signal-regulated kinase-2 splice variant OS=Homo sapiens GN=MAPK1 PE=2 SV=1;>tr|B4DHN0|B4DHN0_HUMAN Mitogen-activated protein	3	4	4	4	4	4	3	0	0	1	3	3	3	0	0	1	4	4	3	0	0	1	3	3	3	0	0	1	4	4	3	0	0	1	3	3	3	0	0	1	14.7	14.7
[truncated: 654 more rows]
[truncated: 92 more columns]
